# Supplementary material for: Dynamics of gut resistome and mobilome in early life: a meta-analysis
Source: eBioMedicine. 2025 Mar 5;114:105630. doi: 10.1016/j.ebiom.2025.105630 (PMC11929092; doi:10.1016/j.ebiom.2025.105630)
Supplement: Supplementary Tables [file mmc1.xlsx]

## Sheet: Legends
Table	Description
Table S1	Summary of the studies included in the meta-analysis (PDF file Supplementary information)
Table S2	Metadata of the 3981 samples included in the meta-analysis
Table S3	Metadata dictionary
Table S4	Statistics of metagenome assemblies generated using metaQUAST.
Table S5	PERMANOVA models performed on infant samples (PDF file Supplementary information)
Table S6	List of antibiotic resistance genes (ARGs) detected by reference-based approach
Table S7	Sensitivity analysis by running LMM after removing African cohorts.
Table S8	Unique ARGs identified by assembly-based method
Table S9	Colocalization of bacterial species, ARGs, and MGEs on the same contig
Table S10	Negative Binomial results (ARGs_count ~ MGEs)
Table S11	Top ten of bacterial species presented in the CARD database (PDF file Supplementary information)

## Sheet: Table S2
study_name	pmid	sample_id	sequence_id	NCBI_accession	bioproject_id	family_id	family_role	antibiotics_current_use	antibiotics_family	antibiotics_family_CARD	abx_ever	abx_ever_families	abx_ever_CARD	maternal_abx	maternal_abx_families	maternal_abx_CARD	body_site	body_subsite	age	infant_age	infant_age_cat	gender	zigosity	birth_weight	visit_number	country	pregnant	born_method	c_section_type	abx_birth_prior_skin_incision	premature	preeclampsia	gestational_age	is_bf	is_ff	started_solids	sequencing_platform	curator	lifestyle	bead_beating	region	subject_id	feeding_practice	nb_reads	infant_age_mon
BackhedF_2015	25974306	ERR525780	ERR525780	ERR525780	ERP005989	80	child	no	NA	NA	no	NA	NA	NA	NA	NA	stool	stool	0	358	G3	female	singleton	NA	3	SWE	no	vaginal	NA	NA	no	NA	NA	yes	no	yes	IlluminaHiSeq	Ahmed_Bargheet;Ching_Jian;Hanna_Noordzij	industrialized	yes	Europe	SID240	breastfeeding and solids	10661582	12
BackhedF_2015	25974306	ERR525968	ERR525968	ERR525968	ERP005989	66	child	no	NA	NA	no	NA	NA	NA	NA	NA	stool	stool	0	360	G3	female	singleton	NA	3	SWE	no	c_section	unknown	NA	no	NA	NA	yes	no	yes	IlluminaHiSeq	Ahmed_Bargheet;Ching_Jian;Hanna_Noordzij	industrialized	yes	Europe	SID560	breastfeeding and solids	23910497	12
BackhedF_2015	25974306	ERR525908	ERR525908	ERR525908	ERP005989	2	child	no	NA	NA	no	NA	NA	NA	NA	NA	stool	stool	0	363	G3	male	singleton	NA	3	SWE	no	vaginal	NA	NA	no	NA	NA	yes	no	yes	IlluminaHiSeq	Ahmed_Bargheet;Ching_Jian;Hanna_Noordzij	industrialized	yes	Europe	SID45	breastfeeding and solids	17147768	13
BackhedF_2015	25974306	ERR525726	ERR525726	ERR525726	ERP005989	78	child	no	NA	NA	no	NA	NA	NA	NA	NA	stool	stool	1	365	G4	female	singleton	NA	3	SWE	no	vaginal	NA	NA	no	NA	NA	yes	no	yes	IlluminaHiSeq	Ahmed_Bargheet;Ching_Jian;Hanna_Noordzij	industrialized	yes	Europe	SID157	breastfeeding and solids	22414543	13
BackhedF_2015	25974306	ERR525980	ERR525980	ERR525980	ERP005989	68	child	no	NA	NA	no	NA	NA	NA	NA	NA	stool	stool	1	367	G4	female	singleton	NA	3	SWE	no	vaginal	NA	NA	no	NA	NA	yes	no	yes	IlluminaHiSeq	Ahmed_Bargheet;Ching_Jian;Hanna_Noordzij	industrialized	yes	Europe	SID567	breastfeeding and solids	19654665	13
BackhedF_2015	25974306	ERR526008	ERR526008	ERR526008	ERP005989	22	child	no	NA	NA	no	NA	NA	NA	NA	NA	stool	stool	1	371	G4	male	singleton	NA	3	SWE	no	vaginal	NA	NA	no	NA	NA	yes	no	yes	IlluminaHiSeq	Ahmed_Bargheet;Ching_Jian;Hanna_Noordzij	industrialized	yes	Europe	SID589	breastfeeding and solids	22508711	13
BackhedF_2015	25974306	ERR525876	ERR525876	ERR525876	ERP005989	55	child	no	NA	NA	no	NA	NA	NA	NA	NA	stool	stool	1	372	G4	female	singleton	NA	3	SWE	no	vaginal	NA	NA	no	NA	NA	yes	no	yes	IlluminaHiSeq	Ahmed_Bargheet;Ching_Jian;Hanna_Noordzij	industrialized	yes	Europe	SID377	breastfeeding and solids	25250737	13
BackhedF_2015	25974306	ERR525904	ERR525904	ERR525904	ERP005989	19	child	NA	NA	NA	yes	NA	NA	NA	NA	NA	stool	stool	1	372	G4	male	singleton	NA	3	SWE	no	vaginal	NA	NA	no	NA	NA	yes	no	yes	IlluminaHiSeq	Ahmed_Bargheet;Ching_Jian;Hanna_Noordzij	industrialized	yes	Europe	SID42	breastfeeding and solids	23942645	13
BackhedF_2015	25974306	ERR526032	ERR526032	ERR526032	ERP005989	72	child	no	NA	NA	no	NA	NA	NA	NA	NA	stool	stool	1	372	G4	female	singleton	NA	3	SWE	no	c_section	unknown	NA	no	NA	NA	yes	no	yes	IlluminaHiSeq	Ahmed_Bargheet;Ching_Jian;Hanna_Noordzij	industrialized	yes	Europe	SID615	breastfeeding and solids	10904245	13
BackhedF_2015	25974306	ERR526028	ERR526028	ERR526028	ERP005989	25	child	no	NA	NA	no	NA	NA	NA	NA	NA	stool	stool	1	374	G4	female	singleton	NA	3	SWE	no	c_section	unknown	NA	no	NA	NA	yes	no	yes	IlluminaHiSeq	Ahmed_Bargheet;Ching_Jian;Hanna_Noordzij	industrialized	yes	Europe	SID608	breastfeeding and solids	16256788	13
BackhedF_2015	25974306	ERR525760	ERR525760	ERR525760	ERP005989	37	child	no	NA	NA	no	NA	NA	NA	NA	NA	stool	stool	1	381	G4	female	singleton	NA	3	SWE	no	vaginal	NA	NA	no	NA	NA	yes	no	yes	IlluminaHiSeq	Ahmed_Bargheet;Ching_Jian;Hanna_Noordzij	industrialized	yes	Europe	SID201	breastfeeding and solids	14257020	13
BackhedF_2015	25974306	ERR525792	ERR525792	ERR525792	ERP005989	43	child	no	NA	NA	no	NA	NA	NA	NA	NA	stool	stool	1	385	G4	male	singleton	NA	3	SWE	no	vaginal	NA	NA	no	NA	NA	yes	no	yes	IlluminaHiSeq	Ahmed_Bargheet;Ching_Jian;Hanna_Noordzij	industrialized	yes	Europe	SID256	breastfeeding and solids	18188405	13
BackhedF_2015	25974306	ERR525848	ERR525848	ERR525848	ERP005989	50	child	NA	NA	NA	yes	NA	NA	NA	NA	NA	stool	stool	1	385	G4	female	singleton	NA	3	SWE	no	vaginal	NA	NA	no	NA	NA	yes	no	yes	IlluminaHiSeq	Ahmed_Bargheet;Ching_Jian;Hanna_Noordzij	industrialized	yes	Europe	SID335	breastfeeding and solids	20265937	13
BackhedF_2015	25974306	ERR526048	ERR526048	ERR526048	ERP005989	97	child	no	NA	NA	no	NA	NA	NA	NA	NA	stool	stool	1	398	G4	male	singleton	NA	3	SWE	no	vaginal	NA	NA	no	NA	NA	yes	no	yes	IlluminaHiSeq	Ahmed_Bargheet;Ching_Jian;Hanna_Noordzij	industrialized	yes	Europe	SID633	breastfeeding and solids	19235574	14+
BackhedF_2015	25974306	ERR525728	ERR525728	ERR525728	ERP005989	78	child	no	NA	NA	no	NA	NA	NA	NA	NA	stool	stool	0	0	G1	female	singleton	NA	1	SWE	no	vaginal	NA	NA	no	NA	NA	yes	no	no	IlluminaHiSeq	Ahmed_Bargheet;Ching_Jian;Hanna_Noordzij	industrialized	yes	Europe	SID157	exclusive breastfeeding	16193554	0
BackhedF_2015	25974306	ERR525822	ERR525822	ERR525822	ERP005989	47	child	no	NA	NA	no	NA	NA	NA	NA	NA	stool	stool	0	0	G1	female	singleton	NA	1	SWE	no	vaginal	NA	NA	no	NA	NA	yes	no	no	IlluminaHiSeq	Ahmed_Bargheet;Ching_Jian;Hanna_Noordzij	industrialized	yes	Europe	SID274	exclusive breastfeeding	15634128	0
BackhedF_2015	25974306	ERR525942	ERR525942	ERR525942	ERP005989	94	child	no	NA	NA	no	NA	NA	NA	NA	NA	stool	stool	0	0	G1	female	singleton	NA	1	SWE	no	vaginal	NA	NA	no	NA	NA	yes	no	no	IlluminaHiSeq	Ahmed_Bargheet;Ching_Jian;Hanna_Noordzij	industrialized	yes	Europe	SID527	exclusive breastfeeding	16966955	0
BackhedF_2015	25974306	ERR525698	ERR525698	ERR525698	ERP005989	1	child	no	NA	NA	no	NA	NA	NA	NA	NA	stool	stool	0	1	G1	male	singleton	NA	1	SWE	no	vaginal	NA	NA	no	NA	NA	yes	no	no	IlluminaHiSeq	Ahmed_Bargheet;Ching_Jian;Hanna_Noordzij	industrialized	yes	Europe	SID10	exclusive breastfeeding	16432249	0
BackhedF_2015	25974306	ERR525705	ERR525705	ERR525705	ERP005989	31	child	no	NA	NA	no	NA	NA	NA	NA	NA	stool	stool	0	1	G1	male	singleton	NA	1	SWE	no	vaginal	NA	NA	no	NA	NA	yes	no	no	IlluminaHiSeq	Ahmed_Bargheet;Ching_Jian;Hanna_Noordzij	industrialized	yes	Europe	SID128	exclusive breastfeeding	17307543	0
BackhedF_2015	25974306	ERR525719	ERR525719	ERR525719	ERP005989	5	child	no	NA	NA	no	NA	NA	NA	NA	NA	stool	stool	0	1	G1	male	singleton	NA	1	SWE	no	vaginal	NA	NA	no	NA	NA	yes	no	no	IlluminaHiSeq	Ahmed_Bargheet;Ching_Jian;Hanna_Noordzij	industrialized	yes	Europe	SID137	exclusive breastfeeding	18897259	0
BackhedF_2015	25974306	ERR525782	ERR525782	ERR525782	ERP005989	80	child	no	NA	NA	no	NA	NA	NA	NA	NA	stool	stool	0	1	G1	female	singleton	NA	1	SWE	no	vaginal	NA	NA	no	NA	NA	yes	no	no	IlluminaHiSeq	Ahmed_Bargheet;Ching_Jian;Hanna_Noordzij	industrialized	yes	Europe	SID240	exclusive breastfeeding	9034978	0
BackhedF_2015	25974306	ERR525798	ERR525798	ERR525798	ERP005989	44	child	no	NA	NA	no	NA	NA	NA	NA	NA	stool	stool	0	1	G1	male	singleton	NA	1	SWE	no	vaginal	NA	NA	no	NA	NA	yes	no	no	IlluminaHiSeq	Ahmed_Bargheet;Ching_Jian;Hanna_Noordzij	industrialized	yes	Europe	SID258	exclusive breastfeeding	14746463	0
BackhedF_2015	25974306	ERR525826	ERR525826	ERR525826	ERP005989	88	child	no	NA	NA	no	NA	NA	NA	NA	NA	stool	stool	0	1	G1	male	singleton	NA	1	SWE	no	vaginal	NA	NA	no	NA	NA	yes	no	no	IlluminaHiSeq	Ahmed_Bargheet;Ching_Jian;Hanna_Noordzij	industrialized	yes	Europe	SID275	exclusive breastfeeding	17295641	0
BackhedF_2015	25974306	ERR525870	ERR525870	ERR525870	ERP005989	18	child	no	NA	NA	no	NA	NA	NA	NA	NA	stool	stool	0	1	G1	male	singleton	NA	1	SWE	no	vaginal	NA	NA	no	NA	NA	yes	no	no	IlluminaHiSeq	Ahmed_Bargheet;Ching_Jian;Hanna_Noordzij	industrialized	yes	Europe	SID350	exclusive breastfeeding	19863399	0
BackhedF_2015	25974306	ERR525934	ERR525934	ERR525934	ERP005989	61	child	no	NA	NA	no	NA	NA	NA	NA	NA	stool	stool	0	1	G1	female	singleton	NA	1	SWE	no	vaginal	NA	NA	no	NA	NA	yes	no	no	IlluminaHiSeq	Ahmed_Bargheet;Ching_Jian;Hanna_Noordzij	industrialized	yes	Europe	SID521	exclusive breastfeeding	22024445	0
BackhedF_2015	25974306	ERR525982	ERR525982	ERR525982	ERP005989	68	child	no	NA	NA	no	NA	NA	NA	NA	NA	stool	stool	0	1	G1	female	singleton	NA	1	SWE	no	vaginal	NA	NA	no	NA	NA	yes	no	no	IlluminaHiSeq	Ahmed_Bargheet;Ching_Jian;Hanna_Noordzij	industrialized	yes	Europe	SID567	exclusive breastfeeding	22231944	0
BackhedF_2015	25974306	ERR526038	ERR526038	ERR526038	ERP005989	84	child	no	NA	NA	no	NA	NA	NA	NA	NA	stool	stool	0	1	G1	female	singleton	NA	1	SWE	no	vaginal	NA	NA	no	NA	NA	yes	no	no	IlluminaHiSeq	Ahmed_Bargheet;Ching_Jian;Hanna_Noordzij	industrialized	yes	Europe	SID622	exclusive breastfeeding	12309815	0
BackhedF_2015	25974306	ERR525707	ERR525707	ERR525707	ERP005989	10	child	no	NA	NA	no	NA	NA	NA	NA	NA	stool	stool	0	2	G1	female	singleton	NA	1	SWE	no	vaginal	NA	NA	no	NA	NA	yes	no	no	IlluminaHiSeq	Ahmed_Bargheet;Ching_Jian;Hanna_Noordzij	industrialized	yes	Europe	SID12	exclusive breastfeeding	13951183	0
BackhedF_2015	25974306	ERR525736	ERR525736	ERR525736	ERP005989	16	child	no	NA	NA	no	NA	NA	NA	NA	NA	stool	stool	0	2	G1	female	singleton	NA	1	SWE	no	vaginal	NA	NA	no	NA	NA	yes	no	no	IlluminaHiSeq	Ahmed_Bargheet;Ching_Jian;Hanna_Noordzij	industrialized	yes	Europe	SID179	exclusive breastfeeding	20371011	0
BackhedF_2015	25974306	ERR525756	ERR525756	ERR525756	ERP005989	36	child	no	NA	NA	no	NA	NA	NA	NA	NA	stool	stool	0	2	G1	male	singleton	NA	1	SWE	no	vaginal	NA	NA	no	NA	NA	yes	no	no	IlluminaHiSeq	Ahmed_Bargheet;Ching_Jian;Hanna_Noordzij	industrialized	yes	Europe	SID195	exclusive breastfeeding	20428257	0
BackhedF_2015	25974306	ERR525790	ERR525790	ERR525790	ERP005989	42	child	no	NA	NA	no	NA	NA	NA	NA	NA	stool	stool	0	2	G1	male	singleton	NA	1	SWE	no	vaginal	NA	NA	no	NA	NA	yes	no	no	IlluminaHiSeq	Ahmed_Bargheet;Ching_Jian;Hanna_Noordzij	industrialized	yes	Europe	SID244	exclusive breastfeeding	16354946	0
BackhedF_2015	25974306	ERR525818	ERR525818	ERR525818	ERP005989	15	child	no	NA	NA	no	NA	NA	NA	NA	NA	stool	stool	0	2	G1	female	singleton	NA	1	SWE	no	vaginal	NA	NA	no	NA	NA	yes	no	no	IlluminaHiSeq	Ahmed_Bargheet;Ching_Jian;Hanna_Noordzij	industrialized	yes	Europe	SID272	exclusive breastfeeding	15320927	0
BackhedF_2015	25974306	ERR525850	ERR525850	ERR525850	ERP005989	50	child	no	NA	NA	no	NA	NA	NA	NA	NA	stool	stool	0	2	G1	female	singleton	NA	1	SWE	no	vaginal	NA	NA	no	NA	NA	yes	no	no	IlluminaHiSeq	Ahmed_Bargheet;Ching_Jian;Hanna_Noordzij	industrialized	yes	Europe	SID335	exclusive breastfeeding	18287662	0
BackhedF_2015	25974306	ERR525854	ERR525854	ERR525854	ERP005989	51	child	no	NA	NA	no	NA	NA	NA	NA	NA	stool	stool	0	2	G1	female	singleton	NA	1	SWE	no	vaginal	NA	NA	no	NA	NA	yes	no	no	IlluminaHiSeq	Ahmed_Bargheet;Ching_Jian;Hanna_Noordzij	industrialized	yes	Europe	SID338	exclusive breastfeeding	17648410	0
BackhedF_2015	25974306	ERR525874	ERR525874	ERR525874	ERP005989	54	child	no	NA	NA	no	NA	NA	NA	NA	NA	stool	stool	0	2	G1	female	singleton	NA	1	SWE	no	vaginal	NA	NA	no	NA	NA	yes	no	no	IlluminaHiSeq	Ahmed_Bargheet;Ching_Jian;Hanna_Noordzij	industrialized	yes	Europe	SID367	exclusive breastfeeding	16110439	0
BackhedF_2015	25974306	ERR525883	ERR525883	ERR525883	ERP005989	89	child	no	NA	NA	no	NA	NA	NA	NA	NA	stool	stool	0	2	G1	female	singleton	NA	1	SWE	no	vaginal	NA	NA	no	NA	NA	yes	no	no	IlluminaHiSeq	Ahmed_Bargheet;Ching_Jian;Hanna_Noordzij	industrialized	yes	Europe	SID383	exclusive breastfeeding	18419678	0
BackhedF_2015	25974306	ERR525892	ERR525892	ERR525892	ERP005989	91	child	no	NA	NA	no	NA	NA	NA	NA	NA	stool	stool	0	2	G1	female	singleton	NA	1	SWE	no	vaginal	NA	NA	no	NA	NA	yes	no	no	IlluminaHiSeq	Ahmed_Bargheet;Ching_Jian;Hanna_Noordzij	industrialized	yes	Europe	SID387	exclusive breastfeeding	23740202	0
BackhedF_2015	25974306	ERR525910	ERR525910	ERR525910	ERP005989	2	child	no	NA	NA	no	NA	NA	NA	NA	NA	stool	stool	0	2	G1	male	singleton	NA	1	SWE	no	vaginal	NA	NA	no	NA	NA	yes	no	no	IlluminaHiSeq	Ahmed_Bargheet;Ching_Jian;Hanna_Noordzij	industrialized	yes	Europe	SID45	exclusive breastfeeding	18009106	0
BackhedF_2015	25974306	ERR525952	ERR525952	ERR525952	ERP005989	95	child	no	NA	NA	no	NA	NA	NA	NA	NA	stool	stool	0	2	G1	male	singleton	NA	1	SWE	no	vaginal	NA	NA	no	NA	NA	yes	no	no	IlluminaHiSeq	Ahmed_Bargheet;Ching_Jian;Hanna_Noordzij	industrialized	yes	Europe	SID536	exclusive breastfeeding	17169667	0
BackhedF_2015	25974306	ERR525966	ERR525966	ERR525966	ERP005989	7	child	no	NA	NA	no	NA	NA	NA	NA	NA	stool	stool	0	2	G1	female	singleton	NA	1	SWE	no	vaginal	NA	NA	no	NA	NA	yes	no	no	IlluminaHiSeq	Ahmed_Bargheet;Ching_Jian;Hanna_Noordzij	industrialized	yes	Europe	SID549	exclusive breastfeeding	15601395	0
BackhedF_2015	25974306	ERR525986	ERR525986	ERR525986	ERP005989	69	child	no	NA	NA	no	NA	NA	NA	NA	NA	stool	stool	0	2	G1	female	singleton	NA	1	SWE	no	vaginal	NA	NA	no	NA	NA	yes	no	no	IlluminaHiSeq	Ahmed_Bargheet;Ching_Jian;Hanna_Noordzij	industrialized	yes	Europe	SID570	exclusive breastfeeding	22140161	0
BackhedF_2015	25974306	ERR525998	ERR525998	ERR525998	ERP005989	8	child	no	NA	NA	no	NA	NA	NA	NA	NA	stool	stool	0	2	G1	female	singleton	NA	1	SWE	no	vaginal	NA	NA	no	NA	NA	yes	no	no	IlluminaHiSeq	Ahmed_Bargheet;Ching_Jian;Hanna_Noordzij	industrialized	yes	Europe	SID582	exclusive breastfeeding	16033839	0
BackhedF_2015	25974306	ERR526046	ERR526046	ERR526046	ERP005989	74	child	no	NA	NA	no	NA	NA	NA	NA	NA	stool	stool	0	2	G1	female	singleton	NA	1	SWE	no	vaginal	NA	NA	no	NA	NA	yes	no	no	IlluminaHiSeq	Ahmed_Bargheet;Ching_Jian;Hanna_Noordzij	industrialized	yes	Europe	SID626	exclusive breastfeeding	15233998	0
BackhedF_2015	25974306	ERR526066	ERR526066	ERR526066	ERP005989	27	child	no	NA	NA	no	NA	NA	NA	NA	NA	stool	stool	0	2	G1	male	singleton	NA	1	SWE	no	vaginal	NA	NA	no	NA	NA	yes	no	no	IlluminaHiSeq	Ahmed_Bargheet;Ching_Jian;Hanna_Noordzij	industrialized	yes	Europe	SID70	exclusive breastfeeding	27761249	0
BackhedF_2015	25974306	ERR526074	ERR526074	ERR526074	ERP005989	100	child	no	NA	NA	no	NA	NA	NA	NA	NA	stool	stool	0	2	G1	female	singleton	NA	1	SWE	no	vaginal	NA	NA	no	NA	NA	yes	no	no	IlluminaHiSeq	Ahmed_Bargheet;Ching_Jian;Hanna_Noordzij	industrialized	yes	Europe	SID7	exclusive breastfeeding	16128769	0
BackhedF_2015	25974306	ERR526086	ERR526086	ERR526086	ERP005989	85	child	no	NA	NA	no	NA	NA	NA	NA	NA	stool	stool	0	2	G1	male	singleton	NA	1	SWE	no	vaginal	NA	NA	no	NA	NA	yes	no	no	IlluminaHiSeq	Ahmed_Bargheet;Ching_Jian;Hanna_Noordzij	industrialized	yes	Europe	SID9	exclusive breastfeeding	27300792	0
BackhedF_2015	25974306	ERR525691	ERR525691	ERR525691	ERP005989	9	child	no	NA	NA	no	NA	NA	NA	NA	NA	stool	stool	0	3	G1	female	singleton	NA	1	SWE	no	c_section	unknown	NA	no	NA	NA	yes	no	no	IlluminaHiSeq	Ahmed_Bargheet;Ching_Jian;Hanna_Noordzij	industrialized	yes	Europe	SID103	exclusive breastfeeding	20060225	0
BackhedF_2015	25974306	ERR525745	ERR525745	ERR525745	ERP005989	34	child	no	NA	NA	no	NA	NA	NA	NA	NA	stool	stool	0	3	G1	female	singleton	NA	1	SWE	no	vaginal	NA	NA	no	NA	NA	yes	no	no	IlluminaHiSeq	Ahmed_Bargheet;Ching_Jian;Hanna_Noordzij	industrialized	yes	Europe	SID181	exclusive breastfeeding	17639403	0
BackhedF_2015	25974306	ERR525749	ERR525749	ERR525749	ERP005989	35	child	no	NA	NA	no	NA	NA	NA	NA	NA	stool	stool	0	3	G1	female	singleton	NA	1	SWE	no	vaginal	NA	NA	no	NA	NA	yes	no	no	IlluminaHiSeq	Ahmed_Bargheet;Ching_Jian;Hanna_Noordzij	industrialized	yes	Europe	SID184	exclusive breastfeeding	19621045	0
BackhedF_2015	25974306	ERR525774	ERR525774	ERR525774	ERP005989	39	child	no	NA	NA	no	NA	NA	NA	NA	NA	stool	stool	0	3	G1	male	singleton	NA	1	SWE	no	vaginal	NA	NA	no	NA	NA	yes	no	no	IlluminaHiSeq	Ahmed_Bargheet;Ching_Jian;Hanna_Noordzij	industrialized	yes	Europe	SID229	exclusive breastfeeding	17657449	0
BackhedF_2015	25974306	ERR525794	ERR525794	ERR525794	ERP005989	43	child	no	NA	NA	no	NA	NA	NA	NA	NA	stool	stool	0	3	G1	male	singleton	NA	1	SWE	no	vaginal	NA	NA	no	NA	NA	yes	no	no	IlluminaHiSeq	Ahmed_Bargheet;Ching_Jian;Hanna_Noordzij	industrialized	yes	Europe	SID256	exclusive breastfeeding	14767710	0
BackhedF_2015	25974306	ERR525812	ERR525812	ERR525812	ERP005989	46	child	no	NA	NA	no	NA	NA	NA	NA	NA	stool	stool	0	3	G1	male	singleton	NA	1	SWE	no	vaginal	NA	NA	no	NA	NA	yes	no	no	IlluminaHiSeq	Ahmed_Bargheet;Ching_Jian;Hanna_Noordzij	industrialized	yes	Europe	SID268	exclusive breastfeeding	19841881	0
BackhedF_2015	25974306	ERR525878	ERR525878	ERR525878	ERP005989	55	child	no	NA	NA	no	NA	NA	NA	NA	NA	stool	stool	0	3	G1	female	singleton	NA	1	SWE	no	vaginal	NA	NA	no	NA	NA	yes	no	no	IlluminaHiSeq	Ahmed_Bargheet;Ching_Jian;Hanna_Noordzij	industrialized	yes	Europe	SID377	exclusive breastfeeding	14953712	0
BackhedF_2015	25974306	ERR525888	ERR525888	ERR525888	ERP005989	90	child	no	NA	NA	no	NA	NA	NA	NA	NA	stool	stool	0	3	G1	female	singleton	NA	1	SWE	no	vaginal	NA	NA	no	NA	NA	yes	no	no	IlluminaHiSeq	Ahmed_Bargheet;Ching_Jian;Hanna_Noordzij	industrialized	yes	Europe	SID385	exclusive breastfeeding	22535594	0
BackhedF_2015	25974306	ERR525906	ERR525906	ERR525906	ERP005989	19	child	no	NA	NA	no	NA	NA	NA	NA	NA	stool	stool	0	3	G1	male	singleton	NA	1	SWE	no	vaginal	NA	NA	no	NA	NA	yes	no	no	IlluminaHiSeq	Ahmed_Bargheet;Ching_Jian;Hanna_Noordzij	industrialized	yes	Europe	SID42	exclusive breastfeeding	21428007	0
BackhedF_2015	25974306	ERR525930	ERR525930	ERR525930	ERP005989	93	child	no	NA	NA	no	NA	NA	NA	NA	NA	stool	stool	0	3	G1	female	singleton	NA	1	SWE	no	vaginal	NA	NA	no	NA	NA	yes	no	no	IlluminaHiSeq	Ahmed_Bargheet;Ching_Jian;Hanna_Noordzij	industrialized	yes	Europe	SID51	exclusive breastfeeding	17316145	0
BackhedF_2015	25974306	ERR525958	ERR525958	ERR525958	ERP005989	64	child	no	NA	NA	no	NA	NA	NA	NA	NA	stool	stool	0	3	G1	female	singleton	NA	1	SWE	no	c_section	unknown	NA	no	NA	NA	yes	no	no	IlluminaHiSeq	Ahmed_Bargheet;Ching_Jian;Hanna_Noordzij	industrialized	yes	Europe	SID544	exclusive breastfeeding	24542136	0
BackhedF_2015	25974306	ERR525974	ERR525974	ERR525974	ERP005989	67	child	no	NA	NA	no	NA	NA	NA	NA	NA	stool	stool	0	3	G1	male	singleton	NA	1	SWE	no	vaginal	NA	NA	no	NA	NA	yes	no	no	IlluminaHiSeq	Ahmed_Bargheet;Ching_Jian;Hanna_Noordzij	industrialized	yes	Europe	SID565	exclusive breastfeeding	18151709	0
BackhedF_2015	25974306	ERR526006	ERR526006	ERR526006	ERP005989	21	child	no	NA	NA	no	NA	NA	NA	NA	NA	stool	stool	0	3	G1	male	singleton	NA	1	SWE	no	vaginal	NA	NA	no	NA	NA	yes	no	no	IlluminaHiSeq	Ahmed_Bargheet;Ching_Jian;Hanna_Noordzij	industrialized	yes	Europe	SID587	exclusive breastfeeding	21180739	0
BackhedF_2015	25974306	ERR526026	ERR526026	ERR526026	ERP005989	24	child	no	NA	NA	no	NA	NA	NA	NA	NA	stool	stool	0	3	G1	male	singleton	NA	1	SWE	no	vaginal	NA	NA	no	NA	NA	yes	no	no	IlluminaHiSeq	Ahmed_Bargheet;Ching_Jian;Hanna_Noordzij	industrialized	yes	Europe	SID599	exclusive breastfeeding	15276644	0
BackhedF_2015	25974306	ERR526042	ERR526042	ERR526042	ERP005989	73	child	no	NA	NA	no	NA	NA	NA	NA	NA	stool	stool	0	3	G1	female	singleton	NA	1	SWE	no	vaginal	NA	NA	no	NA	NA	yes	no	no	IlluminaHiSeq	Ahmed_Bargheet;Ching_Jian;Hanna_Noordzij	industrialized	yes	Europe	SID624	exclusive breastfeeding	12704704	0
BackhedF_2015	25974306	ERR526050	ERR526050	ERR526050	ERP005989	97	child	no	NA	NA	no	NA	NA	NA	NA	NA	stool	stool	0	3	G1	male	singleton	NA	1	SWE	no	vaginal	NA	NA	no	NA	NA	yes	no	no	IlluminaHiSeq	Ahmed_Bargheet;Ching_Jian;Hanna_Noordzij	industrialized	yes	Europe	SID633	exclusive breastfeeding	17164749	0
BackhedF_2015	25974306	ERR525758	ERR525758	ERR525758	ERP005989	29	child	no	NA	NA	no	NA	NA	NA	NA	NA	stool	stool	0	4	G1	male	singleton	NA	1	SWE	no	vaginal	NA	NA	no	NA	NA	yes	no	no	IlluminaHiSeq	Ahmed_Bargheet;Ching_Jian;Hanna_Noordzij	industrialized	yes	Europe	SID1	exclusive breastfeeding	20143807	1
BackhedF_2015	25974306	ERR525830	ERR525830	ERR525830	ERP005989	48	child	no	NA	NA	no	NA	NA	NA	NA	NA	stool	stool	0	4	G1	male	singleton	NA	1	SWE	no	vaginal	NA	NA	no	NA	NA	yes	no	no	IlluminaHiSeq	Ahmed_Bargheet;Ching_Jian;Hanna_Noordzij	industrialized	yes	Europe	SID276	exclusive breastfeeding	16997083	1
BackhedF_2015	25974306	ERR525858	ERR525858	ERR525858	ERP005989	52	child	no	NA	NA	no	NA	NA	NA	NA	NA	stool	stool	0	4	G1	male	singleton	NA	1	SWE	no	vaginal	NA	NA	no	NA	NA	yes	no	no	IlluminaHiSeq	Ahmed_Bargheet;Ching_Jian;Hanna_Noordzij	industrialized	yes	Europe	SID341	exclusive breastfeeding	16285791	1
BackhedF_2015	25974306	ERR525927	ERR525927	ERR525927	ERP005989	82	child	no	NA	NA	no	NA	NA	NA	NA	NA	stool	stool	0	4	G1	female	singleton	NA	1	SWE	no	vaginal	NA	NA	no	NA	NA	yes	no	no	IlluminaHiSeq	Ahmed_Bargheet;Ching_Jian;Hanna_Noordzij	industrialized	yes	Europe	SID511	exclusive breastfeeding	25135533	1
BackhedF_2015	25974306	ERR525970	ERR525970	ERR525970	ERP005989	66	child	no	NA	NA	no	NA	NA	NA	NA	NA	stool	stool	0	4	G1	female	singleton	NA	1	SWE	no	c_section	unknown	NA	no	NA	NA	yes	no	no	IlluminaHiSeq	Ahmed_Bargheet;Ching_Jian;Hanna_Noordzij	industrialized	yes	Europe	SID560	exclusive breastfeeding	26384552	1
BackhedF_2015	25974306	ERR526014	ERR526014	ERR526014	ERP005989	70	child	no	NA	NA	no	NA	NA	NA	NA	NA	stool	stool	0	4	G1	female	singleton	NA	1	SWE	no	vaginal	NA	NA	no	NA	NA	yes	no	no	IlluminaHiSeq	Ahmed_Bargheet;Ching_Jian;Hanna_Noordzij	industrialized	yes	Europe	SID590	exclusive breastfeeding	17768073	1
BackhedF_2015	25974306	ERR526034	ERR526034	ERR526034	ERP005989	72	child	no	NA	NA	no	NA	NA	NA	NA	NA	stool	stool	0	4	G1	female	singleton	NA	1	SWE	no	c_section	unknown	NA	no	NA	NA	yes	no	no	IlluminaHiSeq	Ahmed_Bargheet;Ching_Jian;Hanna_Noordzij	industrialized	yes	Europe	SID615	exclusive breastfeeding	12145306	1
BackhedF_2015	25974306	ERR525696	ERR525696	ERR525696	ERP005989	30	child	no	NA	NA	no	NA	NA	NA	NA	NA	stool	stool	0	5	G1	male	singleton	NA	1	SWE	no	vaginal	NA	NA	no	NA	NA	yes	no	no	IlluminaHiSeq	Ahmed_Bargheet;Ching_Jian;Hanna_Noordzij	industrialized	yes	Europe	SID105	exclusive breastfeeding	16007606	1
BackhedF_2015	25974306	ERR525778	ERR525778	ERR525778	ERP005989	40	child	no	NA	NA	no	NA	NA	NA	NA	NA	stool	stool	0	5	G1	male	singleton	NA	1	SWE	no	vaginal	NA	NA	no	NA	NA	yes	no	no	IlluminaHiSeq	Ahmed_Bargheet;Ching_Jian;Hanna_Noordzij	industrialized	yes	Europe	SID238	exclusive breastfeeding	15934634	1
BackhedF_2015	25974306	ERR525814	ERR525814	ERR525814	ERP005989	87	child	no	NA	NA	no	NA	NA	NA	NA	NA	stool	stool	0	5	G1	male	singleton	NA	1	SWE	no	c_section	unknown	NA	no	NA	NA	yes	no	no	IlluminaHiSeq	Ahmed_Bargheet;Ching_Jian;Hanna_Noordzij	industrialized	yes	Europe	SID26	exclusive breastfeeding	22791134	1
BackhedF_2015	25974306	ERR525954	ERR525954	ERR525954	ERP005989	3	child	no	NA	NA	no	NA	NA	NA	NA	NA	stool	stool	0	5	G1	male	singleton	NA	1	SWE	no	vaginal	NA	NA	no	NA	NA	yes	no	no	IlluminaHiSeq	Ahmed_Bargheet;Ching_Jian;Hanna_Noordzij	industrialized	yes	Europe	SID53	exclusive breastfeeding	13188228	1
BackhedF_2015	25974306	ERR525990	ERR525990	ERR525990	ERP005989	20	child	no	NA	NA	no	NA	NA	NA	NA	NA	stool	stool	0	5	G1	female	singleton	NA	1	SWE	no	vaginal	NA	NA	no	NA	NA	yes	no	no	IlluminaHiSeq	Ahmed_Bargheet;Ching_Jian;Hanna_Noordzij	industrialized	yes	Europe	SID572	exclusive breastfeeding	15530939	1
BackhedF_2015	25974306	ERR526082	ERR526082	ERR526082	ERP005989	28	child	no	NA	NA	no	NA	NA	NA	NA	NA	stool	stool	0	5	G1	female	singleton	NA	1	SWE	no	vaginal	NA	NA	no	NA	NA	yes	no	no	IlluminaHiSeq	Ahmed_Bargheet;Ching_Jian;Hanna_Noordzij	industrialized	yes	Europe	SID87	exclusive breastfeeding	19060833	1
BackhedF_2015	25974306	ERR525938	ERR525938	ERR525938	ERP005989	62	child	no	NA	NA	no	NA	NA	NA	NA	NA	stool	stool	0	6	G1	female	singleton	NA	1	SWE	no	c_section	unknown	NA	no	NA	NA	yes	no	no	IlluminaHiSeq	Ahmed_Bargheet;Ching_Jian;Hanna_Noordzij	industrialized	yes	Europe	SID526	exclusive breastfeeding	29191368	1
BackhedF_2015	25974306	ERR526002	ERR526002	ERR526002	ERP005989	96	child	no	NA	NA	no	NA	NA	NA	NA	NA	stool	stool	0	6	G1	male	singleton	NA	1	SWE	no	c_section	unknown	NA	no	NA	NA	yes	no	no	IlluminaHiSeq	Ahmed_Bargheet;Ching_Jian;Hanna_Noordzij	industrialized	yes	Europe	SID585	exclusive breastfeeding	17244931	1
BackhedF_2015	25974306	ERR526010	ERR526010	ERR526010	ERP005989	22	child	no	NA	NA	no	NA	NA	NA	NA	NA	stool	stool	0	6	G1	male	singleton	NA	1	SWE	no	vaginal	NA	NA	no	NA	NA	yes	no	no	IlluminaHiSeq	Ahmed_Bargheet;Ching_Jian;Hanna_Noordzij	industrialized	yes	Europe	SID589	exclusive breastfeeding	14713134	1
BackhedF_2015	25974306	ERR525740	ERR525740	ERR525740	ERP005989	86	child	no	NA	NA	no	NA	NA	NA	NA	NA	stool	stool	0	7	G1	female	singleton	NA	1	SWE	no	vaginal	NA	NA	no	NA	NA	yes	no	no	IlluminaHiSeq	Ahmed_Bargheet;Ching_Jian;Hanna_Noordzij	industrialized	yes	Europe	SID180	exclusive breastfeeding	16003582	1
BackhedF_2015	25974306	ERR525834	ERR525834	ERR525834	ERP005989	49	child	no	NA	NA	no	NA	NA	NA	NA	NA	stool	stool	0	7	G1	female	singleton	NA	1	SWE	no	vaginal	NA	NA	no	NA	NA	yes	no	no	IlluminaHiSeq	Ahmed_Bargheet;Ching_Jian;Hanna_Noordzij	industrialized	yes	Europe	SID281	exclusive breastfeeding	13614702	1
BackhedF_2015	25974306	ERR525902	ERR525902	ERR525902	ERP005989	57	child	no	NA	NA	no	NA	NA	NA	NA	NA	stool	stool	0	7	G1	male	singleton	NA	1	SWE	no	vaginal	NA	NA	no	NA	NA	yes	no	no	IlluminaHiSeq	Ahmed_Bargheet;Ching_Jian;Hanna_Noordzij	industrialized	yes	Europe	SID39	exclusive breastfeeding	16218934	1
BackhedF_2015	25974306	ERR526072	ERR526072	ERR526072	ERP005989	76	child	no	NA	NA	no	NA	NA	NA	NA	NA	stool	stool	0	7	G1	male	singleton	NA	1	SWE	no	vaginal	NA	NA	no	NA	NA	yes	no	no	IlluminaHiSeq	Ahmed_Bargheet;Ching_Jian;Hanna_Noordzij	industrialized	yes	Europe	SID78	exclusive breastfeeding	14966432	1
BackhedF_2015	25974306	ERR525762	ERR525762	ERR525762	ERP005989	37	child	no	NA	NA	no	NA	NA	NA	NA	NA	stool	stool	0	8	G1	female	singleton	NA	1	SWE	no	vaginal	NA	NA	no	NA	NA	yes	no	no	IlluminaHiSeq	Ahmed_Bargheet;Ching_Jian;Hanna_Noordzij	industrialized	yes	Europe	SID201	exclusive breastfeeding	16532049	1
BackhedF_2015	25974306	ERR525770	ERR525770	ERR525770	ERP005989	38	child	no	NA	NA	no	NA	NA	NA	NA	NA	stool	stool	0	8	G1	male	singleton	NA	1	SWE	no	vaginal	NA	NA	no	NA	NA	yes	no	no	IlluminaHiSeq	Ahmed_Bargheet;Ching_Jian;Hanna_Noordzij	industrialized	yes	Europe	SID224	exclusive breastfeeding	20783450	1
BackhedF_2015	25974306	ERR525922	ERR525922	ERR525922	ERP005989	60	child	no	NA	NA	no	NA	NA	NA	NA	NA	stool	stool	0	8	G1	male	singleton	NA	1	SWE	no	c_section	unknown	NA	no	NA	NA	yes	no	no	IlluminaHiSeq	Ahmed_Bargheet;Ching_Jian;Hanna_Noordzij	industrialized	yes	Europe	SID507	exclusive breastfeeding	19357798	1
BackhedF_2015	25974306	ERR526030	ERR526030	ERR526030	ERP005989	25	child	no	NA	NA	no	NA	NA	NA	NA	NA	stool	stool	0	8	G1	female	singleton	NA	1	SWE	no	c_section	unknown	NA	no	NA	NA	yes	no	no	IlluminaHiSeq	Ahmed_Bargheet;Ching_Jian;Hanna_Noordzij	industrialized	yes	Europe	SID608	exclusive breastfeeding	12106318	1
BackhedF_2015	25974306	ERR525803	ERR525803	ERR525803	ERP005989	14	child	no	NA	NA	no	NA	NA	NA	NA	NA	stool	stool	0	9	G1	male	singleton	NA	1	SWE	no	vaginal	NA	NA	no	NA	NA	yes	no	no	IlluminaHiSeq	Ahmed_Bargheet;Ching_Jian;Hanna_Noordzij	industrialized	yes	Europe	SID263	exclusive breastfeeding	16754770	1
BackhedF_2015	25974306	ERR525862	ERR525862	ERR525862	ERP005989	53	child	no	NA	NA	no	NA	NA	NA	NA	NA	stool	stool	0	9	G1	female	singleton	NA	1	SWE	no	vaginal	NA	NA	no	NA	NA	yes	no	no	IlluminaHiSeq	Ahmed_Bargheet;Ching_Jian;Hanna_Noordzij	industrialized	yes	Europe	SID343	exclusive breastfeeding	15523963	1
BackhedF_2015	25974306	ERR526018	ERR526018	ERR526018	ERP005989	71	child	no	NA	NA	no	NA	NA	NA	NA	NA	stool	stool	0	9	G1	male	singleton	NA	1	SWE	no	vaginal	NA	NA	no	NA	NA	yes	no	no	IlluminaHiSeq	Ahmed_Bargheet;Ching_Jian;Hanna_Noordzij	industrialized	yes	Europe	SID591	exclusive breastfeeding	13958955	1
BackhedF_2015	25974306	ERR525715	ERR525715	ERR525715	ERP005989	32	child	no	NA	NA	no	NA	NA	NA	NA	NA	stool	stool	0	11	G1	male	singleton	NA	1	SWE	no	vaginal	NA	NA	no	NA	NA	yes	no	no	IlluminaHiSeq	Ahmed_Bargheet;Ching_Jian;Hanna_Noordzij	industrialized	yes	Europe	SID133	exclusive breastfeeding	21333600	1
BackhedF_2015	25974306	ERR525808	ERR525808	ERR525808	ERP005989	45	child	no	NA	NA	no	NA	NA	NA	NA	NA	stool	stool	0	11	G1	female	singleton	NA	1	SWE	no	vaginal	NA	NA	no	NA	NA	yes	no	no	IlluminaHiSeq	Ahmed_Bargheet;Ching_Jian;Hanna_Noordzij	industrialized	yes	Europe	SID265	exclusive breastfeeding	17460247	1
BackhedF_2015	25974306	ERR525846	ERR525846	ERR525846	ERP005989	6	child	no	NA	NA	no	NA	NA	NA	NA	NA	stool	stool	0	12	G1	female	singleton	NA	1	SWE	no	vaginal	NA	NA	no	NA	NA	yes	no	no	IlluminaHiSeq	Ahmed_Bargheet;Ching_Jian;Hanna_Noordzij	industrialized	yes	Europe	SID332	exclusive breastfeeding	17474075	1
BackhedF_2015	25974306	ERR525866	ERR525866	ERR525866	ERP005989	81	child	no	NA	NA	no	NA	NA	NA	NA	NA	stool	stool	0	2	G1	female	singleton	NA	1	SWE	no	vaginal	NA	NA	no	NA	NA	yes	yes	no	IlluminaHiSeq	Ahmed_Bargheet;Ching_Jian;Hanna_Noordzij	industrialized	yes	Europe	SID345	mixed feeding	16484842	0
BackhedF_2015	25974306	ERR525766	ERR525766	ERR525766	ERP005989	79	child	no	NA	NA	no	NA	NA	NA	NA	NA	stool	stool	0	3	G1	female	singleton	NA	1	SWE	no	vaginal	NA	NA	no	NA	NA	yes	yes	no	IlluminaHiSeq	Ahmed_Bargheet;Ching_Jian;Hanna_Noordzij	industrialized	yes	Europe	SID203	mixed feeding	19387851	0
BackhedF_2015	25974306	ERR525914	ERR525914	ERR525914	ERP005989	59	child	no	NA	NA	no	NA	NA	NA	NA	NA	stool	stool	0	3	G1	male	singleton	NA	1	SWE	no	vaginal	NA	NA	no	NA	NA	yes	yes	no	IlluminaHiSeq	Ahmed_Bargheet;Ching_Jian;Hanna_Noordzij	industrialized	yes	Europe	SID503	mixed feeding	7949511	0
BackhedF_2015	25974306	ERR525962	ERR525962	ERR525962	ERP005989	65	child	no	NA	NA	no	NA	NA	NA	NA	NA	stool	stool	0	3	G1	male	singleton	NA	1	SWE	no	c_section	unknown	NA	no	NA	NA	yes	yes	no	IlluminaHiSeq	Ahmed_Bargheet;Ching_Jian;Hanna_Noordzij	industrialized	yes	Europe	SID546	mixed feeding	18793437	0
BackhedF_2015	25974306	ERR525918	ERR525918	ERR525918	ERP005989	92	child	no	NA	NA	no	NA	NA	NA	NA	NA	stool	stool	0	4	G1	male	singleton	NA	1	SWE	no	c_section	unknown	NA	no	NA	NA	yes	yes	no	IlluminaHiSeq	Ahmed_Bargheet;Ching_Jian;Hanna_Noordzij	industrialized	yes	Europe	SID504	mixed feeding	19074414	1
BackhedF_2015	25974306	ERR525947	ERR525947	ERR525947	ERP005989	63	child	no	NA	NA	no	NA	NA	NA	NA	NA	stool	stool	0	5	G1	male	singleton	NA	1	SWE	no	c_section	unknown	NA	no	NA	NA	yes	yes	no	IlluminaHiSeq	Ahmed_Bargheet;Ching_Jian;Hanna_Noordzij	industrialized	yes	Europe	SID532	mixed feeding	19724936	1
BackhedF_2015	25974306	ERR526078	ERR526078	ERR526078	ERP005989	4	child	no	NA	NA	no	NA	NA	NA	NA	NA	stool	stool	0	6	G1	female	singleton	NA	1	SWE	no	vaginal	NA	NA	no	NA	NA	yes	yes	no	IlluminaHiSeq	Ahmed_Bargheet;Ching_Jian;Hanna_Noordzij	industrialized	yes	Europe	SID82	mixed feeding	16344042	1
BackhedF_2015	25974306	ERR526036	ERR526036	ERR526036	ERP005989	84	child	NA	NA	NA	yes	NA	NA	NA	NA	NA	stool	stool	0	351	G3	female	singleton	NA	3	SWE	no	vaginal	NA	NA	no	NA	NA	no	no	yes	IlluminaHiSeq	Ahmed_Bargheet;Ching_Jian;Hanna_Noordzij	industrialized	yes	Europe	SID622	only solids	13407878	12
BackhedF_2015	25974306	ERR526040	ERR526040	ERR526040	ERP005989	73	child	no	NA	NA	no	NA	NA	NA	NA	NA	stool	stool	0	352	G3	female	singleton	NA	3	SWE	no	vaginal	NA	NA	no	NA	NA	no	no	yes	IlluminaHiSeq	Ahmed_Bargheet;Ching_Jian;Hanna_Noordzij	industrialized	yes	Europe	SID624	only solids	17719229	12
BackhedF_2015	25974306	ERR525694	ERR525694	ERR525694	ERP005989	30	child	no	NA	NA	no	NA	NA	NA	NA	NA	stool	stool	0	354	G3	male	singleton	NA	3	SWE	no	vaginal	NA	NA	no	NA	NA	no	no	yes	IlluminaHiSeq	Ahmed_Bargheet;Ching_Jian;Hanna_Noordzij	industrialized	yes	Europe	SID105	only solids	23670939	12
BackhedF_2015	25974306	ERR526012	ERR526012	ERR526012	ERP005989	70	child	no	NA	NA	no	NA	NA	NA	NA	NA	stool	stool	0	355	G3	female	singleton	NA	3	SWE	no	vaginal	NA	NA	no	NA	NA	no	no	yes	IlluminaHiSeq	Ahmed_Bargheet;Ching_Jian;Hanna_Noordzij	industrialized	yes	Europe	SID590	only solids	24295061	12
BackhedF_2015	25974306	ERR525742	ERR525742	ERR525742	ERP005989	34	child	no	NA	NA	no	NA	NA	NA	NA	NA	stool	stool	0	357	G3	female	singleton	NA	3	SWE	no	vaginal	NA	NA	no	NA	NA	no	no	yes	IlluminaHiSeq	Ahmed_Bargheet;Ching_Jian;Hanna_Noordzij	industrialized	yes	Europe	SID181	only solids	19700492	12
BackhedF_2015	25974306	ERR525764	ERR525764	ERR525764	ERP005989	79	child	NA	NA	NA	yes	NA	NA	NA	NA	NA	stool	stool	0	357	G3	female	singleton	NA	3	SWE	no	vaginal	NA	NA	no	NA	NA	no	no	yes	IlluminaHiSeq	Ahmed_Bargheet;Ching_Jian;Hanna_Noordzij	industrialized	yes	Europe	SID203	only solids	13918857	12
BackhedF_2015	25974306	ERR525784	ERR525784	ERR525784	ERP005989	41	child	no	NA	NA	no	NA	NA	NA	NA	NA	stool	stool	0	358	G3	female	singleton	NA	3	SWE	no	vaginal	NA	NA	no	NA	NA	no	no	yes	IlluminaHiSeq	Ahmed_Bargheet;Ching_Jian;Hanna_Noordzij	industrialized	yes	Europe	SID241	only solids	21708417	12
BackhedF_2015	25974306	ERR525924	ERR525924	ERR525924	ERP005989	82	child	no	NA	NA	no	NA	NA	NA	NA	NA	stool	stool	0	358	G3	female	singleton	NA	3	SWE	no	vaginal	NA	NA	no	NA	NA	no	no	yes	IlluminaHiSeq	Ahmed_Bargheet;Ching_Jian;Hanna_Noordzij	industrialized	yes	Europe	SID511	only solids	25641187	12
BackhedF_2015	25974306	ERR525960	ERR525960	ERR525960	ERP005989	65	child	NA	NA	NA	yes	NA	NA	NA	NA	NA	stool	stool	0	358	G3	male	singleton	NA	3	SWE	no	c_section	unknown	NA	no	NA	NA	no	no	yes	IlluminaHiSeq	Ahmed_Bargheet;Ching_Jian;Hanna_Noordzij	industrialized	yes	Europe	SID546	only solids	22978618	12
BackhedF_2015	25974306	ERR525864	ERR525864	ERR525864	ERP005989	81	child	no	NA	NA	no	NA	NA	NA	NA	NA	stool	stool	0	359	G3	female	singleton	NA	3	SWE	no	vaginal	NA	NA	no	NA	NA	no	no	yes	IlluminaHiSeq	Ahmed_Bargheet;Ching_Jian;Hanna_Noordzij	industrialized	yes	Europe	SID345	only solids	19852475	12
BackhedF_2015	25974306	ERR525964	ERR525964	ERR525964	ERP005989	7	child	no	NA	NA	no	NA	NA	NA	NA	NA	stool	stool	0	359	G3	female	singleton	NA	3	SWE	no	vaginal	NA	NA	no	NA	NA	no	no	yes	IlluminaHiSeq	Ahmed_Bargheet;Ching_Jian;Hanna_Noordzij	industrialized	yes	Europe	SID549	only solids	20422478	12
BackhedF_2015	25974306	ERR526020	ERR526020	ERR526020	ERP005989	23	child	NA	NA	NA	yes	NA	NA	NA	NA	NA	stool	stool	0	359	G3	female	singleton	NA	3	SWE	no	c_section	unknown	NA	no	NA	NA	no	no	yes	IlluminaHiSeq	Ahmed_Bargheet;Ching_Jian;Hanna_Noordzij	industrialized	yes	Europe	SID598	only solids	18187575	12
BackhedF_2015	25974306	ERR526068	ERR526068	ERR526068	ERP005989	100	child	no	NA	NA	no	NA	NA	NA	NA	NA	stool	stool	0	359	G3	female	singleton	NA	3	SWE	no	vaginal	NA	NA	no	NA	NA	no	no	yes	IlluminaHiSeq	Ahmed_Bargheet;Ching_Jian;Hanna_Noordzij	industrialized	yes	Europe	SID7	only solids	17822447	12
BackhedF_2015	25974306	ERR525747	ERR525747	ERR525747	ERP005989	35	child	no	NA	NA	no	NA	NA	NA	NA	NA	stool	stool	0	360	G3	female	singleton	NA	3	SWE	no	vaginal	NA	NA	no	NA	NA	no	no	yes	IlluminaHiSeq	Ahmed_Bargheet;Ching_Jian;Hanna_Noordzij	industrialized	yes	Europe	SID184	only solids	19045152	12
BackhedF_2015	25974306	ERR525936	ERR525936	ERR525936	ERP005989	62	child	no	NA	NA	no	NA	NA	NA	NA	NA	stool	stool	0	360	G3	female	singleton	NA	3	SWE	no	c_section	unknown	NA	no	NA	NA	no	no	yes	IlluminaHiSeq	Ahmed_Bargheet;Ching_Jian;Hanna_Noordzij	industrialized	yes	Europe	SID526	only solids	27750232	12
BackhedF_2015	25974306	ERR525940	ERR525940	ERR525940	ERP005989	94	child	no	NA	NA	no	NA	NA	NA	NA	NA	stool	stool	0	360	G3	female	singleton	NA	3	SWE	no	vaginal	NA	NA	no	NA	NA	no	no	yes	IlluminaHiSeq	Ahmed_Bargheet;Ching_Jian;Hanna_Noordzij	industrialized	yes	Europe	SID527	only solids	24091829	12
BackhedF_2015	25974306	ERR525916	ERR525916	ERR525916	ERP005989	92	child	no	NA	NA	no	NA	NA	NA	NA	NA	stool	stool	0	361	G3	male	singleton	NA	3	SWE	no	c_section	unknown	NA	no	NA	NA	no	no	yes	IlluminaHiSeq	Ahmed_Bargheet;Ching_Jian;Hanna_Noordzij	industrialized	yes	Europe	SID504	only solids	20839681	13
BackhedF_2015	25974306	ERR525932	ERR525932	ERR525932	ERP005989	61	child	no	NA	NA	no	NA	NA	NA	NA	NA	stool	stool	0	361	G3	female	singleton	NA	3	SWE	no	vaginal	NA	NA	no	NA	NA	no	no	yes	IlluminaHiSeq	Ahmed_Bargheet;Ching_Jian;Hanna_Noordzij	industrialized	yes	Europe	SID521	only solids	20732559	13
BackhedF_2015	25974306	ERR525738	ERR525738	ERR525738	ERP005989	86	child	no	NA	NA	no	NA	NA	NA	NA	NA	stool	stool	0	362	G3	female	singleton	NA	3	SWE	no	vaginal	NA	NA	no	NA	NA	no	no	yes	IlluminaHiSeq	Ahmed_Bargheet;Ching_Jian;Hanna_Noordzij	industrialized	yes	Europe	SID180	only solids	20833737	13
BackhedF_2015	25974306	ERR525788	ERR525788	ERR525788	ERP005989	42	child	NA	NA	NA	yes	NA	NA	NA	NA	NA	stool	stool	0	362	G3	male	singleton	NA	3	SWE	no	vaginal	NA	NA	no	NA	NA	no	no	yes	IlluminaHiSeq	Ahmed_Bargheet;Ching_Jian;Hanna_Noordzij	industrialized	yes	Europe	SID244	only solids	19752022	13
BackhedF_2015	25974306	ERR525796	ERR525796	ERR525796	ERP005989	44	child	no	NA	NA	no	NA	NA	NA	NA	NA	stool	stool	0	363	G3	male	singleton	NA	3	SWE	no	vaginal	NA	NA	no	NA	NA	no	no	yes	IlluminaHiSeq	Ahmed_Bargheet;Ching_Jian;Hanna_Noordzij	industrialized	yes	Europe	SID258	only solids	22172722	13
BackhedF_2015	25974306	ERR525944	ERR525944	ERR525944	ERP005989	3	child	NA	NA	NA	yes	NA	NA	NA	NA	NA	stool	stool	0	363	G3	male	singleton	NA	3	SWE	no	vaginal	NA	NA	no	NA	NA	no	no	yes	IlluminaHiSeq	Ahmed_Bargheet;Ching_Jian;Hanna_Noordzij	industrialized	yes	Europe	SID53	only solids	23039381	13
BackhedF_2015	25974306	ERR526070	ERR526070	ERR526070	ERP005989	76	child	NA	NA	NA	yes	NA	NA	NA	NA	NA	stool	stool	0	363	G3	male	singleton	NA	3	SWE	no	vaginal	NA	NA	no	NA	NA	no	no	yes	IlluminaHiSeq	Ahmed_Bargheet;Ching_Jian;Hanna_Noordzij	industrialized	yes	Europe	SID78	only solids	24959681	13
BackhedF_2015	25974306	ERR525722	ERR525722	ERR525722	ERP005989	11	child	no	NA	NA	yes	NA	NA	NA	NA	NA	stool	stool	0	364	G3	female	singleton	NA	3	SWE	no	vaginal	NA	NA	no	NA	NA	no	no	yes	IlluminaHiSeq	Ahmed_Bargheet;Ching_Jian;Hanna_Noordzij	industrialized	yes	Europe	SID150	only solids	22476997	13
BackhedF_2015	25974306	ERR525730	ERR525730	ERR525730	ERP005989	12	child	no	NA	NA	yes	NA	NA	NA	NA	NA	stool	stool	0	364	G3	male	singleton	NA	3	SWE	no	vaginal	NA	NA	no	NA	NA	no	no	yes	IlluminaHiSeq	Ahmed_Bargheet;Ching_Jian;Hanna_Noordzij	industrialized	yes	Europe	SID172	only solids	19882904	13
BackhedF_2015	25974306	ERR525734	ERR525734	ERR525734	ERP005989	16	child	no	NA	NA	no	NA	NA	NA	NA	NA	stool	stool	0	364	G3	female	singleton	NA	3	SWE	no	vaginal	NA	NA	no	NA	NA	no	no	yes	IlluminaHiSeq	Ahmed_Bargheet;Ching_Jian;Hanna_Noordzij	industrialized	yes	Europe	SID179	only solids	23307907	13
BackhedF_2015	25974306	ERR525852	ERR525852	ERR525852	ERP005989	51	child	no	NA	NA	no	NA	NA	NA	NA	NA	stool	stool	0	364	G3	female	singleton	NA	3	SWE	no	vaginal	NA	NA	no	NA	NA	no	no	yes	IlluminaHiSeq	Ahmed_Bargheet;Ching_Jian;Hanna_Noordzij	industrialized	yes	Europe	SID338	only solids	19447247	13
BackhedF_2015	25974306	ERR525856	ERR525856	ERR525856	ERP005989	52	child	no	NA	NA	no	NA	NA	NA	NA	NA	stool	stool	0	364	G3	male	singleton	NA	3	SWE	no	vaginal	NA	NA	no	NA	NA	no	no	yes	IlluminaHiSeq	Ahmed_Bargheet;Ching_Jian;Hanna_Noordzij	industrialized	yes	Europe	SID341	only solids	29454317	13
BackhedF_2015	25974306	ERR525860	ERR525860	ERR525860	ERP005989	53	child	no	NA	NA	no	NA	NA	NA	NA	NA	stool	stool	0	364	G3	female	singleton	NA	3	SWE	no	vaginal	NA	NA	no	NA	NA	no	no	yes	IlluminaHiSeq	Ahmed_Bargheet;Ching_Jian;Hanna_Noordzij	industrialized	yes	Europe	SID343	only solids	23426207	13
BackhedF_2015	25974306	ERR525890	ERR525890	ERR525890	ERP005989	91	child	no	NA	NA	no	NA	NA	NA	NA	NA	stool	stool	0	364	G3	female	singleton	NA	3	SWE	no	vaginal	NA	NA	no	NA	NA	no	no	yes	IlluminaHiSeq	Ahmed_Bargheet;Ching_Jian;Hanna_Noordzij	industrialized	yes	Europe	SID387	only solids	23369114	13
BackhedF_2015	25974306	ERR525945	ERR525945	ERR525945	ERP005989	63	child	NA	NA	NA	yes	NA	NA	NA	NA	NA	stool	stool	0	364	G3	male	singleton	NA	3	SWE	no	c_section	unknown	NA	no	NA	NA	no	no	yes	IlluminaHiSeq	Ahmed_Bargheet;Ching_Jian;Hanna_Noordzij	industrialized	yes	Europe	SID532	only solids	21391269	13
BackhedF_2015	25974306	ERR525956	ERR525956	ERR525956	ERP005989	64	child	no	NA	NA	no	NA	NA	NA	NA	NA	stool	stool	0	364	G3	female	singleton	NA	3	SWE	no	c_section	unknown	NA	no	NA	NA	no	no	yes	IlluminaHiSeq	Ahmed_Bargheet;Ching_Jian;Hanna_Noordzij	industrialized	yes	Europe	SID544	only solids	18421295	13
BackhedF_2015	25974306	ERR525988	ERR525988	ERR525988	ERP005989	20	child	no	NA	NA	no	NA	NA	NA	NA	NA	stool	stool	0	364	G3	female	singleton	NA	3	SWE	no	vaginal	NA	NA	no	NA	NA	no	no	yes	IlluminaHiSeq	Ahmed_Bargheet;Ching_Jian;Hanna_Noordzij	industrialized	yes	Europe	SID572	only solids	19581547	13
BackhedF_2015	25974306	ERR526016	ERR526016	ERR526016	ERP005989	71	child	no	NA	NA	no	NA	NA	NA	NA	NA	stool	stool	0	364	G3	male	singleton	NA	3	SWE	no	vaginal	NA	NA	no	NA	NA	no	no	yes	IlluminaHiSeq	Ahmed_Bargheet;Ching_Jian;Hanna_Noordzij	industrialized	yes	Europe	SID591	only solids	26485487	13
BackhedF_2015	25974306	ERR525709	ERR525709	ERR525709	ERP005989	77	child	no	NA	NA	no	NA	NA	NA	NA	NA	stool	stool	1	365	G4	female	singleton	NA	3	SWE	no	vaginal	NA	NA	no	NA	NA	no	no	yes	IlluminaHiSeq	Ahmed_Bargheet;Ching_Jian;Hanna_Noordzij	industrialized	yes	Europe	SID130	only solids	29253296	13
BackhedF_2015	25974306	ERR525776	ERR525776	ERR525776	ERP005989	40	child	NA	NA	NA	yes	NA	NA	NA	NA	NA	stool	stool	1	365	G4	male	singleton	NA	3	SWE	no	vaginal	NA	NA	no	NA	NA	no	no	yes	IlluminaHiSeq	Ahmed_Bargheet;Ching_Jian;Hanna_Noordzij	industrialized	yes	Europe	SID238	only solids	9539438	13
BackhedF_2015	25974306	ERR525920	ERR525920	ERR525920	ERP005989	60	child	NA	NA	NA	yes	NA	NA	NA	NA	NA	stool	stool	1	365	G4	male	singleton	NA	3	SWE	no	c_section	unknown	NA	no	NA	NA	no	no	yes	IlluminaHiSeq	Ahmed_Bargheet;Ching_Jian;Hanna_Noordzij	industrialized	yes	Europe	SID507	only solids	19798491	13
BackhedF_2015	25974306	ERR525950	ERR525950	ERR525950	ERP005989	95	child	no	NA	NA	no	NA	NA	NA	NA	NA	stool	stool	1	365	G4	male	singleton	NA	3	SWE	no	vaginal	NA	NA	no	NA	NA	no	no	yes	IlluminaHiSeq	Ahmed_Bargheet;Ching_Jian;Hanna_Noordzij	industrialized	yes	Europe	SID536	only solids	22289355	13
BackhedF_2015	25974306	ERR526064	ERR526064	ERR526064	ERP005989	27	child	NA	NA	NA	yes	NA	NA	NA	NA	NA	stool	stool	1	365	G4	male	singleton	NA	3	SWE	no	vaginal	NA	NA	no	NA	NA	no	no	yes	IlluminaHiSeq	Ahmed_Bargheet;Ching_Jian;Hanna_Noordzij	industrialized	yes	Europe	SID70	only solids	27020507	13
BackhedF_2015	25974306	ERR525703	ERR525703	ERR525703	ERP005989	31	child	no	NA	NA	no	NA	NA	NA	NA	NA	stool	stool	1	366	G4	male	singleton	NA	3	SWE	no	vaginal	NA	NA	no	NA	NA	no	no	yes	IlluminaHiSeq	Ahmed_Bargheet;Ching_Jian;Hanna_Noordzij	industrialized	yes	Europe	SID128	only solids	22217412	13
BackhedF_2015	25974306	ERR525717	ERR525717	ERR525717	ERP005989	5	child	no	NA	NA	no	NA	NA	NA	NA	NA	stool	stool	1	366	G4	male	singleton	NA	3	SWE	no	vaginal	NA	NA	no	NA	NA	no	no	yes	IlluminaHiSeq	Ahmed_Bargheet;Ching_Jian;Hanna_Noordzij	industrialized	yes	Europe	SID137	only solids	23129218	13
BackhedF_2015	25974306	ERR525832	ERR525832	ERR525832	ERP005989	49	child	NA	NA	NA	yes	NA	NA	NA	NA	NA	stool	stool	1	366	G4	female	singleton	NA	3	SWE	no	vaginal	NA	NA	no	NA	NA	no	no	yes	IlluminaHiSeq	Ahmed_Bargheet;Ching_Jian;Hanna_Noordzij	industrialized	yes	Europe	SID281	only solids	17356924	13
BackhedF_2015	25974306	ERR525868	ERR525868	ERR525868	ERP005989	18	child	NA	NA	NA	yes	NA	NA	NA	NA	NA	stool	stool	1	366	G4	male	singleton	NA	3	SWE	no	vaginal	NA	NA	no	NA	NA	no	no	yes	IlluminaHiSeq	Ahmed_Bargheet;Ching_Jian;Hanna_Noordzij	industrialized	yes	Europe	SID350	only solids	26764735	13
BackhedF_2015	25974306	ERR525886	ERR525886	ERR525886	ERP005989	90	child	no	NA	NA	no	NA	NA	NA	NA	NA	stool	stool	1	366	G4	female	singleton	NA	3	SWE	no	vaginal	NA	NA	no	NA	NA	no	no	yes	IlluminaHiSeq	Ahmed_Bargheet;Ching_Jian;Hanna_Noordzij	industrialized	yes	Europe	SID385	only solids	20752229	13
BackhedF_2015	25974306	ERR526004	ERR526004	ERR526004	ERP005989	21	child	no	NA	NA	no	NA	NA	NA	NA	NA	stool	stool	1	366	G4	male	singleton	NA	3	SWE	no	vaginal	NA	NA	no	NA	NA	no	no	yes	IlluminaHiSeq	Ahmed_Bargheet;Ching_Jian;Hanna_Noordzij	industrialized	yes	Europe	SID587	only solids	24660769	13
BackhedF_2015	25974306	ERR525801	ERR525801	ERR525801	ERP005989	14	child	no	NA	NA	no	NA	NA	NA	NA	NA	stool	stool	1	367	G4	male	singleton	NA	3	SWE	no	vaginal	NA	NA	no	NA	NA	no	no	yes	IlluminaHiSeq	Ahmed_Bargheet;Ching_Jian;Hanna_Noordzij	industrialized	yes	Europe	SID263	only solids	21577276	13
BackhedF_2015	25974306	ERR525820	ERR525820	ERR525820	ERP005989	47	child	NA	NA	NA	yes	NA	NA	NA	NA	NA	stool	stool	1	367	G4	female	singleton	NA	3	SWE	no	vaginal	NA	NA	no	NA	NA	no	no	yes	IlluminaHiSeq	Ahmed_Bargheet;Ching_Jian;Hanna_Noordzij	industrialized	yes	Europe	SID274	only solids	20402189	13
BackhedF_2015	25974306	ERR525824	ERR525824	ERR525824	ERP005989	88	child	no	NA	NA	no	NA	NA	NA	NA	NA	stool	stool	1	367	G4	male	singleton	NA	3	SWE	no	vaginal	NA	NA	no	NA	NA	no	no	yes	IlluminaHiSeq	Ahmed_Bargheet;Ching_Jian;Hanna_Noordzij	industrialized	yes	Europe	SID275	only solids	20799291	13
BackhedF_2015	25974306	ERR525972	ERR525972	ERR525972	ERP005989	67	child	no	NA	NA	no	NA	NA	NA	NA	NA	stool	stool	1	367	G4	male	singleton	NA	3	SWE	no	vaginal	NA	NA	no	NA	NA	no	no	yes	IlluminaHiSeq	Ahmed_Bargheet;Ching_Jian;Hanna_Noordzij	industrialized	yes	Europe	SID565	only solids	18830996	13
BackhedF_2015	25974306	ERR526000	ERR526000	ERR526000	ERP005989	96	child	no	NA	NA	no	NA	NA	NA	NA	NA	stool	stool	1	367	G4	male	singleton	NA	3	SWE	no	c_section	unknown	NA	no	NA	NA	no	no	yes	IlluminaHiSeq	Ahmed_Bargheet;Ching_Jian;Hanna_Noordzij	industrialized	yes	Europe	SID585	only solids	22577974	13
BackhedF_2015	25974306	ERR526080	ERR526080	ERR526080	ERP005989	28	child	no	NA	NA	no	NA	NA	NA	NA	NA	stool	stool	1	367	G4	female	singleton	NA	3	SWE	no	vaginal	NA	NA	no	NA	NA	no	no	yes	IlluminaHiSeq	Ahmed_Bargheet;Ching_Jian;Hanna_Noordzij	industrialized	yes	Europe	SID87	only solids	18854562	13
BackhedF_2015	25974306	ERR525881	ERR525881	ERR525881	ERP005989	89	child	NA	NA	NA	yes	NA	NA	NA	NA	NA	stool	stool	1	368	G4	female	singleton	NA	3	SWE	no	vaginal	NA	NA	no	NA	NA	no	no	yes	IlluminaHiSeq	Ahmed_Bargheet;Ching_Jian;Hanna_Noordzij	industrialized	yes	Europe	SID383	only solids	20892655	13
BackhedF_2015	25974306	ERR525925	ERR525925	ERR525925	ERP005989	93	child	no	NA	NA	no	NA	NA	NA	NA	NA	stool	stool	1	368	G4	female	singleton	NA	3	SWE	no	vaginal	NA	NA	no	NA	NA	no	no	yes	IlluminaHiSeq	Ahmed_Bargheet;Ching_Jian;Hanna_Noordzij	industrialized	yes	Europe	SID51	only solids	23047732	13
BackhedF_2015	25974306	ERR525689	ERR525689	ERR525689	ERP005989	9	child	no	NA	NA	no	NA	NA	NA	NA	NA	stool	stool	1	369	G4	female	singleton	NA	3	SWE	no	c_section	unknown	NA	no	NA	NA	no	no	yes	IlluminaHiSeq	Ahmed_Bargheet;Ching_Jian;Hanna_Noordzij	industrialized	yes	Europe	SID103	only solids	19095927	13
BackhedF_2015	25974306	ERR525713	ERR525713	ERR525713	ERP005989	32	child	no	NA	NA	no	NA	NA	NA	NA	NA	stool	stool	1	369	G4	male	singleton	NA	3	SWE	no	vaginal	NA	NA	no	NA	NA	no	no	yes	IlluminaHiSeq	Ahmed_Bargheet;Ching_Jian;Hanna_Noordzij	industrialized	yes	Europe	SID133	only solids	20329473	13
BackhedF_2015	25974306	ERR525992	ERR525992	ERR525992	ERP005989	83	child	no	NA	NA	yes	NA	NA	NA	NA	NA	stool	stool	1	369	G4	female	singleton	NA	3	SWE	no	c_section	unknown	NA	no	NA	NA	no	no	yes	IlluminaHiSeq	Ahmed_Bargheet;Ching_Jian;Hanna_Noordzij	industrialized	yes	Europe	SID577	only solids	19168225	13
BackhedF_2015	25974306	ERR525996	ERR525996	ERR525996	ERP005989	8	child	no	NA	NA	no	NA	NA	NA	NA	NA	stool	stool	1	369	G4	female	singleton	NA	3	SWE	no	vaginal	NA	NA	no	NA	NA	no	no	yes	IlluminaHiSeq	Ahmed_Bargheet;Ching_Jian;Hanna_Noordzij	industrialized	yes	Europe	SID582	only solids	18679426	13
BackhedF_2015	25974306	ERR526024	ERR526024	ERR526024	ERP005989	24	child	no	NA	NA	no	NA	NA	NA	NA	NA	stool	stool	1	369	G4	male	singleton	NA	3	SWE	no	vaginal	NA	NA	no	NA	NA	no	no	yes	IlluminaHiSeq	Ahmed_Bargheet;Ching_Jian;Hanna_Noordzij	industrialized	yes	Europe	SID599	only solids	14200128	13
BackhedF_2015	25974306	ERR526076	ERR526076	ERR526076	ERP005989	4	child	no	NA	NA	no	NA	NA	NA	NA	NA	stool	stool	1	369	G4	female	singleton	NA	3	SWE	no	vaginal	NA	NA	no	NA	NA	no	no	yes	IlluminaHiSeq	Ahmed_Bargheet;Ching_Jian;Hanna_Noordzij	industrialized	yes	Europe	SID82	only solids	20787102	13
BackhedF_2015	25974306	ERR525898	ERR525898	ERR525898	ERP005989	58	child	no	NA	NA	yes	NA	NA	NA	NA	NA	stool	stool	1	370	G4	female	singleton	NA	3	SWE	no	vaginal	NA	NA	no	NA	NA	no	no	yes	IlluminaHiSeq	Ahmed_Bargheet;Ching_Jian;Hanna_Noordzij	industrialized	yes	Europe	SID397	only solids	25252188	13
BackhedF_2015	25974306	ERR525772	ERR525772	ERR525772	ERP005989	39	child	no	NA	NA	no	NA	NA	NA	NA	NA	stool	stool	1	371	G4	male	singleton	NA	3	SWE	no	vaginal	NA	NA	no	NA	NA	no	no	yes	IlluminaHiSeq	Ahmed_Bargheet;Ching_Jian;Hanna_Noordzij	industrialized	yes	Europe	SID229	only solids	25348492	13
BackhedF_2015	25974306	ERR525810	ERR525810	ERR525810	ERP005989	46	child	no	NA	NA	no	NA	NA	NA	NA	NA	stool	stool	1	371	G4	male	singleton	NA	3	SWE	no	vaginal	NA	NA	no	NA	NA	no	no	yes	IlluminaHiSeq	Ahmed_Bargheet;Ching_Jian;Hanna_Noordzij	industrialized	yes	Europe	SID268	only solids	26585163	13
BackhedF_2015	25974306	ERR525912	ERR525912	ERR525912	ERP005989	59	child	no	NA	NA	no	NA	NA	NA	NA	NA	stool	stool	1	371	G4	male	singleton	NA	3	SWE	no	vaginal	NA	NA	no	NA	NA	no	no	yes	IlluminaHiSeq	Ahmed_Bargheet;Ching_Jian;Hanna_Noordzij	industrialized	yes	Europe	SID503	only solids	25210808	13
BackhedF_2015	25974306	ERR525984	ERR525984	ERR525984	ERP005989	69	child	no	NA	NA	no	NA	NA	NA	NA	NA	stool	stool	1	371	G4	female	singleton	NA	3	SWE	no	vaginal	NA	NA	no	NA	NA	no	no	yes	IlluminaHiSeq	Ahmed_Bargheet;Ching_Jian;Hanna_Noordzij	industrialized	yes	Europe	SID570	only solids	20758859	13
BackhedF_2015	25974306	ERR526060	ERR526060	ERR526060	ERP005989	98	child	NA	NA	NA	yes	NA	NA	NA	NA	NA	stool	stool	1	371	G4	female	singleton	NA	3	SWE	no	c_section	unknown	NA	no	NA	NA	no	no	yes	IlluminaHiSeq	Ahmed_Bargheet;Ching_Jian;Hanna_Noordzij	industrialized	yes	Europe	SID640	only solids	20024095	13
BackhedF_2015	25974306	ERR525806	ERR525806	ERR525806	ERP005989	45	child	no	NA	NA	no	NA	NA	NA	NA	NA	stool	stool	1	372	G4	female	singleton	NA	3	SWE	no	vaginal	NA	NA	no	NA	NA	no	no	yes	IlluminaHiSeq	Ahmed_Bargheet;Ching_Jian;Hanna_Noordzij	industrialized	yes	Europe	SID265	only solids	15838906	13
BackhedF_2015	25974306	ERR525896	ERR525896	ERR525896	ERP005989	57	child	no	NA	NA	no	NA	NA	NA	NA	NA	stool	stool	1	372	G4	male	singleton	NA	3	SWE	no	vaginal	NA	NA	no	NA	NA	no	no	yes	IlluminaHiSeq	Ahmed_Bargheet;Ching_Jian;Hanna_Noordzij	industrialized	yes	Europe	SID39	only solids	24874674	13
BackhedF_2015	25974306	ERR526044	ERR526044	ERR526044	ERP005989	74	child	no	NA	NA	no	NA	NA	NA	NA	NA	stool	stool	1	372	G4	female	singleton	NA	3	SWE	no	vaginal	NA	NA	no	NA	NA	no	no	yes	IlluminaHiSeq	Ahmed_Bargheet;Ching_Jian;Hanna_Noordzij	industrialized	yes	Europe	SID626	only solids	15362225	13
BackhedF_2015	25974306	ERR525828	ERR525828	ERR525828	ERP005989	48	child	no	NA	NA	no	NA	NA	NA	NA	NA	stool	stool	1	373	G4	male	singleton	NA	3	SWE	no	vaginal	NA	NA	no	NA	NA	no	no	yes	IlluminaHiSeq	Ahmed_Bargheet;Ching_Jian;Hanna_Noordzij	industrialized	yes	Europe	SID276	only solids	21545387	13
BackhedF_2015	25974306	ERR525743	ERR525743	ERR525743	ERP005989	13	child	no	NA	NA	no	NA	NA	NA	NA	NA	stool	stool	1	374	G4	male	singleton	NA	3	SWE	no	vaginal	NA	NA	no	NA	NA	no	no	yes	IlluminaHiSeq	Ahmed_Bargheet;Ching_Jian;Hanna_Noordzij	industrialized	yes	Europe	SID18	only solids	16956093	13
BackhedF_2015	25974306	ERR525816	ERR525816	ERR525816	ERP005989	15	child	NA	NA	NA	yes	NA	NA	NA	NA	NA	stool	stool	1	375	G4	female	singleton	NA	3	SWE	no	vaginal	NA	NA	no	NA	NA	no	no	yes	IlluminaHiSeq	Ahmed_Bargheet;Ching_Jian;Hanna_Noordzij	industrialized	yes	Europe	SID272	only solids	22811565	13
BackhedF_2015	25974306	ERR525701	ERR525701	ERR525701	ERP005989	10	child	no	NA	NA	no	NA	NA	NA	NA	NA	stool	stool	1	376	G4	female	singleton	NA	3	SWE	no	vaginal	NA	NA	no	NA	NA	no	no	yes	IlluminaHiSeq	Ahmed_Bargheet;Ching_Jian;Hanna_Noordzij	industrialized	yes	Europe	SID12	only solids	17133160	13
BackhedF_2015	25974306	ERR525800	ERR525800	ERR525800	ERP005989	87	child	no	NA	NA	no	NA	NA	NA	NA	NA	stool	stool	1	376	G4	male	singleton	NA	3	SWE	no	c_section	unknown	NA	no	NA	NA	no	no	yes	IlluminaHiSeq	Ahmed_Bargheet;Ching_Jian;Hanna_Noordzij	industrialized	yes	Europe	SID26	only solids	22364071	13
BackhedF_2015	25974306	ERR525872	ERR525872	ERR525872	ERP005989	54	child	no	NA	NA	no	NA	NA	NA	NA	NA	stool	stool	1	376	G4	female	singleton	NA	3	SWE	no	vaginal	NA	NA	no	NA	NA	no	no	yes	IlluminaHiSeq	Ahmed_Bargheet;Ching_Jian;Hanna_Noordzij	industrialized	yes	Europe	SID367	only solids	23807997	13
BackhedF_2015	25974306	ERR525768	ERR525768	ERR525768	ERP005989	38	child	no	NA	NA	no	NA	NA	NA	NA	NA	stool	stool	1	377	G4	male	singleton	NA	3	SWE	no	vaginal	NA	NA	no	NA	NA	no	no	yes	IlluminaHiSeq	Ahmed_Bargheet;Ching_Jian;Hanna_Noordzij	industrialized	yes	Europe	SID224	only solids	22236169	13
BackhedF_2015	25974306	ERR525700	ERR525700	ERR525700	ERP005989	29	child	NA	NA	NA	yes	NA	NA	NA	NA	NA	stool	stool	1	378	G4	male	singleton	NA	3	SWE	no	vaginal	NA	NA	no	NA	NA	no	no	yes	IlluminaHiSeq	Ahmed_Bargheet;Ching_Jian;Hanna_Noordzij	industrialized	yes	Europe	SID1	only solids	27772512	13
BackhedF_2015	25974306	ERR525688	ERR525688	ERR525688	ERP005989	1	child	no	NA	NA	no	NA	NA	NA	NA	NA	stool	stool	1	380	G4	male	singleton	NA	3	SWE	no	vaginal	NA	NA	no	NA	NA	no	no	yes	IlluminaHiSeq	Ahmed_Bargheet;Ching_Jian;Hanna_Noordzij	industrialized	yes	Europe	SID10	only solids	21421620	13
BackhedF_2015	25974306	ERR525880	ERR525880	ERR525880	ERP005989	56	child	NA	NA	NA	yes	NA	NA	NA	NA	NA	stool	stool	1	380	G4	female	singleton	NA	3	SWE	no	vaginal	NA	NA	no	NA	NA	no	no	yes	IlluminaHiSeq	Ahmed_Bargheet;Ching_Jian;Hanna_Noordzij	industrialized	yes	Europe	SID38	only solids	20328263	13
BackhedF_2015	25974306	ERR526084	ERR526084	ERR526084	ERP005989	85	child	NA	NA	NA	yes	NA	NA	NA	NA	NA	stool	stool	1	380	G4	male	singleton	NA	3	SWE	no	vaginal	NA	NA	no	NA	NA	no	no	yes	IlluminaHiSeq	Ahmed_Bargheet;Ching_Jian;Hanna_Noordzij	industrialized	yes	Europe	SID9	only solids	25295603	13
BackhedF_2015	25974306	ERR525754	ERR525754	ERR525754	ERP005989	36	child	no	NA	NA	no	NA	NA	NA	NA	NA	stool	stool	1	396	G4	male	singleton	NA	3	SWE	no	vaginal	NA	NA	no	NA	NA	no	no	yes	IlluminaHiSeq	Ahmed_Bargheet;Ching_Jian;Hanna_Noordzij	industrialized	yes	Europe	SID195	only solids	22873181	14+
BackhedF_2015	25974306	ERR525844	ERR525844	ERR525844	ERP005989	6	child	no	NA	NA	no	NA	NA	NA	NA	NA	stool	stool	1	409	G4	female	singleton	NA	3	SWE	no	vaginal	NA	NA	no	NA	NA	no	no	yes	IlluminaHiSeq	Ahmed_Bargheet;Ching_Jian;Hanna_Noordzij	industrialized	yes	Europe	SID332	only solids	20711763	14+
BackhedF_2015	25974306	ERR525692	ERR525692	ERR525692	ERP005989	9	mother	NA	NA	NA	NA	NA	NA	NA	NA	NA	stool	stool	NA	NA	NA	female	NA	NA	0	SWE	yes	NA	NA	NA	NA	NA	NA	NA	NA	NA	IlluminaHiSeq	Ahmed_Bargheet;Ching_Jian;Hanna_Noordzij	industrialized	yes	Europe	SID103_mo	NA	19396899	Mother
BackhedF_2015	25974306	ERR525697	ERR525697	ERR525697	ERP005989	30	mother	NA	NA	NA	NA	NA	NA	NA	NA	NA	stool	stool	NA	NA	NA	female	NA	NA	0	SWE	yes	NA	NA	NA	NA	NA	NA	NA	NA	NA	IlluminaHiSeq	Ahmed_Bargheet;Ching_Jian;Hanna_Noordzij	industrialized	yes	Europe	SID105_mo	NA	22791118	Mother
BackhedF_2015	25974306	ERR525699	ERR525699	ERR525699	ERP005989	1	mother	NA	NA	NA	NA	NA	NA	NA	NA	NA	stool	stool	NA	NA	NA	female	NA	NA	0	SWE	yes	NA	NA	NA	NA	NA	NA	NA	NA	NA	IlluminaHiSeq	Ahmed_Bargheet;Ching_Jian;Hanna_Noordzij	industrialized	yes	Europe	SID10_mo	NA	22657496	Mother
BackhedF_2015	25974306	ERR525706	ERR525706	ERR525706	ERP005989	31	mother	NA	NA	NA	NA	NA	NA	NA	NA	NA	stool	stool	NA	NA	NA	female	NA	NA	0	SWE	yes	NA	NA	NA	NA	NA	NA	NA	NA	NA	IlluminaHiSeq	Ahmed_Bargheet;Ching_Jian;Hanna_Noordzij	industrialized	yes	Europe	SID128_mo	NA	22712430	Mother
BackhedF_2015	25974306	ERR525708	ERR525708	ERR525708	ERP005989	10	mother	NA	NA	NA	NA	NA	NA	NA	NA	NA	stool	stool	NA	NA	NA	female	NA	NA	0	SWE	yes	NA	NA	NA	NA	NA	NA	NA	NA	NA	IlluminaHiSeq	Ahmed_Bargheet;Ching_Jian;Hanna_Noordzij	industrialized	yes	Europe	SID12_mo	NA	16514932	Mother
BackhedF_2015	25974306	ERR525712	ERR525712	ERR525712	ERP005989	77	mother	NA	NA	NA	NA	NA	NA	NA	NA	NA	stool	stool	NA	NA	NA	female	NA	NA	0	SWE	yes	NA	NA	NA	NA	NA	NA	NA	NA	NA	IlluminaHiSeq	Ahmed_Bargheet;Ching_Jian;Hanna_Noordzij	industrialized	yes	Europe	SID130_mo	NA	26916565	Mother
BackhedF_2015	25974306	ERR525716	ERR525716	ERR525716	ERP005989	32	mother	NA	NA	NA	NA	NA	NA	NA	NA	NA	stool	stool	NA	NA	NA	female	NA	NA	0	SWE	yes	NA	NA	NA	NA	NA	NA	NA	NA	NA	IlluminaHiSeq	Ahmed_Bargheet;Ching_Jian;Hanna_Noordzij	industrialized	yes	Europe	SID133_mo	NA	24359782	Mother
BackhedF_2015	25974306	ERR525720	ERR525720	ERR525720	ERP005989	5	mother	NA	NA	NA	NA	NA	NA	NA	NA	NA	stool	stool	NA	NA	NA	female	NA	NA	0	SWE	yes	NA	NA	NA	NA	NA	NA	NA	NA	NA	IlluminaHiSeq	Ahmed_Bargheet;Ching_Jian;Hanna_Noordzij	industrialized	yes	Europe	SID137_mo	NA	18692301	Mother
BackhedF_2015	25974306	ERR525725	ERR525725	ERR525725	ERP005989	11	mother	NA	NA	NA	NA	NA	NA	NA	NA	NA	stool	stool	NA	NA	NA	female	NA	NA	0	SWE	yes	NA	NA	NA	NA	NA	NA	NA	NA	NA	IlluminaHiSeq	Ahmed_Bargheet;Ching_Jian;Hanna_Noordzij	industrialized	yes	Europe	SID150_mo	NA	18213420	Mother
BackhedF_2015	25974306	ERR525729	ERR525729	ERR525729	ERP005989	78	mother	NA	NA	NA	NA	NA	NA	NA	NA	NA	stool	stool	NA	NA	NA	female	NA	NA	0	SWE	yes	NA	NA	NA	NA	NA	NA	NA	NA	NA	IlluminaHiSeq	Ahmed_Bargheet;Ching_Jian;Hanna_Noordzij	industrialized	yes	Europe	SID157_mo	NA	20878484	Mother
BackhedF_2015	25974306	ERR525733	ERR525733	ERR525733	ERP005989	12	mother	NA	NA	NA	NA	NA	NA	NA	NA	NA	stool	stool	NA	NA	NA	female	NA	NA	0	SWE	yes	NA	NA	NA	NA	NA	NA	NA	NA	NA	IlluminaHiSeq	Ahmed_Bargheet;Ching_Jian;Hanna_Noordzij	industrialized	yes	Europe	SID172_mo	NA	18923476	Mother
BackhedF_2015	25974306	ERR525737	ERR525737	ERR525737	ERP005989	16	mother	NA	NA	NA	NA	NA	NA	NA	NA	NA	stool	stool	NA	NA	NA	female	NA	NA	0	SWE	yes	NA	NA	NA	NA	NA	NA	NA	NA	NA	IlluminaHiSeq	Ahmed_Bargheet;Ching_Jian;Hanna_Noordzij	industrialized	yes	Europe	SID179_mo	NA	19386831	Mother
BackhedF_2015	25974306	ERR525741	ERR525741	ERR525741	ERP005989	86	mother	NA	NA	NA	NA	NA	NA	NA	NA	NA	stool	stool	NA	NA	NA	female	NA	NA	0	SWE	yes	NA	NA	NA	NA	NA	NA	NA	NA	NA	IlluminaHiSeq	Ahmed_Bargheet;Ching_Jian;Hanna_Noordzij	industrialized	yes	Europe	SID180_mo	NA	19214849	Mother
BackhedF_2015	25974306	ERR525746	ERR525746	ERR525746	ERP005989	34	mother	NA	NA	NA	NA	NA	NA	NA	NA	NA	stool	stool	NA	NA	NA	female	NA	NA	0	SWE	yes	NA	NA	NA	NA	NA	NA	NA	NA	NA	IlluminaHiSeq	Ahmed_Bargheet;Ching_Jian;Hanna_Noordzij	industrialized	yes	Europe	SID181_mo	NA	20709468	Mother
BackhedF_2015	25974306	ERR525751	ERR525751	ERR525751	ERP005989	35	mother	NA	NA	NA	NA	NA	NA	NA	NA	NA	stool	stool	NA	NA	NA	female	NA	NA	0	SWE	yes	NA	NA	NA	NA	NA	NA	NA	NA	NA	IlluminaHiSeq	Ahmed_Bargheet;Ching_Jian;Hanna_Noordzij	industrialized	yes	Europe	SID184_mo	NA	20650438	Mother
BackhedF_2015	25974306	ERR525753	ERR525753	ERR525753	ERP005989	13	mother	NA	NA	NA	NA	NA	NA	NA	NA	NA	stool	stool	NA	NA	NA	female	NA	NA	0	SWE	yes	NA	NA	NA	NA	NA	NA	NA	NA	NA	IlluminaHiSeq	Ahmed_Bargheet;Ching_Jian;Hanna_Noordzij	industrialized	yes	Europe	SID18_mo	NA	19434959	Mother
BackhedF_2015	25974306	ERR525757	ERR525757	ERR525757	ERP005989	36	mother	NA	NA	NA	NA	NA	NA	NA	NA	NA	stool	stool	NA	NA	NA	female	NA	NA	0	SWE	yes	NA	NA	NA	NA	NA	NA	NA	NA	NA	IlluminaHiSeq	Ahmed_Bargheet;Ching_Jian;Hanna_Noordzij	industrialized	yes	Europe	SID195_mo	NA	23834866	Mother
BackhedF_2015	25974306	ERR525759	ERR525759	ERR525759	ERP005989	29	mother	NA	NA	NA	NA	NA	NA	NA	NA	NA	stool	stool	NA	NA	NA	female	NA	NA	0	SWE	yes	NA	NA	NA	NA	NA	NA	NA	NA	NA	IlluminaHiSeq	Ahmed_Bargheet;Ching_Jian;Hanna_Noordzij	industrialized	yes	Europe	SID1_mo	NA	21581625	Mother
BackhedF_2015	25974306	ERR525763	ERR525763	ERR525763	ERP005989	37	mother	NA	NA	NA	NA	NA	NA	NA	NA	NA	stool	stool	NA	NA	NA	female	NA	NA	0	SWE	yes	NA	NA	NA	NA	NA	NA	NA	NA	NA	IlluminaHiSeq	Ahmed_Bargheet;Ching_Jian;Hanna_Noordzij	industrialized	yes	Europe	SID201_mo	NA	18025491	Mother
BackhedF_2015	25974306	ERR525767	ERR525767	ERR525767	ERP005989	79	mother	NA	NA	NA	NA	NA	NA	NA	NA	NA	stool	stool	NA	NA	NA	female	NA	NA	0	SWE	yes	NA	NA	NA	NA	NA	NA	NA	NA	NA	IlluminaHiSeq	Ahmed_Bargheet;Ching_Jian;Hanna_Noordzij	industrialized	yes	Europe	SID203_mo	NA	13270806	Mother
BackhedF_2015	25974306	ERR525771	ERR525771	ERR525771	ERP005989	38	mother	NA	NA	NA	NA	NA	NA	NA	NA	NA	stool	stool	NA	NA	NA	female	NA	NA	0	SWE	yes	NA	NA	NA	NA	NA	NA	NA	NA	NA	IlluminaHiSeq	Ahmed_Bargheet;Ching_Jian;Hanna_Noordzij	industrialized	yes	Europe	SID224_mo	NA	19780701	Mother
BackhedF_2015	25974306	ERR525775	ERR525775	ERR525775	ERP005989	39	mother	NA	NA	NA	NA	NA	NA	NA	NA	NA	stool	stool	NA	NA	NA	female	NA	NA	0	SWE	yes	NA	NA	NA	NA	NA	NA	NA	NA	NA	IlluminaHiSeq	Ahmed_Bargheet;Ching_Jian;Hanna_Noordzij	industrialized	yes	Europe	SID229_mo	NA	23707497	Mother
BackhedF_2015	25974306	ERR525779	ERR525779	ERR525779	ERP005989	40	mother	NA	NA	NA	NA	NA	NA	NA	NA	NA	stool	stool	NA	NA	NA	female	NA	NA	0	SWE	yes	NA	NA	NA	NA	NA	NA	NA	NA	NA	IlluminaHiSeq	Ahmed_Bargheet;Ching_Jian;Hanna_Noordzij	industrialized	yes	Europe	SID238_mo	NA	14184708	Mother
BackhedF_2015	25974306	ERR525783	ERR525783	ERR525783	ERP005989	80	mother	NA	NA	NA	NA	NA	NA	NA	NA	NA	stool	stool	NA	NA	NA	female	NA	NA	0	SWE	yes	NA	NA	NA	NA	NA	NA	NA	NA	NA	IlluminaHiSeq	Ahmed_Bargheet;Ching_Jian;Hanna_Noordzij	industrialized	yes	Europe	SID240_mo	NA	9362606	Mother
BackhedF_2015	25974306	ERR525787	ERR525787	ERR525787	ERP005989	41	mother	NA	NA	NA	NA	NA	NA	NA	NA	NA	stool	stool	NA	NA	NA	female	NA	NA	0	SWE	yes	NA	NA	NA	NA	NA	NA	NA	NA	NA	IlluminaHiSeq	Ahmed_Bargheet;Ching_Jian;Hanna_Noordzij	industrialized	yes	Europe	SID241_mo	NA	18324994	Mother
BackhedF_2015	25974306	ERR525791	ERR525791	ERR525791	ERP005989	42	mother	NA	NA	NA	NA	NA	NA	NA	NA	NA	stool	stool	NA	NA	NA	female	NA	NA	0	SWE	yes	NA	NA	NA	NA	NA	NA	NA	NA	NA	IlluminaHiSeq	Ahmed_Bargheet;Ching_Jian;Hanna_Noordzij	industrialized	yes	Europe	SID244_mo	NA	22929156	Mother
BackhedF_2015	25974306	ERR525795	ERR525795	ERR525795	ERP005989	43	mother	NA	NA	NA	NA	NA	NA	NA	NA	NA	stool	stool	NA	NA	NA	female	NA	NA	0	SWE	yes	NA	NA	NA	NA	NA	NA	NA	NA	NA	IlluminaHiSeq	Ahmed_Bargheet;Ching_Jian;Hanna_Noordzij	industrialized	yes	Europe	SID256_mo	NA	23980647	Mother
BackhedF_2015	25974306	ERR525799	ERR525799	ERR525799	ERP005989	44	mother	NA	NA	NA	NA	NA	NA	NA	NA	NA	stool	stool	NA	NA	NA	female	NA	NA	0	SWE	yes	NA	NA	NA	NA	NA	NA	NA	NA	NA	IlluminaHiSeq	Ahmed_Bargheet;Ching_Jian;Hanna_Noordzij	industrialized	yes	Europe	SID258_mo	NA	14948741	Mother
BackhedF_2015	25974306	ERR525804	ERR525804	ERR525804	ERP005989	14	mother	NA	NA	NA	NA	NA	NA	NA	NA	NA	stool	stool	NA	NA	NA	female	NA	NA	0	SWE	yes	NA	NA	NA	NA	NA	NA	NA	NA	NA	IlluminaHiSeq	Ahmed_Bargheet;Ching_Jian;Hanna_Noordzij	industrialized	yes	Europe	SID263_mo	NA	25242016	Mother
BackhedF_2015	25974306	ERR525809	ERR525809	ERR525809	ERP005989	45	mother	NA	NA	NA	NA	NA	NA	NA	NA	NA	stool	stool	NA	NA	NA	female	NA	NA	0	SWE	yes	NA	NA	NA	NA	NA	NA	NA	NA	NA	IlluminaHiSeq	Ahmed_Bargheet;Ching_Jian;Hanna_Noordzij	industrialized	yes	Europe	SID265_mo	NA	17654471	Mother
BackhedF_2015	25974306	ERR525813	ERR525813	ERR525813	ERP005989	46	mother	NA	NA	NA	NA	NA	NA	NA	NA	NA	stool	stool	NA	NA	NA	female	NA	NA	0	SWE	yes	NA	NA	NA	NA	NA	NA	NA	NA	NA	IlluminaHiSeq	Ahmed_Bargheet;Ching_Jian;Hanna_Noordzij	industrialized	yes	Europe	SID268_mo	NA	28344256	Mother
BackhedF_2015	25974306	ERR525815	ERR525815	ERR525815	ERP005989	87	mother	NA	NA	NA	NA	NA	NA	NA	NA	NA	stool	stool	NA	NA	NA	female	NA	NA	0	SWE	yes	NA	NA	NA	NA	NA	NA	NA	NA	NA	IlluminaHiSeq	Ahmed_Bargheet;Ching_Jian;Hanna_Noordzij	industrialized	yes	Europe	SID26_mo	NA	20681295	Mother
BackhedF_2015	25974306	ERR525819	ERR525819	ERR525819	ERP005989	15	mother	NA	NA	NA	NA	NA	NA	NA	NA	NA	stool	stool	NA	NA	NA	female	NA	NA	0	SWE	yes	NA	NA	NA	NA	NA	NA	NA	NA	NA	IlluminaHiSeq	Ahmed_Bargheet;Ching_Jian;Hanna_Noordzij	industrialized	yes	Europe	SID272_mo	NA	21002411	Mother
BackhedF_2015	25974306	ERR525823	ERR525823	ERR525823	ERP005989	47	mother	NA	NA	NA	NA	NA	NA	NA	NA	NA	stool	stool	NA	NA	NA	female	NA	NA	0	SWE	yes	NA	NA	NA	NA	NA	NA	NA	NA	NA	IlluminaHiSeq	Ahmed_Bargheet;Ching_Jian;Hanna_Noordzij	industrialized	yes	Europe	SID274_mo	NA	20885964	Mother
BackhedF_2015	25974306	ERR525827	ERR525827	ERR525827	ERP005989	88	mother	NA	NA	NA	NA	NA	NA	NA	NA	NA	stool	stool	NA	NA	NA	female	NA	NA	0	SWE	yes	NA	NA	NA	NA	NA	NA	NA	NA	NA	IlluminaHiSeq	Ahmed_Bargheet;Ching_Jian;Hanna_Noordzij	industrialized	yes	Europe	SID275_mo	NA	20121948	Mother
BackhedF_2015	25974306	ERR525831	ERR525831	ERR525831	ERP005989	48	mother	NA	NA	NA	NA	NA	NA	NA	NA	NA	stool	stool	NA	NA	NA	female	NA	NA	0	SWE	yes	NA	NA	NA	NA	NA	NA	NA	NA	NA	IlluminaHiSeq	Ahmed_Bargheet;Ching_Jian;Hanna_Noordzij	industrialized	yes	Europe	SID276_mo	NA	17458708	Mother
BackhedF_2015	25974306	ERR525835	ERR525835	ERR525835	ERP005989	49	mother	NA	NA	NA	NA	NA	NA	NA	NA	NA	stool	stool	NA	NA	NA	female	NA	NA	0	SWE	yes	NA	NA	NA	NA	NA	NA	NA	NA	NA	IlluminaHiSeq	Ahmed_Bargheet;Ching_Jian;Hanna_Noordzij	industrialized	yes	Europe	SID281_mo	NA	19988749	Mother
BackhedF_2015	25974306	ERR525847	ERR525847	ERR525847	ERP005989	6	mother	NA	NA	NA	NA	NA	NA	NA	NA	NA	stool	stool	NA	NA	NA	female	NA	NA	0	SWE	yes	NA	NA	NA	NA	NA	NA	NA	NA	NA	IlluminaHiSeq	Ahmed_Bargheet;Ching_Jian;Hanna_Noordzij	industrialized	yes	Europe	SID332_mo	NA	20063627	Mother
BackhedF_2015	25974306	ERR525851	ERR525851	ERR525851	ERP005989	50	mother	NA	NA	NA	NA	NA	NA	NA	NA	NA	stool	stool	NA	NA	NA	female	NA	NA	0	SWE	yes	NA	NA	NA	NA	NA	NA	NA	NA	NA	IlluminaHiSeq	Ahmed_Bargheet;Ching_Jian;Hanna_Noordzij	industrialized	yes	Europe	SID335_mo	NA	20376219	Mother
BackhedF_2015	25974306	ERR525855	ERR525855	ERR525855	ERP005989	51	mother	NA	NA	NA	NA	NA	NA	NA	NA	NA	stool	stool	NA	NA	NA	female	NA	NA	0	SWE	yes	NA	NA	NA	NA	NA	NA	NA	NA	NA	IlluminaHiSeq	Ahmed_Bargheet;Ching_Jian;Hanna_Noordzij	industrialized	yes	Europe	SID338_mo	NA	23503925	Mother
BackhedF_2015	25974306	ERR525859	ERR525859	ERR525859	ERP005989	52	mother	NA	NA	NA	NA	NA	NA	NA	NA	NA	stool	stool	NA	NA	NA	female	NA	NA	0	SWE	yes	NA	NA	NA	NA	NA	NA	NA	NA	NA	IlluminaHiSeq	Ahmed_Bargheet;Ching_Jian;Hanna_Noordzij	industrialized	yes	Europe	SID341_mo	NA	22580537	Mother
BackhedF_2015	25974306	ERR525863	ERR525863	ERR525863	ERP005989	53	mother	NA	NA	NA	NA	NA	NA	NA	NA	NA	stool	stool	NA	NA	NA	female	NA	NA	0	SWE	yes	NA	NA	NA	NA	NA	NA	NA	NA	NA	IlluminaHiSeq	Ahmed_Bargheet;Ching_Jian;Hanna_Noordzij	industrialized	yes	Europe	SID343_mo	NA	25567612	Mother
BackhedF_2015	25974306	ERR525867	ERR525867	ERR525867	ERP005989	81	mother	NA	NA	NA	NA	NA	NA	NA	NA	NA	stool	stool	NA	NA	NA	female	NA	NA	0	SWE	yes	NA	NA	NA	NA	NA	NA	NA	NA	NA	IlluminaHiSeq	Ahmed_Bargheet;Ching_Jian;Hanna_Noordzij	industrialized	yes	Europe	SID345_mo	NA	21955935	Mother
BackhedF_2015	25974306	ERR525871	ERR525871	ERR525871	ERP005989	18	mother	NA	NA	NA	NA	NA	NA	NA	NA	NA	stool	stool	NA	NA	NA	female	NA	NA	0	SWE	yes	NA	NA	NA	NA	NA	NA	NA	NA	NA	IlluminaHiSeq	Ahmed_Bargheet;Ching_Jian;Hanna_Noordzij	industrialized	yes	Europe	SID350_mo	NA	27459999	Mother
BackhedF_2015	25974306	ERR525875	ERR525875	ERR525875	ERP005989	54	mother	NA	NA	NA	NA	NA	NA	NA	NA	NA	stool	stool	NA	NA	NA	female	NA	NA	0	SWE	yes	NA	NA	NA	NA	NA	NA	NA	NA	NA	IlluminaHiSeq	Ahmed_Bargheet;Ching_Jian;Hanna_Noordzij	industrialized	yes	Europe	SID367_mo	NA	20133699	Mother
BackhedF_2015	25974306	ERR525879	ERR525879	ERR525879	ERP005989	55	mother	NA	NA	NA	NA	NA	NA	NA	NA	NA	stool	stool	NA	NA	NA	female	NA	NA	0	SWE	yes	NA	NA	NA	NA	NA	NA	NA	NA	NA	IlluminaHiSeq	Ahmed_Bargheet;Ching_Jian;Hanna_Noordzij	industrialized	yes	Europe	SID377_mo	NA	24546765	Mother
BackhedF_2015	25974306	ERR525884	ERR525884	ERR525884	ERP005989	89	mother	NA	NA	NA	NA	NA	NA	NA	NA	NA	stool	stool	NA	NA	NA	female	NA	NA	0	SWE	yes	NA	NA	NA	NA	NA	NA	NA	NA	NA	IlluminaHiSeq	Ahmed_Bargheet;Ching_Jian;Hanna_Noordzij	industrialized	yes	Europe	SID383_mo	NA	19133601	Mother
BackhedF_2015	25974306	ERR525889	ERR525889	ERR525889	ERP005989	90	mother	NA	NA	NA	NA	NA	NA	NA	NA	NA	stool	stool	NA	NA	NA	female	NA	NA	0	SWE	yes	NA	NA	NA	NA	NA	NA	NA	NA	NA	IlluminaHiSeq	Ahmed_Bargheet;Ching_Jian;Hanna_Noordzij	industrialized	yes	Europe	SID385_mo	NA	20616874	Mother
BackhedF_2015	25974306	ERR525893	ERR525893	ERR525893	ERP005989	91	mother	NA	NA	NA	NA	NA	NA	NA	NA	NA	stool	stool	NA	NA	NA	female	NA	NA	0	SWE	yes	NA	NA	NA	NA	NA	NA	NA	NA	NA	IlluminaHiSeq	Ahmed_Bargheet;Ching_Jian;Hanna_Noordzij	industrialized	yes	Europe	SID387_mo	NA	19429231	Mother
BackhedF_2015	25974306	ERR525895	ERR525895	ERR525895	ERP005989	56	mother	NA	NA	NA	NA	NA	NA	NA	NA	NA	stool	stool	NA	NA	NA	female	NA	NA	0	SWE	yes	NA	NA	NA	NA	NA	NA	NA	NA	NA	IlluminaHiSeq	Ahmed_Bargheet;Ching_Jian;Hanna_Noordzij	industrialized	yes	Europe	SID38_mo	NA	22111114	Mother
BackhedF_2015	25974306	ERR525901	ERR525901	ERR525901	ERP005989	58	mother	NA	NA	NA	NA	NA	NA	NA	NA	NA	stool	stool	NA	NA	NA	female	NA	NA	0	SWE	yes	NA	NA	NA	NA	NA	NA	NA	NA	NA	IlluminaHiSeq	Ahmed_Bargheet;Ching_Jian;Hanna_Noordzij	industrialized	yes	Europe	SID397_mo	NA	22935388	Mother
BackhedF_2015	25974306	ERR525903	ERR525903	ERR525903	ERP005989	57	mother	NA	NA	NA	NA	NA	NA	NA	NA	NA	stool	stool	NA	NA	NA	female	NA	NA	0	SWE	yes	NA	NA	NA	NA	NA	NA	NA	NA	NA	IlluminaHiSeq	Ahmed_Bargheet;Ching_Jian;Hanna_Noordzij	industrialized	yes	Europe	SID39_mo	NA	23624237	Mother
BackhedF_2015	25974306	ERR525907	ERR525907	ERR525907	ERP005989	19	mother	NA	NA	NA	NA	NA	NA	NA	NA	NA	stool	stool	NA	NA	NA	female	NA	NA	0	SWE	yes	NA	NA	NA	NA	NA	NA	NA	NA	NA	IlluminaHiSeq	Ahmed_Bargheet;Ching_Jian;Hanna_Noordzij	industrialized	yes	Europe	SID42_mo	NA	25461784	Mother
BackhedF_2015	25974306	ERR525911	ERR525911	ERR525911	ERP005989	2	mother	NA	NA	NA	NA	NA	NA	NA	NA	NA	stool	stool	NA	NA	NA	female	NA	NA	0	SWE	yes	NA	NA	NA	NA	NA	NA	NA	NA	NA	IlluminaHiSeq	Ahmed_Bargheet;Ching_Jian;Hanna_Noordzij	industrialized	yes	Europe	SID45_mo	NA	18963541	Mother
BackhedF_2015	25974306	ERR525915	ERR525915	ERR525915	ERP005989	59	mother	NA	NA	NA	NA	NA	NA	NA	NA	NA	stool	stool	NA	NA	NA	female	NA	NA	0	SWE	yes	NA	NA	NA	NA	NA	NA	NA	NA	NA	IlluminaHiSeq	Ahmed_Bargheet;Ching_Jian;Hanna_Noordzij	industrialized	yes	Europe	SID503_mo	NA	29375649	Mother
BackhedF_2015	25974306	ERR525919	ERR525919	ERR525919	ERP005989	92	mother	NA	NA	NA	NA	NA	NA	NA	NA	NA	stool	stool	NA	NA	NA	female	NA	NA	0	SWE	yes	NA	NA	NA	NA	NA	NA	NA	NA	NA	IlluminaHiSeq	Ahmed_Bargheet;Ching_Jian;Hanna_Noordzij	industrialized	yes	Europe	SID504_mo	NA	19035142	Mother
BackhedF_2015	25974306	ERR525923	ERR525923	ERR525923	ERP005989	60	mother	NA	NA	NA	NA	NA	NA	NA	NA	NA	stool	stool	NA	NA	NA	female	NA	NA	0	SWE	yes	NA	NA	NA	NA	NA	NA	NA	NA	NA	IlluminaHiSeq	Ahmed_Bargheet;Ching_Jian;Hanna_Noordzij	industrialized	yes	Europe	SID507_mo	NA	26997201	Mother
BackhedF_2015	25974306	ERR525928	ERR525928	ERR525928	ERP005989	82	mother	NA	NA	NA	NA	NA	NA	NA	NA	NA	stool	stool	NA	NA	NA	female	NA	NA	0	SWE	yes	NA	NA	NA	NA	NA	NA	NA	NA	NA	IlluminaHiSeq	Ahmed_Bargheet;Ching_Jian;Hanna_Noordzij	industrialized	yes	Europe	SID511_mo	NA	29579784	Mother
BackhedF_2015	25974306	ERR525931	ERR525931	ERR525931	ERP005989	93	mother	NA	NA	NA	NA	NA	NA	NA	NA	NA	stool	stool	NA	NA	NA	female	NA	NA	0	SWE	yes	NA	NA	NA	NA	NA	NA	NA	NA	NA	IlluminaHiSeq	Ahmed_Bargheet;Ching_Jian;Hanna_Noordzij	industrialized	yes	Europe	SID51_mo	NA	20269486	Mother
BackhedF_2015	25974306	ERR525935	ERR525935	ERR525935	ERP005989	61	mother	NA	NA	NA	NA	NA	NA	NA	NA	NA	stool	stool	NA	NA	NA	female	NA	NA	0	SWE	yes	NA	NA	NA	NA	NA	NA	NA	NA	NA	IlluminaHiSeq	Ahmed_Bargheet;Ching_Jian;Hanna_Noordzij	industrialized	yes	Europe	SID521_mo	NA	27317438	Mother
BackhedF_2015	25974306	ERR525939	ERR525939	ERR525939	ERP005989	62	mother	NA	NA	NA	NA	NA	NA	NA	NA	NA	stool	stool	NA	NA	NA	female	NA	NA	0	SWE	yes	NA	NA	NA	NA	NA	NA	NA	NA	NA	IlluminaHiSeq	Ahmed_Bargheet;Ching_Jian;Hanna_Noordzij	industrialized	yes	Europe	SID526_mo	NA	24184089	Mother
BackhedF_2015	25974306	ERR525943	ERR525943	ERR525943	ERP005989	94	mother	NA	NA	NA	NA	NA	NA	NA	NA	NA	stool	stool	NA	NA	NA	female	NA	NA	0	SWE	yes	NA	NA	NA	NA	NA	NA	NA	NA	NA	IlluminaHiSeq	Ahmed_Bargheet;Ching_Jian;Hanna_Noordzij	industrialized	yes	Europe	SID527_mo	NA	22446920	Mother
BackhedF_2015	25974306	ERR525953	ERR525953	ERR525953	ERP005989	95	mother	NA	NA	NA	NA	NA	NA	NA	NA	NA	stool	stool	NA	NA	NA	female	NA	NA	0	SWE	yes	NA	NA	NA	NA	NA	NA	NA	NA	NA	IlluminaHiSeq	Ahmed_Bargheet;Ching_Jian;Hanna_Noordzij	industrialized	yes	Europe	SID536_mo	NA	20269085	Mother
BackhedF_2015	25974306	ERR525955	ERR525955	ERR525955	ERP005989	3	mother	NA	NA	NA	NA	NA	NA	NA	NA	NA	stool	stool	NA	NA	NA	female	NA	NA	0	SWE	yes	NA	NA	NA	NA	NA	NA	NA	NA	NA	IlluminaHiSeq	Ahmed_Bargheet;Ching_Jian;Hanna_Noordzij	industrialized	yes	Europe	SID53_mo	NA	18794077	Mother
BackhedF_2015	25974306	ERR525959	ERR525959	ERR525959	ERP005989	64	mother	NA	NA	NA	NA	NA	NA	NA	NA	NA	stool	stool	NA	NA	NA	female	NA	NA	0	SWE	yes	NA	NA	NA	NA	NA	NA	NA	NA	NA	IlluminaHiSeq	Ahmed_Bargheet;Ching_Jian;Hanna_Noordzij	industrialized	yes	Europe	SID544_mo	NA	22514325	Mother
BackhedF_2015	25974306	ERR525963	ERR525963	ERR525963	ERP005989	65	mother	NA	NA	NA	NA	NA	NA	NA	NA	NA	stool	stool	NA	NA	NA	female	NA	NA	0	SWE	yes	NA	NA	NA	NA	NA	NA	NA	NA	NA	IlluminaHiSeq	Ahmed_Bargheet;Ching_Jian;Hanna_Noordzij	industrialized	yes	Europe	SID546_mo	NA	22210850	Mother
BackhedF_2015	25974306	ERR525967	ERR525967	ERR525967	ERP005989	7	mother	NA	NA	NA	NA	NA	NA	NA	NA	NA	stool	stool	NA	NA	NA	female	NA	NA	0	SWE	yes	NA	NA	NA	NA	NA	NA	NA	NA	NA	IlluminaHiSeq	Ahmed_Bargheet;Ching_Jian;Hanna_Noordzij	industrialized	yes	Europe	SID549_mo	NA	20692672	Mother
BackhedF_2015	25974306	ERR525971	ERR525971	ERR525971	ERP005989	66	mother	NA	NA	NA	NA	NA	NA	NA	NA	NA	stool	stool	NA	NA	NA	female	NA	NA	0	SWE	yes	NA	NA	NA	NA	NA	NA	NA	NA	NA	IlluminaHiSeq	Ahmed_Bargheet;Ching_Jian;Hanna_Noordzij	industrialized	yes	Europe	SID560_mo	NA	21066038	Mother
BackhedF_2015	25974306	ERR525975	ERR525975	ERR525975	ERP005989	67	mother	NA	NA	NA	NA	NA	NA	NA	NA	NA	stool	stool	NA	NA	NA	female	NA	NA	0	SWE	yes	NA	NA	NA	NA	NA	NA	NA	NA	NA	IlluminaHiSeq	Ahmed_Bargheet;Ching_Jian;Hanna_Noordzij	industrialized	yes	Europe	SID565_mo	NA	18590019	Mother
BackhedF_2015	25974306	ERR525983	ERR525983	ERR525983	ERP005989	68	mother	NA	NA	NA	NA	NA	NA	NA	NA	NA	stool	stool	NA	NA	NA	female	NA	NA	0	SWE	yes	NA	NA	NA	NA	NA	NA	NA	NA	NA	IlluminaHiSeq	Ahmed_Bargheet;Ching_Jian;Hanna_Noordzij	industrialized	yes	Europe	SID567_mo	NA	21632049	Mother
BackhedF_2015	25974306	ERR525987	ERR525987	ERR525987	ERP005989	69	mother	NA	NA	NA	NA	NA	NA	NA	NA	NA	stool	stool	NA	NA	NA	female	NA	NA	0	SWE	yes	NA	NA	NA	NA	NA	NA	NA	NA	NA	IlluminaHiSeq	Ahmed_Bargheet;Ching_Jian;Hanna_Noordzij	industrialized	yes	Europe	SID570_mo	NA	21792445	Mother
BackhedF_2015	25974306	ERR525991	ERR525991	ERR525991	ERP005989	20	mother	NA	NA	NA	NA	NA	NA	NA	NA	NA	stool	stool	NA	NA	NA	female	NA	NA	0	SWE	yes	NA	NA	NA	NA	NA	NA	NA	NA	NA	IlluminaHiSeq	Ahmed_Bargheet;Ching_Jian;Hanna_Noordzij	industrialized	yes	Europe	SID572_mo	NA	17988897	Mother
BackhedF_2015	25974306	ERR525995	ERR525995	ERR525995	ERP005989	83	mother	NA	NA	NA	NA	NA	NA	NA	NA	NA	stool	stool	NA	NA	NA	female	NA	NA	0	SWE	yes	NA	NA	NA	NA	NA	NA	NA	NA	NA	IlluminaHiSeq	Ahmed_Bargheet;Ching_Jian;Hanna_Noordzij	industrialized	yes	Europe	SID577_mo	NA	21704079	Mother
BackhedF_2015	25974306	ERR525999	ERR525999	ERR525999	ERP005989	8	mother	NA	NA	NA	NA	NA	NA	NA	NA	NA	stool	stool	NA	NA	NA	female	NA	NA	0	SWE	yes	NA	NA	NA	NA	NA	NA	NA	NA	NA	IlluminaHiSeq	Ahmed_Bargheet;Ching_Jian;Hanna_Noordzij	industrialized	yes	Europe	SID582_mo	NA	18100001	Mother
BackhedF_2015	25974306	ERR526003	ERR526003	ERR526003	ERP005989	96	mother	NA	NA	NA	NA	NA	NA	NA	NA	NA	stool	stool	NA	NA	NA	female	NA	NA	0	SWE	yes	NA	NA	NA	NA	NA	NA	NA	NA	NA	IlluminaHiSeq	Ahmed_Bargheet;Ching_Jian;Hanna_Noordzij	industrialized	yes	Europe	SID585_mo	NA	19886079	Mother
BackhedF_2015	25974306	ERR526007	ERR526007	ERR526007	ERP005989	21	mother	NA	NA	NA	NA	NA	NA	NA	NA	NA	stool	stool	NA	NA	NA	female	NA	NA	0	SWE	yes	NA	NA	NA	NA	NA	NA	NA	NA	NA	IlluminaHiSeq	Ahmed_Bargheet;Ching_Jian;Hanna_Noordzij	industrialized	yes	Europe	SID587_mo	NA	24078097	Mother
BackhedF_2015	25974306	ERR526011	ERR526011	ERR526011	ERP005989	22	mother	NA	NA	NA	NA	NA	NA	NA	NA	NA	stool	stool	NA	NA	NA	female	NA	NA	0	SWE	yes	NA	NA	NA	NA	NA	NA	NA	NA	NA	IlluminaHiSeq	Ahmed_Bargheet;Ching_Jian;Hanna_Noordzij	industrialized	yes	Europe	SID589_mo	NA	18967649	Mother
BackhedF_2015	25974306	ERR526015	ERR526015	ERR526015	ERP005989	70	mother	NA	NA	NA	NA	NA	NA	NA	NA	NA	stool	stool	NA	NA	NA	female	NA	NA	0	SWE	yes	NA	NA	NA	NA	NA	NA	NA	NA	NA	IlluminaHiSeq	Ahmed_Bargheet;Ching_Jian;Hanna_Noordzij	industrialized	yes	Europe	SID590_mo	NA	18999373	Mother
BackhedF_2015	25974306	ERR526019	ERR526019	ERR526019	ERP005989	71	mother	NA	NA	NA	NA	NA	NA	NA	NA	NA	stool	stool	NA	NA	NA	female	NA	NA	0	SWE	yes	NA	NA	NA	NA	NA	NA	NA	NA	NA	IlluminaHiSeq	Ahmed_Bargheet;Ching_Jian;Hanna_Noordzij	industrialized	yes	Europe	SID591_mo	NA	17972137	Mother
BackhedF_2015	25974306	ERR526023	ERR526023	ERR526023	ERP005989	23	mother	NA	NA	NA	NA	NA	NA	NA	NA	NA	stool	stool	NA	NA	NA	female	NA	NA	0	SWE	yes	NA	NA	NA	NA	NA	NA	NA	NA	NA	IlluminaHiSeq	Ahmed_Bargheet;Ching_Jian;Hanna_Noordzij	industrialized	yes	Europe	SID598_mo	NA	17791733	Mother
BackhedF_2015	25974306	ERR526027	ERR526027	ERR526027	ERP005989	24	mother	NA	NA	NA	NA	NA	NA	NA	NA	NA	stool	stool	NA	NA	NA	female	NA	NA	0	SWE	yes	NA	NA	NA	NA	NA	NA	NA	NA	NA	IlluminaHiSeq	Ahmed_Bargheet;Ching_Jian;Hanna_Noordzij	industrialized	yes	Europe	SID599_mo	NA	18289491	Mother
BackhedF_2015	25974306	ERR526031	ERR526031	ERR526031	ERP005989	25	mother	NA	NA	NA	NA	NA	NA	NA	NA	NA	stool	stool	NA	NA	NA	female	NA	NA	0	SWE	yes	NA	NA	NA	NA	NA	NA	NA	NA	NA	IlluminaHiSeq	Ahmed_Bargheet;Ching_Jian;Hanna_Noordzij	industrialized	yes	Europe	SID608_mo	NA	17204286	Mother
BackhedF_2015	25974306	ERR526035	ERR526035	ERR526035	ERP005989	72	mother	NA	NA	NA	NA	NA	NA	NA	NA	NA	stool	stool	NA	NA	NA	female	NA	NA	0	SWE	yes	NA	NA	NA	NA	NA	NA	NA	NA	NA	IlluminaHiSeq	Ahmed_Bargheet;Ching_Jian;Hanna_Noordzij	industrialized	yes	Europe	SID615_mo	NA	15047345	Mother
BackhedF_2015	25974306	ERR526039	ERR526039	ERR526039	ERP005989	84	mother	NA	NA	NA	NA	NA	NA	NA	NA	NA	stool	stool	NA	NA	NA	female	NA	NA	0	SWE	yes	NA	NA	NA	NA	NA	NA	NA	NA	NA	IlluminaHiSeq	Ahmed_Bargheet;Ching_Jian;Hanna_Noordzij	industrialized	yes	Europe	SID622_mo	NA	17692040	Mother
BackhedF_2015	25974306	ERR526043	ERR526043	ERR526043	ERP005989	73	mother	NA	NA	NA	NA	NA	NA	NA	NA	NA	stool	stool	NA	NA	NA	female	NA	NA	0	SWE	yes	NA	NA	NA	NA	NA	NA	NA	NA	NA	IlluminaHiSeq	Ahmed_Bargheet;Ching_Jian;Hanna_Noordzij	industrialized	yes	Europe	SID624_mo	NA	18794551	Mother
BackhedF_2015	25974306	ERR526047	ERR526047	ERR526047	ERP005989	74	mother	NA	NA	NA	NA	NA	NA	NA	NA	NA	stool	stool	NA	NA	NA	female	NA	NA	0	SWE	yes	NA	NA	NA	NA	NA	NA	NA	NA	NA	IlluminaHiSeq	Ahmed_Bargheet;Ching_Jian;Hanna_Noordzij	industrialized	yes	Europe	SID626_mo	NA	15120436	Mother
BackhedF_2015	25974306	ERR526051	ERR526051	ERR526051	ERP005989	97	mother	NA	NA	NA	NA	NA	NA	NA	NA	NA	stool	stool	NA	NA	NA	female	NA	NA	0	SWE	yes	NA	NA	NA	NA	NA	NA	NA	NA	NA	IlluminaHiSeq	Ahmed_Bargheet;Ching_Jian;Hanna_Noordzij	industrialized	yes	Europe	SID633_mo	NA	18701271	Mother
BackhedF_2015	25974306	ERR526063	ERR526063	ERR526063	ERP005989	98	mother	NA	NA	NA	NA	NA	NA	NA	NA	NA	stool	stool	NA	NA	NA	female	NA	NA	0	SWE	yes	NA	NA	NA	NA	NA	NA	NA	NA	NA	IlluminaHiSeq	Ahmed_Bargheet;Ching_Jian;Hanna_Noordzij	industrialized	yes	Europe	SID640_mo	NA	19241713	Mother
BackhedF_2015	25974306	ERR526067	ERR526067	ERR526067	ERP005989	27	mother	NA	NA	NA	NA	NA	NA	NA	NA	NA	stool	stool	NA	NA	NA	female	NA	NA	0	SWE	yes	NA	NA	NA	NA	NA	NA	NA	NA	NA	IlluminaHiSeq	Ahmed_Bargheet;Ching_Jian;Hanna_Noordzij	industrialized	yes	Europe	SID70_mo	NA	25274059	Mother
BackhedF_2015	25974306	ERR526073	ERR526073	ERR526073	ERP005989	76	mother	NA	NA	NA	NA	NA	NA	NA	NA	NA	stool	stool	NA	NA	NA	female	NA	NA	0	SWE	yes	NA	NA	NA	NA	NA	NA	NA	NA	NA	IlluminaHiSeq	Ahmed_Bargheet;Ching_Jian;Hanna_Noordzij	industrialized	yes	Europe	SID78_mo	NA	16740464	Mother
BackhedF_2015	25974306	ERR526075	ERR526075	ERR526075	ERP005989	100	mother	NA	NA	NA	NA	NA	NA	NA	NA	NA	stool	stool	NA	NA	NA	female	NA	NA	0	SWE	yes	NA	NA	NA	NA	NA	NA	NA	NA	NA	IlluminaHiSeq	Ahmed_Bargheet;Ching_Jian;Hanna_Noordzij	industrialized	yes	Europe	SID7_mo	NA	18497795	Mother
BackhedF_2015	25974306	ERR526079	ERR526079	ERR526079	ERP005989	4	mother	NA	NA	NA	NA	NA	NA	NA	NA	NA	stool	stool	NA	NA	NA	female	NA	NA	0	SWE	yes	NA	NA	NA	NA	NA	NA	NA	NA	NA	IlluminaHiSeq	Ahmed_Bargheet;Ching_Jian;Hanna_Noordzij	industrialized	yes	Europe	SID82_mo	NA	20874363	Mother
BackhedF_2015	25974306	ERR526083	ERR526083	ERR526083	ERP005989	28	mother	NA	NA	NA	NA	NA	NA	NA	NA	NA	stool	stool	NA	NA	NA	female	NA	NA	0	SWE	yes	NA	NA	NA	NA	NA	NA	NA	NA	NA	IlluminaHiSeq	Ahmed_Bargheet;Ching_Jian;Hanna_Noordzij	industrialized	yes	Europe	SID87_mo	NA	16684031	Mother
BackhedF_2015	25974306	ERR526087	ERR526087	ERR526087	ERP005989	85	mother	NA	NA	NA	NA	NA	NA	NA	NA	NA	stool	stool	NA	NA	NA	female	NA	NA	0	SWE	yes	NA	NA	NA	NA	NA	NA	NA	NA	NA	IlluminaHiSeq	Ahmed_Bargheet;Ching_Jian;Hanna_Noordzij	industrialized	yes	Europe	SID9_mo	NA	23498700	Mother
Bargheet_2023	37187112	SRR22213046	SRR22213046	SRR22213046	PRJNA898628	EP-15	child	yes	PenGen;Metronidazol	NA	yes	NA	NA	no	NA	NA	stool	stool	0	28	G1	NA	singleton	625	2	NO	no	c_section	unknown	NA	yes	NA	26	yes	no	no	IlluminaMiSeq	Ahmed_Bargheet	industrialized	yes	Europe	EP-15	exclusive breastfeeding	1206373	1
Bargheet_2023	37187112	SRR22212936	SRR22212936	SRR22212936	PRJNA898628	EP-2	child	yes	PenGen	penam;aminoglycoside	yes	NA	NA	no	NA	NA	stool	stool	0	28	G1	NA	singleton	814	2	NO	no	c_section	unknown	NA	yes	NA	27	yes	no	no	IlluminaMiSeq	Ahmed_Bargheet	industrialized	yes	Europe	EP-2	exclusive breastfeeding	1884945	1
Bargheet_2023	37187112	SRR22213122	SRR22213122	SRR22213122	PRJNA898628	EP-27	child	yes	PenGen	penam;aminoglycoside	yes	NA	NA	no	NA	NA	stool	stool	0	28	G1	NA	singleton	800	2	NO	no	vaginal	NA	NA	yes	NA	25	yes	no	no	IlluminaMiSeq	Ahmed_Bargheet	industrialized	yes	Europe	EP-27	exclusive breastfeeding	2355093	1
Bargheet_2023	37187112	SRR22213068	SRR22213068	SRR22213068	PRJNA898628	EP-28	child	yes	NA	NA	yes	NA	NA	no	NA	NA	stool	stool	0	28	G1	NA	singleton	935	2	NO	no	vaginal	NA	NA	yes	NA	26	yes	no	no	IlluminaMiSeq	Ahmed_Bargheet	industrialized	yes	Europe	EP-28	exclusive breastfeeding	3731542	1
Bargheet_2023	37187112	SRR22213002	SRR22213002	SRR22213002	PRJNA898628	EP-30	child	yes	KeflinGenta	cephalosporin;aminoglycoside	yes	NA	NA	yes	NA	NA	stool	stool	0	28	G1	NA	singleton	1060	2	NO	no	c_section	unknown	NA	yes	NA	27	yes	no	no	IlluminaMiSeq	Ahmed_Bargheet	industrialized	yes	Europe	EP-30	exclusive breastfeeding	2607536	1
Bargheet_2023	37187112	SRR22212958	SRR22212958	SRR22212958	PRJNA898628	EP-33	child	yes	NA	NA	yes	NA	NA	no	NA	NA	stool	stool	0	28	G1	NA	singleton	1150	2	NO	no	c_section	unknown	NA	yes	NA	27	yes	no	no	IlluminaMiSeq	Ahmed_Bargheet	industrialized	yes	Europe	EP-33	exclusive breastfeeding	1740750	1
Bargheet_2023	37187112	SRR22212947	SRR22212947	SRR22212947	PRJNA898628	EP-35	child	yes	Vancomycin;Cephalo	NA	yes	NA	NA	no	NA	NA	stool	stool	0	28	G1	NA	singleton	1140	2	NO	no	c_section	unknown	NA	yes	NA	26	yes	no	no	IlluminaMiSeq	Ahmed_Bargheet	industrialized	yes	Europe	EP-35	exclusive breastfeeding	1632646	1
Bargheet_2023	37187112	SRR22213096	SRR22213096	SRR22213096	PRJNA898628	EP-35	child	yes	Vancomycin;Cephalo	NA	yes	NA	NA	no	NA	NA	stool	stool	0	120	G2	NA	singleton	1140	3	NO	no	c_section	unknown	NA	yes	NA	26	no	no	yes	IlluminaMiSeq	Ahmed_Bargheet	industrialized	yes	Europe	EP-35	only solids	3388007	4
Bargheet_2023	37187112	SRR22213085	SRR22213085	SRR22213085	PRJNA898628	EP-36	child	yes	Vancomycin;Cephalo;Cloxacillin;Gentamicin	NA	yes	NA	NA	no	NA	NA	stool	stool	0	7	G1	NA	singleton	950	1	NO	no	c_section	unknown	NA	yes	NA	26	yes	no	no	IlluminaMiSeq	Ahmed_Bargheet	industrialized	yes	Europe	EP-36	exclusive breastfeeding	1772438	1
Bargheet_2023	37187112	SRR22213074	SRR22213074	SRR22213074	PRJNA898628	EP-36	child	yes	Vancomycin;Cephalo;Cloxacillin;Gentamicin	NA	yes	NA	NA	no	NA	NA	stool	stool	0	28	G1	NA	singleton	950	2	NO	no	c_section	unknown	NA	yes	NA	26	yes	no	no	IlluminaMiSeq	Ahmed_Bargheet	industrialized	yes	Europe	EP-36	exclusive breastfeeding	2341645	1
Bargheet_2023	37187112	SRR22213030	SRR22213030	SRR22213030	PRJNA898628	EP-36	child	yes	Vancomycin;Cephalo;Cloxacillin;Gentamicin	NA	yes	NA	NA	no	NA	NA	stool	stool	0	120	G2	NA	singleton	950	3	NO	no	c_section	unknown	NA	yes	NA	26	no	no	yes	IlluminaMiSeq	Ahmed_Bargheet	industrialized	yes	Europe	EP-36	only solids	1433656	4
Bargheet_2023	37187112	SRR22213019	SRR22213019	SRR22213019	PRJNA898628	EP-36	child	yes	Vancomycin;Cephalo;Cloxacillin;Gentamicin	NA	yes	NA	NA	no	NA	NA	stool	stool	1	365	G4	NA	singleton	950	4	NO	no	c_section	unknown	NA	yes	NA	26	no	no	yes	IlluminaMiSeq	Ahmed_Bargheet	industrialized	yes	Europe	EP-36	only solids	52337437	13
Bargheet_2023	37187112	SRR22213008	SRR22213008	SRR22213008	PRJNA898628	EP-37	child	yes	Vancomycin;Cephalo	NA	yes	NA	NA	no	NA	NA	stool	stool	0	7	G1	NA	singleton	890	1	NO	no	c_section	unknown	NA	yes	NA	26	yes	no	no	IlluminaMiSeq	Ahmed_Bargheet	industrialized	yes	Europe	EP-37	exclusive breastfeeding	2005128	1
Bargheet_2023	37187112	SRR22212941	SRR22212941	SRR22212941	PRJNA898628	EP-39	child	yes	PenGen;Vancomycin;Cephalo;Meropenem	NA	yes	NA	NA	no	NA	NA	stool	stool	1	365	G4	NA	singleton	690	4	NO	no	vaginal	NA	NA	yes	NA	24	no	no	yes	IlluminaMiSeq	Ahmed_Bargheet	industrialized	yes	Europe	EP-39	only solids	36063775	13
Bargheet_2023	37187112	SRR22212935	SRR22212935	SRR22212935	PRJNA898628	EP-4	child	yes	NA	NA	yes	NA	NA	yes	NA	NA	stool	stool	0	7	G1	NA	singleton	680	1	NO	no	c_section	unknown	NA	yes	NA	25	yes	no	no	IlluminaMiSeq	Ahmed_Bargheet	industrialized	yes	Europe	EP-4	exclusive breastfeeding	2338957	1
Bargheet_2023	37187112	SRR22212932	SRR22212932	SRR22212932	PRJNA898628	EP-4	child	yes	NA	NA	yes	NA	NA	yes	NA	NA	stool	stool	0	28	G1	NA	singleton	680	2	NO	no	c_section	unknown	NA	yes	NA	25	yes	no	no	IlluminaMiSeq	Ahmed_Bargheet	industrialized	yes	Europe	EP-4	exclusive breastfeeding	1487648	1
Bargheet_2023	37187112	SRR22212930	SRR22212930	SRR22212930	PRJNA898628	EP-4	child	yes	NA	NA	yes	NA	NA	yes	NA	NA	stool	stool	1	365	G4	NA	singleton	680	4	NO	no	c_section	unknown	NA	yes	NA	25	no	no	yes	IlluminaMiSeq	Ahmed_Bargheet	industrialized	yes	Europe	EP-4	only solids	32704615	13
Bargheet_2023	37187112	SRR22212940	SRR22212940	SRR22212940	PRJNA898628	EP-40	child	yes	PenGen	penam;aminoglycoside	yes	NA	NA	no	NA	NA	stool	stool	0	7	G1	NA	singleton	675	1	NO	no	c_section	unknown	NA	yes	NA	26	yes	no	no	IlluminaMiSeq	Ahmed_Bargheet	industrialized	yes	Europe	EP-40	exclusive breastfeeding	2696550	1
Bargheet_2023	37187112	SRR22212939	SRR22212939	SRR22212939	PRJNA898628	EP-40	child	yes	PenGen	penam;aminoglycoside	yes	NA	NA	no	NA	NA	stool	stool	0	28	G1	NA	singleton	675	2	NO	no	c_section	unknown	NA	yes	NA	26	yes	no	no	IlluminaMiSeq	Ahmed_Bargheet	industrialized	yes	Europe	EP-40	exclusive breastfeeding	2625551	1
Bargheet_2023	37187112	SRR22212938	SRR22212938	SRR22212938	PRJNA898628	EP-40	child	yes	PenGen	penam;aminoglycoside	yes	NA	NA	no	NA	NA	stool	stool	0	120	G2	NA	singleton	685	3	NO	no	c_section	unknown	NA	yes	NA	27	yes	no	no	IlluminaMiSeq	Ahmed_Bargheet	industrialized	yes	Europe	EP-40	exclusive breastfeeding	2249485	4
Bargheet_2023	37187112	SRR22212934	SRR22212934	SRR22212934	PRJNA898628	EP-42	child	yes	NA	NA	yes	NA	NA	no	NA	NA	stool	stool	0	7	G1	NA	singleton	675	1	NO	no	c_section	unknown	NA	yes	NA	26	yes	yes	no	IlluminaMiSeq	Ahmed_Bargheet	industrialized	yes	Europe	EP-42	mixed feeding	2120281	1
Bargheet_2023	37187112	SRR22212929	SRR22212929	SRR22212929	PRJNA898628	EP-45	child	yes	Vancomycin	NA	yes	NA	NA	no	NA	NA	stool	stool	0	28	G1	NA	singleton	850	2	NO	no	vaginal	NA	NA	yes	NA	26	yes	no	no	IlluminaMiSeq	Ahmed_Bargheet	industrialized	yes	Europe	EP-45	exclusive breastfeeding	2160127	1
Bargheet_2023	37187112	SRR22212927	SRR22212927	SRR22212927	PRJNA898628	EP-46	child	yes	NA	NA	yes	NA	NA	yes	NA	NA	stool	stool	0	7	G1	NA	singleton	730	1	NO	no	vaginal	NA	NA	yes	NA	24	yes	no	no	IlluminaMiSeq	Ahmed_Bargheet	industrialized	yes	Europe	EP-46	exclusive breastfeeding	1833606	1
Bargheet_2023	37187112	SRR22212922	SRR22212922	SRR22212922	PRJNA898628	EP-49	child	yes	AmpGen	penam;aminoglycoside	yes	NA	NA	yes	NA	NA	stool	stool	0	28	G1	NA	singleton	945	2	NO	no	vaginal	NA	NA	yes	NA	26	yes	no	no	IlluminaMiSeq	Ahmed_Bargheet	industrialized	yes	Europe	EP-49	exclusive breastfeeding	2017670	1
Bargheet_2023	37187112	SRR22212917	SRR22212917	SRR22212917	PRJNA898628	EP-5	child	yes	PenGen	penam;aminoglycoside	yes	NA	NA	yes	NA	NA	stool	stool	0	7	G1	NA	singleton	925	1	NO	no	vaginal	NA	NA	yes	NA	26	yes	no	no	IlluminaMiSeq	Ahmed_Bargheet	industrialized	yes	Europe	EP-5	exclusive breastfeeding	1703907	1
Bargheet_2023	37187112	SRR22212916	SRR22212916	SRR22212916	PRJNA898628	EP-5	child	yes	PenGen	penam;aminoglycoside	yes	NA	NA	yes	NA	NA	stool	stool	0	28	G1	NA	singleton	925	2	NO	no	vaginal	NA	NA	yes	NA	26	yes	no	no	IlluminaMiSeq	Ahmed_Bargheet	industrialized	yes	Europe	EP-5	exclusive breastfeeding	1697920	1
Bargheet_2023	37187112	SRR22212915	SRR22212915	SRR22212915	PRJNA898628	EP-5	child	yes	PenGen	penam;aminoglycoside	yes	NA	NA	yes	NA	NA	stool	stool	0	120	G2	NA	singleton	650	3	NO	no	vaginal	NA	NA	yes	NA	25	yes	no	no	IlluminaMiSeq	Ahmed_Bargheet	industrialized	yes	Europe	EP-5	exclusive breastfeeding	1889638	4
Bargheet_2023	37187112	SRR22212921	SRR22212921	SRR22212921	PRJNA898628	EP-50	child	yes	PenGen	penam;aminoglycoside	yes	NA	NA	no	NA	NA	stool	stool	0	7	G1	NA	singleton	790	1	NO	no	c_section	unknown	NA	yes	NA	26	yes	no	no	IlluminaMiSeq	Ahmed_Bargheet	industrialized	yes	Europe	EP-50	exclusive breastfeeding	1356115	1
Bargheet_2023	37187112	SRR22212920	SRR22212920	SRR22212920	PRJNA898628	EP-50	child	yes	NA	NA	yes	NA	NA	no	NA	NA	stool	stool	0	28	G1	NA	singleton	790	3	NO	no	c_section	unknown	NA	yes	NA	26	yes	no	no	IlluminaMiSeq	Ahmed_Bargheet	industrialized	yes	Europe	EP-50	exclusive breastfeeding	2088353	1
Bargheet_2023	37187112	SRR22212919	SRR22212919	SRR22212919	PRJNA898628	EP-51	child	yes	Metronidazol;KeflinGenta	NA	yes	NA	NA	yes	NA	NA	stool	stool	0	28	G1	NA	singleton	650	2	NO	no	vaginal	NA	NA	yes	NA	25	yes	no	no	IlluminaMiSeq	Ahmed_Bargheet	industrialized	yes	Europe	EP-51	exclusive breastfeeding	1401498	1
Bargheet_2023	37187112	SRR22213131	SRR22213131	SRR22213131	PRJNA898628	EP-55	child	yes	NA	NA	yes	NA	NA	no	NA	NA	stool	stool	0	28	G1	NA	singleton	980	2	NO	no	c_section	unknown	NA	yes	NA	29	yes	no	no	IlluminaMiSeq	Ahmed_Bargheet	industrialized	yes	Europe	EP-55	exclusive breastfeeding	2210613	1
Bargheet_2023	37187112	SRR22213129	SRR22213129	SRR22213129	PRJNA898628	EP-56	child	yes	AmpGen	penam;aminoglycoside	yes	NA	NA	no	NA	NA	stool	stool	0	7	G1	NA	singleton	640	1	NO	no	c_section	unknown	NA	yes	NA	27	yes	no	no	IlluminaMiSeq	Ahmed_Bargheet	industrialized	yes	Europe	EP-56	exclusive breastfeeding	1038330	1
Bargheet_2023	37187112	SRR22213126	SRR22213126	SRR22213126	PRJNA898628	EP-58	child	yes	PenGen;Cephalo;Metronidazol;Cloxacillin	NA	yes	NA	NA	yes	NA	NA	stool	stool	0	7	G1	NA	singleton	735	1	NO	no	c_section	unknown	NA	yes	NA	25	yes	no	no	IlluminaMiSeq	Ahmed_Bargheet	industrialized	yes	Europe	EP-58	exclusive breastfeeding	1783392	1
Bargheet_2023	37187112	SRR22213125	SRR22213125	SRR22213125	PRJNA898628	EP-58	child	yes	PenGen;Cephalo;Metronidazol;Cloxacillin	NA	yes	NA	NA	yes	NA	NA	stool	stool	0	28	G1	NA	singleton	735	2	NO	no	c_section	unknown	NA	yes	NA	25	yes	no	no	IlluminaMiSeq	Ahmed_Bargheet	industrialized	yes	Europe	EP-58	exclusive breastfeeding	1984814	1
Bargheet_2023	37187112	SRR22213124	SRR22213124	SRR22213124	PRJNA898628	EP-62	child	yes	PenGen;Vancomycin;Cephalo	NA	yes	NA	NA	no	NA	NA	stool	stool	0	7	G1	NA	singleton	880	1	NO	no	vaginal	NA	NA	yes	NA	27	yes	no	no	IlluminaMiSeq	Ahmed_Bargheet	industrialized	yes	Europe	EP-62	exclusive breastfeeding	1227816	1
Bargheet_2023	37187112	SRR22213123	SRR22213123	SRR22213123	PRJNA898628	EP-62	child	yes	PenGen;Vancomycin;Cephalo	NA	yes	NA	NA	no	NA	NA	stool	stool	0	28	G1	NA	singleton	880	2	NO	no	vaginal	NA	NA	yes	NA	27	yes	no	no	IlluminaMiSeq	Ahmed_Bargheet	industrialized	yes	Europe	EP-62	exclusive breastfeeding	2086952	1
Bargheet_2023	37187112	SRR22213119	SRR22213119	SRR22213119	PRJNA898628	EP-63	child	yes	PenGen	penam;aminoglycoside	yes	NA	NA	no	NA	NA	stool	stool	0	28	G1	NA	singleton	835	2	NO	no	vaginal	NA	NA	yes	NA	27	yes	no	no	IlluminaMiSeq	Ahmed_Bargheet	industrialized	yes	Europe	EP-63	exclusive breastfeeding	1803979	1
Bargheet_2023	37187112	SRR22213117	SRR22213117	SRR22213117	PRJNA898628	EP-66	child	yes	PenGen	penam;aminoglycoside	yes	NA	NA	no	NA	NA	stool	stool	0	7	G1	NA	singleton	444	1	NO	no	c_section	unknown	NA	yes	NA	27	yes	no	no	IlluminaMiSeq	Ahmed_Bargheet	industrialized	yes	Europe	EP-66	exclusive breastfeeding	2780528	1
Bargheet_2023	37187112	SRR22213116	SRR22213116	SRR22213116	PRJNA898628	EP-66	child	yes	PenGen	penam;aminoglycoside	yes	NA	NA	no	NA	NA	stool	stool	0	28	G1	NA	singleton	444	2	NO	no	c_section	unknown	NA	yes	NA	27	yes	no	no	IlluminaMiSeq	Ahmed_Bargheet	industrialized	yes	Europe	EP-66	exclusive breastfeeding	2702275	1
Bargheet_2023	37187112	SRR22213114	SRR22213114	SRR22213114	PRJNA898628	EP-66	child	yes	PenGen	penam;aminoglycoside	yes	NA	NA	no	NA	NA	stool	stool	1	365	G4	NA	singleton	444	4	NO	no	c_section	unknown	NA	yes	NA	27	yes	no	yes	IlluminaMiSeq	Ahmed_Bargheet	industrialized	yes	Europe	EP-66	breastfeeding and solids	35390637	13
Bargheet_2023	37187112	SRR22213110	SRR22213110	SRR22213110	PRJNA898628	EP-68	child	yes	NA	NA	yes	NA	NA	no	NA	NA	stool	stool	0	28	G1	NA	singleton	950	2	NO	no	c_section	unknown	NA	yes	NA	28	yes	no	no	IlluminaMiSeq	Ahmed_Bargheet	industrialized	yes	Europe	EP-68	exclusive breastfeeding	2668916	1
Bargheet_2023	37187112	SRR22213109	SRR22213109	SRR22213109	PRJNA898628	EP-68	child	yes	NA	NA	yes	NA	NA	no	NA	NA	stool	stool	0	120	G2	NA	singleton	950	3	NO	no	c_section	unknown	NA	yes	NA	28	no	no	yes	IlluminaMiSeq	Ahmed_Bargheet	industrialized	yes	Europe	EP-68	only solids	2855577	4
Bargheet_2023	37187112	SRR22213108	SRR22213108	SRR22213108	PRJNA898628	EP-68	child	yes	NA	NA	yes	NA	NA	no	NA	NA	stool	stool	1	365	G4	NA	singleton	950	4	NO	no	c_section	unknown	NA	yes	NA	28	no	no	yes	IlluminaMiSeq	Ahmed_Bargheet	industrialized	yes	Europe	EP-68	only solids	37758161	13
Bargheet_2023	37187112	SRR22213107	SRR22213107	SRR22213107	PRJNA898628	EP-76	child	yes	NA	NA	yes	NA	NA	no	NA	NA	stool	stool	0	28	G1	NA	singleton	555	2	NO	no	c_section	unknown	NA	yes	NA	27	yes	no	no	IlluminaMiSeq	Ahmed_Bargheet	industrialized	yes	Europe	EP-76	exclusive breastfeeding	1910812	1
Bargheet_2023	37187112	SRR22213105	SRR22213105	SRR22213105	PRJNA898628	EP-9	child	yes	PenGen	penam;aminoglycoside	yes	NA	NA	yes	NA	NA	stool	stool	0	7	G1	NA	singleton	620	1	NO	no	c_section	unknown	NA	yes	NA	24	yes	no	no	IlluminaMiSeq	Ahmed_Bargheet	industrialized	yes	Europe	EP-9	exclusive breastfeeding	2150058	1
Bargheet_2023	37187112	SRR22213104	SRR22213104	SRR22213104	PRJNA898628	EP-9	child	yes	PenGen	penam;aminoglycoside	yes	NA	NA	yes	NA	NA	stool	stool	0	28	G1	NA	singleton	620	2	NO	no	c_section	unknown	NA	yes	NA	24	yes	no	no	IlluminaMiSeq	Ahmed_Bargheet	industrialized	yes	Europe	EP-9	exclusive breastfeeding	1932404	1
Bargheet_2023	37187112	SRR22213066	SRR22213066	SRR22213066	PRJNA898628	FT-59	child	no	NA	NA	no	NA	NA	no	NA	NA	stool	stool	1	365	G4	NA	singleton	3075	4	NO	no	vaginal	NA	NA	no	NA	41	yes	no	yes	IlluminaMiSeq	Ahmed_Bargheet	industrialized	yes	Europe	FT-59	breastfeeding and solids	30658039	13
Bargheet_2023	37187112	SRR22213065	SRR22213065	SRR22213065	PRJNA898628	FT-60	child	no	NA	NA	no	NA	NA	NA	NA	NA	stool	stool	0	7	G1	NA	singleton	3305	1	NO	no	vaginal	NA	NA	no	NA	40	yes	no	no	IlluminaMiSeq	Ahmed_Bargheet	industrialized	yes	Europe	FT-60	exclusive breastfeeding	1094936	1
Bargheet_2023	37187112	SRR22213059	SRR22213059	SRR22213059	PRJNA898628	FT-69	child	no	NA	NA	no	NA	NA	NA	NA	NA	stool	stool	0	7	G1	NA	singleton	4815	1	NO	no	vaginal	NA	NA	no	NA	39	yes	no	no	IlluminaMiSeq	Ahmed_Bargheet	industrialized	yes	Europe	FT-69	exclusive breastfeeding	1123039	1
Bargheet_2023	37187112	SRR22213055	SRR22213055	SRR22213055	PRJNA898628	FT-69	child	no	NA	NA	no	NA	NA	NA	NA	NA	stool	stool	1	365	G4	NA	singleton	4815	4	NO	no	vaginal	NA	NA	no	NA	39	no	no	yes	IlluminaMiSeq	Ahmed_Bargheet	industrialized	yes	Europe	FT-69	only solids	46352377	13
Bargheet_2023	37187112	SRR22213054	SRR22213054	SRR22213054	PRJNA898628	FT-70	child	no	NA	NA	no	NA	NA	NA	NA	NA	stool	stool	0	7	G1	NA	singleton	3455	1	NO	no	vaginal	NA	NA	no	NA	41	yes	no	no	IlluminaMiSeq	Ahmed_Bargheet	industrialized	yes	Europe	FT-70	exclusive breastfeeding	1456290	1
Bargheet_2023	37187112	SRR22213053	SRR22213053	SRR22213053	PRJNA898628	FT-70	child	no	NA	NA	no	NA	NA	NA	NA	NA	stool	stool	1	365	G4	NA	singleton	3455	4	NO	no	vaginal	NA	NA	no	NA	41	yes	no	yes	IlluminaMiSeq	Ahmed_Bargheet	industrialized	yes	Europe	FT-70	breastfeeding and solids	32749817	13
Bargheet_2023	37187112	SRR22213051	SRR22213051	SRR22213051	PRJNA898628	FT-71	child	no	NA	NA	no	NA	NA	NA	NA	NA	stool	stool	0	7	G1	NA	singleton	3635	1	NO	no	vaginal	NA	NA	no	NA	41	yes	no	no	IlluminaMiSeq	Ahmed_Bargheet	industrialized	yes	Europe	FT-71	exclusive breastfeeding	1016164	1
Bargheet_2023	37187112	SRR22213049	SRR22213049	SRR22213049	PRJNA898628	FT-72	child	no	NA	NA	no	NA	NA	NA	NA	NA	stool	stool	0	7	G1	NA	singleton	3714	1	NO	no	vaginal	NA	NA	no	NA	38	yes	no	no	IlluminaMiSeq	Ahmed_Bargheet	industrialized	yes	Europe	FT-72	exclusive breastfeeding	1193315	1
Bargheet_2023	37187112	SRR22213044	SRR22213044	SRR22213044	PRJNA898628	FT-72	child	no	NA	NA	no	NA	NA	NA	NA	NA	stool	stool	1	365	G4	NA	singleton	3714	4	NO	no	vaginal	NA	NA	no	NA	38	yes	no	yes	IlluminaMiSeq	Ahmed_Bargheet	industrialized	yes	Europe	FT-72	breastfeeding and solids	36281215	13
Bargheet_2023	37187112	SRR22213043	SRR22213043	SRR22213043	PRJNA898628	FT-73	child	no	NA	NA	no	NA	NA	NA	NA	NA	stool	stool	0	7	G1	NA	singleton	3424	1	NO	no	vaginal	NA	NA	no	NA	40	yes	no	no	IlluminaMiSeq	Ahmed_Bargheet	industrialized	yes	Europe	FT-73	exclusive breastfeeding	1423956	1
Bargheet_2023	37187112	SRR22213040	SRR22213040	SRR22213040	PRJNA898628	FT-74	child	no	NA	NA	no	NA	NA	NA	NA	NA	stool	stool	0	7	G1	NA	singleton	3790	1	NO	no	vaginal	NA	NA	no	NA	40	yes	no	no	IlluminaMiSeq	Ahmed_Bargheet	industrialized	yes	Europe	FT-74	exclusive breastfeeding	1239950	1
Bargheet_2023	37187112	SRR22213005	SRR22213005	SRR22213005	PRJNA898628	FT-74	child	no	NA	NA	no	NA	NA	NA	NA	NA	stool	stool	1	365	G4	NA	singleton	3790	4	NO	no	vaginal	NA	NA	no	NA	40	no	no	yes	IlluminaMiSeq	Ahmed_Bargheet	industrialized	yes	Europe	FT-74	only solids	32675942	13
Bargheet_2023	37187112	SRR22213004	SRR22213004	SRR22213004	PRJNA898628	FT-75	child	no	NA	NA	no	NA	NA	NA	NA	NA	stool	stool	0	7	G1	NA	singleton	3590	1	NO	no	vaginal	NA	NA	no	NA	40	yes	no	no	IlluminaMiSeq	Ahmed_Bargheet	industrialized	yes	Europe	FT-75	exclusive breastfeeding	2357998	1
Bargheet_2023	37187112	SRR22212997	SRR22212997	SRR22212997	PRJNA898628	VP1-1	child	yes	NA	NA	yes	NA	NA	no	NA	NA	stool	stool	0	7	G1	NA	singleton	1165	1	NO	no	vaginal	NA	NA	yes	NA	30	yes	no	no	IlluminaMiSeq	Ahmed_Bargheet	industrialized	yes	Europe	VP1-1	exclusive breastfeeding	2983346	1
Bargheet_2023	37187112	SRR22213003	SRR22213003	SRR22213003	PRJNA898628	VP1-11	child	yes	NA	NA	yes	NA	NA	no	NA	NA	stool	stool	0	28	G1	NA	singleton	1155	2	NO	no	c_section	unknown	NA	yes	NA	29	yes	no	no	IlluminaMiSeq	Ahmed_Bargheet	industrialized	yes	Europe	VP1-11	exclusive breastfeeding	2224729	1
Bargheet_2023	37187112	SRR22213000	SRR22213000	SRR22213000	PRJNA898628	VP1-11	child	yes	NA	NA	yes	NA	NA	no	NA	NA	stool	stool	1	365	G4	NA	singleton	1155	4	NO	no	c_section	unknown	NA	yes	NA	29	yes	no	yes	IlluminaMiSeq	Ahmed_Bargheet	industrialized	yes	Europe	VP1-11	breastfeeding and solids	31076209	13
Bargheet_2023	37187112	SRR22212996	SRR22212996	SRR22212996	PRJNA898628	VP1-12	child	yes	NA	NA	yes	NA	NA	no	NA	NA	stool	stool	0	28	G1	NA	singleton	1255	3	NO	no	c_section	unknown	NA	yes	NA	32	yes	yes	no	IlluminaMiSeq	Ahmed_Bargheet	industrialized	yes	Europe	VP1-12	mixed feeding	1155466	1
Bargheet_2023	37187112	SRR22212994	SRR22212994	SRR22212994	PRJNA898628	VP1-13	child	yes	AmpGen	penam;aminoglycoside	yes	NA	NA	no	NA	NA	stool	stool	0	7	G1	NA	singleton	1100	1	NO	no	vaginal	NA	NA	yes	NA	27	yes	no	no	IlluminaMiSeq	Ahmed_Bargheet	industrialized	yes	Europe	VP1-13	exclusive breastfeeding	1272618	1
Bargheet_2023	37187112	SRR22212993	SRR22212993	SRR22212993	PRJNA898628	VP1-13	child	yes	AmpGen	penam;aminoglycoside	yes	NA	NA	no	NA	NA	stool	stool	0	28	G1	NA	singleton	1100	2	NO	no	vaginal	NA	NA	yes	NA	27	yes	no	no	IlluminaMiSeq	Ahmed_Bargheet	industrialized	yes	Europe	VP1-13	exclusive breastfeeding	1177379	1
Bargheet_2023	37187112	SRR22212990	SRR22212990	SRR22212990	PRJNA898628	VP1-13	child	yes	AmpGen	penam;aminoglycoside	yes	NA	NA	no	NA	NA	stool	stool	1	365	G4	NA	singleton	1100	4	NO	no	vaginal	NA	NA	yes	NA	27	no	no	yes	IlluminaMiSeq	Ahmed_Bargheet	industrialized	yes	Europe	VP1-13	only solids	39854585	13
Bargheet_2023	37187112	SRR22212988	SRR22212988	SRR22212988	PRJNA898628	VP1-19	child	yes	NA	NA	yes	NA	NA	yes	NA	NA	stool	stool	0	7	G1	NA	singleton	1322	1	NO	no	vaginal	NA	NA	yes	NA	29	yes	no	no	IlluminaMiSeq	Ahmed_Bargheet	industrialized	yes	Europe	VP1-19	exclusive breastfeeding	1263972	1
Bargheet_2023	37187112	SRR22212987	SRR22212987	SRR22212987	PRJNA898628	VP1-19	child	yes	NA	NA	yes	NA	NA	yes	NA	NA	stool	stool	1	365	G4	NA	singleton	1322	4	NO	no	vaginal	NA	NA	yes	NA	29	yes	no	yes	IlluminaMiSeq	Ahmed_Bargheet	industrialized	yes	Europe	VP1-19	breastfeeding and solids	45266805	13
Bargheet_2023	37187112	SRR22212985	SRR22212985	SRR22212985	PRJNA898628	VP1-21	child	yes	AmpGen	penam;aminoglycoside	yes	NA	NA	yes	NA	NA	stool	stool	0	7	G1	NA	singleton	1190	1	NO	no	vaginal	NA	NA	yes	NA	29	yes	no	no	IlluminaMiSeq	Ahmed_Bargheet	industrialized	yes	Europe	VP1-21	exclusive breastfeeding	1052702	1
Bargheet_2023	37187112	SRR22212984	SRR22212984	SRR22212984	PRJNA898628	VP1-21	child	yes	AmpGen	penam;aminoglycoside	yes	NA	NA	yes	NA	NA	stool	stool	0	28	G1	NA	singleton	1190	2	NO	no	vaginal	NA	NA	yes	NA	29	yes	no	no	IlluminaMiSeq	Ahmed_Bargheet	industrialized	yes	Europe	VP1-21	exclusive breastfeeding	4743146	1
Bargheet_2023	37187112	SRR22212982	SRR22212982	SRR22212982	PRJNA898628	VP1-21	child	yes	AmpGen	penam;aminoglycoside	yes	NA	NA	yes	NA	NA	stool	stool	1	365	G4	NA	singleton	1190	4	NO	no	vaginal	NA	NA	yes	NA	29	no	no	yes	IlluminaMiSeq	Ahmed_Bargheet	industrialized	yes	Europe	VP1-21	only solids	37467233	13
Bargheet_2023	37187112	SRR22212981	SRR22212981	SRR22212981	PRJNA898628	VP1-22	child	yes	NA	NA	yes	NA	NA	no	NA	NA	stool	stool	0	28	G1	NA	singleton	1023	2	NO	no	c_section	unknown	NA	yes	NA	30	yes	no	no	IlluminaMiSeq	Ahmed_Bargheet	industrialized	yes	Europe	VP1-22	exclusive breastfeeding	1949680	1
Bargheet_2023	37187112	SRR22212978	SRR22212978	SRR22212978	PRJNA898628	VP1-23	child	yes	AmpGen;Metronidazol	NA	yes	NA	NA	yes	NA	NA	stool	stool	0	7	G1	NA	singleton	1320	1	NO	no	vaginal	NA	NA	yes	NA	28	yes	no	no	IlluminaMiSeq	Ahmed_Bargheet	industrialized	yes	Europe	VP1-23	exclusive breastfeeding	1056774	1
Bargheet_2023	37187112	SRR22212977	SRR22212977	SRR22212977	PRJNA898628	VP1-23	child	yes	AmpGen;Metronidazol	NA	yes	NA	NA	yes	NA	NA	stool	stool	0	28	G1	NA	singleton	1320	2	NO	no	vaginal	NA	NA	yes	NA	28	yes	no	no	IlluminaMiSeq	Ahmed_Bargheet	industrialized	yes	Europe	VP1-23	exclusive breastfeeding	2573869	1
Bargheet_2023	37187112	SRR22212974	SRR22212974	SRR22212974	PRJNA898628	VP1-24	child	yes	NA	NA	yes	NA	NA	yes	NA	NA	stool	stool	0	7	G1	NA	singleton	1180	1	NO	no	vaginal	NA	NA	yes	NA	29	yes	no	no	IlluminaMiSeq	Ahmed_Bargheet	industrialized	yes	Europe	VP1-24	exclusive breastfeeding	1244679	1
Bargheet_2023	37187112	SRR22212973	SRR22212973	SRR22212973	PRJNA898628	VP1-24	child	yes	NA	NA	yes	NA	NA	yes	NA	NA	stool	stool	0	28	G1	NA	singleton	1180	2	NO	no	vaginal	NA	NA	yes	NA	29	yes	no	no	IlluminaMiSeq	Ahmed_Bargheet	industrialized	yes	Europe	VP1-24	exclusive breastfeeding	4313605	1
Bargheet_2023	37187112	SRR22212972	SRR22212972	SRR22212972	PRJNA898628	VP1-24	child	yes	NA	NA	yes	NA	NA	yes	NA	NA	stool	stool	1	365	G4	NA	singleton	1180	4	NO	no	vaginal	NA	NA	yes	NA	29	yes	no	yes	IlluminaMiSeq	Ahmed_Bargheet	industrialized	yes	Europe	VP1-24	breastfeeding and solids	37927940	13
Bargheet_2023	37187112	SRR22212971	SRR22212971	SRR22212971	PRJNA898628	VP1-26	child	yes	NA	NA	yes	NA	NA	yes	NA	NA	stool	stool	0	7	G1	NA	singleton	1455	1	NO	no	vaginal	NA	NA	yes	NA	30	yes	no	no	IlluminaMiSeq	Ahmed_Bargheet	industrialized	yes	Europe	VP1-26	exclusive breastfeeding	1157182	1
Bargheet_2023	37187112	SRR22212967	SRR22212967	SRR22212967	PRJNA898628	VP1-29	child	yes	NA	NA	yes	NA	NA	no	NA	NA	stool	stool	0	7	G1	NA	singleton	1500	1	NO	no	vaginal	NA	NA	yes	NA	30	yes	no	no	IlluminaMiSeq	Ahmed_Bargheet	industrialized	yes	Europe	VP1-29	exclusive breastfeeding	1389117	1
Bargheet_2023	37187112	SRR22212960	SRR22212960	SRR22212960	PRJNA898628	VP1-3	child	yes	NA	NA	yes	NA	NA	yes	NA	NA	stool	stool	1	365	G4	NA	singleton	1320	4	NO	no	c_section	unknown	NA	yes	NA	28	yes	no	yes	IlluminaMiSeq	Ahmed_Bargheet	industrialized	yes	Europe	VP1-3	breastfeeding and solids	35260187	13
Bargheet_2023	37187112	SRR22212957	SRR22212957	SRR22212957	PRJNA898628	VP1-38	child	yes	NA	NA	yes	NA	NA	no	NA	NA	stool	stool	0	7	G1	NA	singleton	1235	1	NO	no	c_section	unknown	NA	yes	NA	30	yes	no	no	IlluminaMiSeq	Ahmed_Bargheet	industrialized	yes	Europe	VP1-38	exclusive breastfeeding	2185263	1
Bargheet_2023	37187112	SRR22212954	SRR22212954	SRR22212954	PRJNA898628	VP1-41	child	yes	NA	NA	yes	NA	NA	no	NA	NA	stool	stool	0	7	G1	NA	singleton	1317	1	NO	no	vaginal	NA	NA	yes	NA	29	yes	no	no	IlluminaMiSeq	Ahmed_Bargheet	industrialized	yes	Europe	VP1-41	exclusive breastfeeding	2226741	1
Bargheet_2023	37187112	SRR22212953	SRR22212953	SRR22212953	PRJNA898628	VP1-41	child	yes	NA	NA	yes	NA	NA	no	NA	NA	stool	stool	0	28	G1	NA	singleton	1317	2	NO	no	vaginal	NA	NA	yes	NA	29	yes	no	no	IlluminaMiSeq	Ahmed_Bargheet	industrialized	yes	Europe	VP1-41	exclusive breastfeeding	1901730	1
Bargheet_2023	37187112	SRR22212951	SRR22212951	SRR22212951	PRJNA898628	VP1-41	child	yes	NA	NA	yes	NA	NA	no	NA	NA	stool	stool	1	365	G4	NA	singleton	1317	4	NO	no	vaginal	NA	NA	yes	NA	29	no	no	yes	IlluminaMiSeq	Ahmed_Bargheet	industrialized	yes	Europe	VP1-41	only solids	37357394	13
Bargheet_2023	37187112	SRR22212950	SRR22212950	SRR22212950	PRJNA898628	VP1-43	child	yes	NA	NA	yes	NA	NA	no	NA	NA	stool	stool	0	7	G1	NA	singleton	1560	1	NO	no	c_section	unknown	NA	yes	NA	31	yes	no	no	IlluminaMiSeq	Ahmed_Bargheet	industrialized	yes	Europe	VP1-43	exclusive breastfeeding	2372149	1
Bargheet_2023	37187112	SRR22212946	SRR22212946	SRR22212946	PRJNA898628	VP1-43	child	yes	NA	NA	yes	NA	NA	no	NA	NA	stool	stool	1	365	G4	NA	singleton	1560	4	NO	no	c_section	unknown	NA	yes	NA	31	no	no	yes	IlluminaMiSeq	Ahmed_Bargheet	industrialized	yes	Europe	VP1-43	only solids	41953132	13
Bargheet_2023	37187112	SRR22212945	SRR22212945	SRR22212945	PRJNA898628	VP1-48	child	yes	NA	NA	yes	NA	NA	yes	NA	NA	stool	stool	0	7	G1	NA	singleton	1180	1	NO	no	vaginal	NA	NA	yes	NA	28	yes	no	no	IlluminaMiSeq	Ahmed_Bargheet	industrialized	yes	Europe	VP1-48	exclusive breastfeeding	1188832	1
Bargheet_2023	37187112	SRR22212944	SRR22212944	SRR22212944	PRJNA898628	VP1-48	child	yes	NA	NA	yes	NA	NA	yes	NA	NA	stool	stool	0	28	G1	NA	singleton	1180	2	NO	no	vaginal	NA	NA	yes	NA	28	yes	no	no	IlluminaMiSeq	Ahmed_Bargheet	industrialized	yes	Europe	VP1-48	exclusive breastfeeding	2440823	1
Bargheet_2023	37187112	SRR22213103	SRR22213103	SRR22213103	PRJNA898628	VP1-52	child	yes	NA	NA	yes	NA	NA	yes	NA	NA	stool	stool	0	7	G1	NA	singleton	1290	1	NO	no	vaginal	NA	NA	yes	NA	28	yes	no	no	IlluminaMiSeq	Ahmed_Bargheet	industrialized	yes	Europe	VP1-52	exclusive breastfeeding	1173677	1
Bargheet_2023	37187112	SRR22213101	SRR22213101	SRR22213101	PRJNA898628	VP1-52	child	yes	NA	NA	yes	NA	NA	yes	NA	NA	stool	stool	0	28	G1	NA	singleton	1290	2	NO	no	vaginal	NA	NA	yes	NA	28	yes	no	no	IlluminaMiSeq	Ahmed_Bargheet	industrialized	yes	Europe	VP1-52	exclusive breastfeeding	2266798	1
Bargheet_2023	37187112	SRR22213099	SRR22213099	SRR22213099	PRJNA898628	VP1-52	child	yes	NA	NA	yes	NA	NA	yes	NA	NA	stool	stool	1	365	G4	NA	singleton	1290	4	NO	no	vaginal	NA	NA	yes	NA	28	no	no	yes	IlluminaMiSeq	Ahmed_Bargheet	industrialized	yes	Europe	VP1-52	only solids	39603332	13
Bargheet_2023	37187112	SRR22213098	SRR22213098	SRR22213098	PRJNA898628	VP1-53	child	yes	NA	NA	yes	NA	NA	yes	NA	NA	stool	stool	0	7	G1	NA	singleton	1215	1	NO	no	vaginal	NA	NA	yes	NA	29	yes	no	no	IlluminaMiSeq	Ahmed_Bargheet	industrialized	yes	Europe	VP1-53	exclusive breastfeeding	1872573	1
Bargheet_2023	37187112	SRR22213094	SRR22213094	SRR22213094	PRJNA898628	VP1-53	child	yes	NA	NA	yes	NA	NA	yes	NA	NA	stool	stool	1	365	G4	NA	singleton	1215	4	NO	no	vaginal	NA	NA	yes	NA	29	no	no	yes	IlluminaMiSeq	Ahmed_Bargheet	industrialized	yes	Europe	VP1-53	only solids	39245721	13
Bargheet_2023	37187112	SRR22213093	SRR22213093	SRR22213093	PRJNA898628	VP1-54	child	yes	AmpGen	penam;aminoglycoside	yes	NA	NA	no	NA	NA	stool	stool	0	7	G1	NA	singleton	1445	1	NO	no	c_section	unknown	NA	yes	NA	28	yes	no	no	IlluminaMiSeq	Ahmed_Bargheet	industrialized	yes	Europe	VP1-54	exclusive breastfeeding	1147500	1
Bargheet_2023	37187112	SRR22213091	SRR22213091	SRR22213091	PRJNA898628	VP1-54	child	yes	AmpGen	penam;aminoglycoside	yes	NA	NA	no	NA	NA	stool	stool	0	28	G1	NA	singleton	1445	2	NO	no	c_section	unknown	NA	yes	NA	28	yes	no	no	IlluminaMiSeq	Ahmed_Bargheet	industrialized	yes	Europe	VP1-54	exclusive breastfeeding	1988963	1
Bargheet_2023	37187112	SRR22213090	SRR22213090	SRR22213090	PRJNA898628	VP1-6	child	yes	NA	NA	yes	NA	NA	no	NA	NA	stool	stool	0	28	G1	NA	singleton	1070	2	NO	no	c_section	unknown	NA	yes	NA	29	yes	no	no	IlluminaMiSeq	Ahmed_Bargheet	industrialized	yes	Europe	VP1-6	exclusive breastfeeding	1672136	1
Bargheet_2023	37187112	SRR22213083	SRR22213083	SRR22213083	PRJNA898628	VP1-6	child	yes	NA	NA	yes	NA	NA	no	NA	NA	stool	stool	1	365	G4	NA	singleton	1070	4	NO	no	c_section	unknown	NA	yes	NA	29	yes	no	yes	IlluminaMiSeq	Ahmed_Bargheet	industrialized	yes	Europe	VP1-6	breastfeeding and solids	31689096	13
Bargheet_2023	37187112	SRR22213088	SRR22213088	SRR22213088	PRJNA898628	VP1-64	child	yes	Vancomycin;Cloxacillin;Gentamicin	NA	yes	NA	NA	no	NA	NA	stool	stool	0	7	G1	NA	singleton	1150	1	NO	no	c_section	unknown	NA	yes	NA	28	yes	no	no	IlluminaMiSeq	Ahmed_Bargheet	industrialized	yes	Europe	VP1-64	exclusive breastfeeding	2169689	1
Bargheet_2023	37187112	SRR22213087	SRR22213087	SRR22213087	PRJNA898628	VP1-64	child	yes	Vancomycin;Cloxacillin;Gentamicin	NA	yes	NA	NA	no	NA	NA	stool	stool	0	28	G1	NA	singleton	1150	2	NO	no	c_section	unknown	NA	yes	NA	28	yes	no	no	IlluminaMiSeq	Ahmed_Bargheet	industrialized	yes	Europe	VP1-64	exclusive breastfeeding	1820353	1
Bargheet_2023	37187112	SRR22213084	SRR22213084	SRR22213084	PRJNA898628	VP1-64	child	yes	Vancomycin;Cloxacillin;Gentamicin	NA	yes	NA	NA	no	NA	NA	stool	stool	1	365	G4	NA	singleton	1150	4	NO	no	c_section	unknown	NA	yes	NA	28	no	no	yes	IlluminaMiSeq	Ahmed_Bargheet	industrialized	yes	Europe	VP1-64	only solids	47112352	13
Bargheet_2023	37187112	SRR22213082	SRR22213082	SRR22213082	PRJNA898628	VP1-65	child	yes	NA	NA	yes	NA	NA	no	NA	NA	stool	stool	0	7	G1	NA	singleton	950	1	NO	no	c_section	unknown	NA	yes	NA	28	yes	no	no	IlluminaMiSeq	Ahmed_Bargheet	industrialized	yes	Europe	VP1-65	exclusive breastfeeding	1683411	1
Bargheet_2023	37187112	SRR22213080	SRR22213080	SRR22213080	PRJNA898628	VP1-65	child	yes	NA	NA	yes	NA	NA	no	NA	NA	stool	stool	0	28	G1	NA	singleton	950	2	NO	no	c_section	unknown	NA	yes	NA	28	yes	no	no	IlluminaMiSeq	Ahmed_Bargheet	industrialized	yes	Europe	VP1-65	exclusive breastfeeding	1557185	1
Bargheet_2023	37187112	SRR22213079	SRR22213079	SRR22213079	PRJNA898628	VP1-65	child	yes	NA	NA	yes	NA	NA	no	NA	NA	stool	stool	1	365	G4	NA	singleton	950	4	NO	no	c_section	unknown	NA	yes	NA	28	no	no	yes	IlluminaMiSeq	Ahmed_Bargheet	industrialized	yes	Europe	VP1-65	only solids	42010673	13
Bargheet_2023	37187112	SRR22213078	SRR22213078	SRR22213078	PRJNA898628	VP1-7	child	yes	NA	NA	yes	NA	NA	no	NA	NA	stool	stool	0	7	G1	NA	singleton	1360	1	NO	no	c_section	unknown	NA	yes	NA	32	yes	no	no	IlluminaMiSeq	Ahmed_Bargheet	industrialized	yes	Europe	VP1-7	exclusive breastfeeding	1702783	1
Bargheet_2023	37187112	SRR22213075	SRR22213075	SRR22213075	PRJNA898628	VP1-7	child	yes	NA	NA	yes	NA	NA	no	NA	NA	stool	stool	1	365	G4	NA	singleton	1360	4	NO	no	c_section	unknown	NA	yes	NA	32	no	no	yes	IlluminaMiSeq	Ahmed_Bargheet	industrialized	yes	Europe	VP1-7	only solids	28526861	13
Bargheet_2023	37187112	SRR22213073	SRR22213073	SRR22213073	PRJNA898628	VP1-8	child	yes	NA	NA	yes	NA	NA	no	NA	NA	stool	stool	0	7	G1	NA	singleton	1775	1	NO	no	c_section	unknown	NA	yes	NA	32	yes	no	no	IlluminaMiSeq	Ahmed_Bargheet	industrialized	yes	Europe	VP1-8	exclusive breastfeeding	1884181	1
Bargheet_2023	37187112	SRR22213038	SRR22213038	SRR22213038	PRJNA898628	VP2-10	child	no	NA	NA	no	NA	NA	no	NA	NA	stool	stool	0	7	G1	NA	singleton	1375	1	NO	no	c_section	unknown	NA	yes	NA	29	yes	no	no	IlluminaMiSeq	Ahmed_Bargheet	industrialized	yes	Europe	VP2-10	exclusive breastfeeding	1155613	1
Bargheet_2023	37187112	SRR22213037	SRR22213037	SRR22213037	PRJNA898628	VP2-10	child	no	NA	NA	no	NA	NA	no	NA	NA	stool	stool	0	28	G1	NA	singleton	1375	2	NO	no	c_section	unknown	NA	yes	NA	29	yes	no	no	IlluminaMiSeq	Ahmed_Bargheet	industrialized	yes	Europe	VP2-10	exclusive breastfeeding	2309331	1
Bargheet_2023	37187112	SRR22213035	SRR22213035	SRR22213035	PRJNA898628	VP2-10	child	no	NA	NA	no	NA	NA	no	NA	NA	stool	stool	1	365	G4	NA	singleton	1375	4	NO	no	c_section	unknown	NA	yes	NA	29	yes	no	yes	IlluminaMiSeq	Ahmed_Bargheet	industrialized	yes	Europe	VP2-10	breastfeeding and solids	42696694	13
Bargheet_2023	37187112	SRR22213034	SRR22213034	SRR22213034	PRJNA898628	VP2-14	child	no	NA	NA	no	NA	NA	no	NA	NA	stool	stool	0	7	G1	NA	singleton	1425	1	NO	no	c_section	unknown	NA	yes	NA	30	yes	no	no	IlluminaMiSeq	Ahmed_Bargheet	industrialized	yes	Europe	VP2-14	exclusive breastfeeding	1301273	1
Bargheet_2023	37187112	SRR22213032	SRR22213032	SRR22213032	PRJNA898628	VP2-16	child	no	NA	NA	no	NA	NA	no	NA	NA	stool	stool	0	7	G1	NA	singleton	1535	1	NO	no	c_section	unknown	NA	yes	NA	31	yes	no	no	IlluminaMiSeq	Ahmed_Bargheet	industrialized	yes	Europe	VP2-16	exclusive breastfeeding	1431934	1
Bargheet_2023	37187112	SRR22213025	SRR22213025	SRR22213025	PRJNA898628	VP2-17	child	no	NA	NA	no	NA	NA	no	NA	NA	stool	stool	0	7	G1	NA	singleton	1650	1	NO	no	c_section	unknown	NA	yes	NA	31	yes	no	no	IlluminaMiSeq	Ahmed_Bargheet	industrialized	yes	Europe	VP2-17	exclusive breastfeeding	1348332	1
Bargheet_2023	37187112	SRR22213022	SRR22213022	SRR22213022	PRJNA898628	VP2-18	child	no	NA	NA	no	NA	NA	no	NA	NA	stool	stool	0	7	G1	NA	singleton	1010	1	NO	no	vaginal	NA	NA	yes	NA	30	yes	no	no	IlluminaMiSeq	Ahmed_Bargheet	industrialized	yes	Europe	VP2-18	exclusive breastfeeding	1347327	1
Bargheet_2023	37187112	SRR22213021	SRR22213021	SRR22213021	PRJNA898628	VP2-18	child	no	NA	NA	no	NA	NA	no	NA	NA	stool	stool	0	28	G1	NA	singleton	1010	2	NO	no	vaginal	NA	NA	yes	NA	30	yes	no	no	IlluminaMiSeq	Ahmed_Bargheet	industrialized	yes	Europe	VP2-18	exclusive breastfeeding	1062644	1
Bargheet_2023	37187112	SRR22213018	SRR22213018	SRR22213018	PRJNA898628	VP2-25	child	no	NA	NA	no	NA	NA	no	NA	NA	stool	stool	0	7	G1	NA	singleton	1075	1	NO	no	c_section	unknown	NA	yes	NA	30	yes	no	no	IlluminaMiSeq	Ahmed_Bargheet	industrialized	yes	Europe	VP2-25	exclusive breastfeeding	1009866	1
Bargheet_2023	37187112	SRR22213015	SRR22213015	SRR22213015	PRJNA898628	VP2-31	child	no	NA	NA	no	NA	NA	no	NA	NA	stool	stool	0	7	G1	NA	singleton	1400	1	NO	no	c_section	unknown	NA	yes	NA	30	yes	no	no	IlluminaMiSeq	Ahmed_Bargheet	industrialized	yes	Europe	VP2-31	exclusive breastfeeding	1367045	1
Bargheet_2023	37187112	SRR22213011	SRR22213011	SRR22213011	PRJNA898628	VP2-47	child	no	NA	NA	no	NA	NA	yes	NA	NA	stool	stool	0	7	G1	NA	singleton	1540	1	NO	no	vaginal	NA	NA	yes	NA	30	yes	no	no	IlluminaMiSeq	Ahmed_Bargheet	industrialized	yes	Europe	VP2-47	exclusive breastfeeding	1555205	1
Baumann-Dudenhoeffer_2018	30374198	SRR7217490	SRR7217490	SRR7217490	PRJNA473126	35	child	no	NA	NA	no	NA	NA	no	NA	NA	stool	Stool	0	1	G1	female	monozygotic	2472	NA	USA	no	vaginal	NA	NA	no	no	37	yes	no	no	IlluminaNextSeq	Hanna_Noordzij	industrialized	yes	USA	BA_T0173B	exclusive breastfeeding	2883882	0
Baumann-Dudenhoeffer_2018	30374198	SRR7217494	SRR7217494	SRR7217494	PRJNA473126	35	child	no	NA	NA	no	NA	NA	no	NA	NA	stool	Stool	0	149.608	G2	female	monozygotic	2472	NA	USA	no	vaginal	NA	NA	no	no	37	yes	no	no	IlluminaNextSeq	Hanna_Noordzij	industrialized	yes	USA	BA_T0173B	exclusive breastfeeding	3171302	5
Baumann-Dudenhoeffer_2018	30374198	SRR7217544	SRR7217544	SRR7217544	PRJNA473126	29	child	NA	NA	NA	yes	penicillins	penam	no	NA	NA	stool	Stool	0	247.528	G3	female	dizygotic	3050	NA	USA	no	vaginal	NA	NA	no	no	37	yes	no	yes	IlluminaNextSeq	Hanna_Noordzij	industrialized	yes	USA	BA_T0140A	breastfeeding and solids	3203275	9
Baumann-Dudenhoeffer_2018	30374198	SRR7217545	SRR7217545	SRR7217545	PRJNA473126	29	child	NA	NA	NA	yes	penicillins	penam	no	NA	NA	stool	Stool	0	219.403	G3	female	dizygotic	3050	NA	USA	no	vaginal	NA	NA	no	no	37	yes	no	yes	IlluminaNextSeq	Hanna_Noordzij	industrialized	yes	USA	BA_T0140A	breastfeeding and solids	3867831	8
Baumann-Dudenhoeffer_2018	30374198	SRR7217547	SRR7217547	SRR7217547	PRJNA473126	29	child	no	NA	NA	no	NA	NA	no	NA	NA	stool	Stool	0	162.531	G2	female	dizygotic	3050	NA	USA	no	vaginal	NA	NA	no	no	37	yes	no	yes	IlluminaNextSeq	Hanna_Noordzij	industrialized	yes	USA	BA_T0140A	breastfeeding and solids	6109959	6
Baumann-Dudenhoeffer_2018	30374198	SRR7217548	SRR7217548	SRR7217548	PRJNA473126	29	child	no	NA	NA	no	NA	NA	no	NA	NA	stool	Stool	0	126.688	G2	female	dizygotic	3050	NA	USA	no	vaginal	NA	NA	no	no	37	yes	no	no	IlluminaNextSeq	Hanna_Noordzij	industrialized	yes	USA	BA_T0140A	exclusive breastfeeding	14315787	5
Baumann-Dudenhoeffer_2018	30374198	SRR7217550	SRR7217550	SRR7217550	PRJNA473126	29	child	no	NA	NA	no	NA	NA	no	NA	NA	stool	Stool	0	183.677	G3	female	dizygotic	3050	NA	USA	no	vaginal	NA	NA	no	no	37	yes	no	yes	IlluminaNextSeq	Hanna_Noordzij	industrialized	yes	USA	BA_T0140A	breastfeeding and solids	5439348	7
Baumann-Dudenhoeffer_2018	30374198	SRR7217551	SRR7217551	SRR7217551	PRJNA473126	29	child	no	NA	NA	no	NA	NA	no	NA	NA	stool	Stool	0	183.677	G3	female	dizygotic	3050	NA	USA	no	vaginal	NA	NA	no	no	37	yes	no	yes	IlluminaNextSeq	Hanna_Noordzij	industrialized	yes	USA	BA_T0140A	breastfeeding and solids	1536095	7
Baumann-Dudenhoeffer_2018	30374198	SRR7217552	SRR7217552	SRR7217552	PRJNA473126	28	child	no	NA	NA	no	NA	NA	yes	cephalosporins	cephalosporin	stool	Stool	0	64.4271	G1	female	monozygotic	3194	NA	USA	no	c_section	unknown	NA	no	no	38	yes	no	no	IlluminaNextSeq	Hanna_Noordzij	industrialized	yes	USA	BA_T0113A	exclusive breastfeeding	2931487	3
Baumann-Dudenhoeffer_2018	30374198	SRR7217608	SRR7217608	SRR7217608	PRJNA473126	15	child	no	NA	NA	no	NA	NA	yes	penicillins	penam	stool	Stool	0	39.4861	G1	male	monozygotic	2450	NA	USA	no	vaginal	NA	NA	yes	no	36	yes	no	no	IlluminaNextSeq	Hanna_Noordzij	industrialized	yes	USA	BA_T0150A	exclusive breastfeeding	4771724	2
Baumann-Dudenhoeffer_2018	30374198	SRR7217612	SRR7217612	SRR7217612	PRJNA473126	15	child	no	NA	NA	no	NA	NA	yes	penicillins	penam	stool	Stool	0	39.4861	G1	male	monozygotic	2450	NA	USA	no	vaginal	NA	NA	yes	no	36	yes	no	no	IlluminaNextSeq	Hanna_Noordzij	industrialized	yes	USA	BA_T0150A	exclusive breastfeeding	4599060	2
Baumann-Dudenhoeffer_2018	30374198	SRR7217693	SRR7217693	SRR7217693	PRJNA473126	21	child	no	NA	NA	no	NA	NA	yes	penicillins;beta_lactamase_inhibitors	penam;beta-lactamase_inhibitor	stool	Stool	0	189.708	G3	female	monozygotic	2769	NA	USA	no	vaginal	NA	NA	no	no	37	yes	no	no	IlluminaNextSeq	Hanna_Noordzij	industrialized	yes	USA	BA_T0103B	exclusive breastfeeding	6035018	7
Baumann-Dudenhoeffer_2018	30374198	SRR7217699	SRR7217699	SRR7217699	PRJNA473126	21	child	no	NA	NA	no	NA	NA	yes	penicillins;beta_lactamase_inhibitors	penam;beta-lactamase_inhibitor	stool	Stool	0	128.812	G2	female	monozygotic	2769	NA	USA	no	vaginal	NA	NA	no	no	37	yes	no	no	IlluminaNextSeq	Hanna_Noordzij	industrialized	yes	USA	BA_T0103B	exclusive breastfeeding	2449494	5
Baumann-Dudenhoeffer_2018	30374198	SRR7217700	SRR7217700	SRR7217700	PRJNA473126	21	child	no	NA	NA	no	NA	NA	yes	penicillins;beta_lactamase_inhibitors	penam;beta-lactamase_inhibitor	stool	Stool	0	69.3056	G1	female	monozygotic	2769	NA	USA	no	vaginal	NA	NA	no	no	37	yes	no	no	IlluminaNextSeq	Hanna_Noordzij	industrialized	yes	USA	BA_T0103B	exclusive breastfeeding	5016096	3
Baumann-Dudenhoeffer_2018	30374198	SRR7217729	SRR7217729	SRR7217729	PRJNA473126	45	child	no	NA	NA	no	NA	NA	yes	cephalosporins	cephalosporin	stool	Stool	0	209.656	G3	male	dizygotic	2940	NA	USA	no	c_section	unknown	NA	no	no	37	yes	no	yes	IlluminaNextSeq	Hanna_Noordzij	industrialized	yes	USA	BA_T0180B	breastfeeding and solids	2433216	7
Baumann-Dudenhoeffer_2018	30374198	SRR7217738	SRR7217738	SRR7217738	PRJNA473126	25	child	no	NA	NA	no	NA	NA	yes	penicillins;cephalosporins	penam;cephalosporin	stool	Stool	0	36.2882	G1	female	monozygotic	2693	NA	USA	no	vaginal	NA	NA	no	no	37	yes	no	no	IlluminaNextSeq	Hanna_Noordzij	industrialized	yes	USA	BA_T0162A	exclusive breastfeeding	4596146	2
Baumann-Dudenhoeffer_2018	30374198	SRR7217739	SRR7217739	SRR7217739	PRJNA473126	25	child	no	NA	NA	no	NA	NA	yes	penicillins;cephalosporins	penam;cephalosporin	stool	Stool	0	63.7014	G1	female	monozygotic	2693	NA	USA	no	vaginal	NA	NA	no	no	37	yes	no	no	IlluminaNextSeq	Hanna_Noordzij	industrialized	yes	USA	BA_T0162A	exclusive breastfeeding	2658936	3
Baumann-Dudenhoeffer_2018	30374198	SRR7217741	SRR7217741	SRR7217741	PRJNA473126	25	child	no	NA	NA	no	NA	NA	yes	penicillins;cephalosporins	penam;cephalosporin	stool	Stool	0	105.743	G2	female	monozygotic	2693	NA	USA	no	vaginal	NA	NA	no	no	37	yes	no	no	IlluminaNextSeq	Hanna_Noordzij	industrialized	yes	USA	BA_T0162A	exclusive breastfeeding	3834282	4
Baumann-Dudenhoeffer_2018	30374198	SRR7217767	SRR7217767	SRR7217767	PRJNA473126	28	child	no	NA	NA	no	NA	NA	yes	cephalosporins	cephalosporin	stool	Stool	0	3.93403	G1	female	monozygotic	3194	NA	USA	no	c_section	unknown	NA	no	no	38	yes	no	no	IlluminaNextSeq	Hanna_Noordzij	industrialized	yes	USA	BA_T0113A	exclusive breastfeeding	3389391	1
Baumann-Dudenhoeffer_2018	30374198	SRR7217776	SRR7217776	SRR7217776	PRJNA473126	36	child	no	NA	NA	no	NA	NA	yes	penicillins	penam	stool	Stool	0	37.3333	G1	male	monozygotic	2905	NA	USA	no	c_section	unknown	NA	yes	no	36.7143	yes	no	no	IlluminaNextSeq	Hanna_Noordzij	industrialized	yes	USA	BA_T0119A	exclusive breastfeeding	2513301	2
Baumann-Dudenhoeffer_2018	30374198	SRR7217888	SRR7217888	SRR7217888	PRJNA473126	29	child	no	NA	NA	no	NA	NA	no	NA	NA	stool	Stool	0	99.8097	G2	female	dizygotic	3050	NA	USA	no	vaginal	NA	NA	no	no	37	yes	no	no	IlluminaNextSeq	Hanna_Noordzij	industrialized	yes	USA	BA_T0140A	exclusive breastfeeding	5355099	4
Baumann-Dudenhoeffer_2018	30374198	SRR7217899	SRR7217899	SRR7217899	PRJNA473126	28	child	no	NA	NA	no	NA	NA	yes	cephalosporins	cephalosporin	stool	Stool	0	156.792	G2	female	monozygotic	3194	NA	USA	no	c_section	unknown	NA	no	no	38	yes	no	no	IlluminaNextSeq	Hanna_Noordzij	industrialized	yes	USA	BA_T0113A	exclusive breastfeeding	4738720	6
Baumann-Dudenhoeffer_2018	30374198	SRR7217901	SRR7217901	SRR7217901	PRJNA473126	28	child	no	NA	NA	no	NA	NA	yes	cephalosporins	cephalosporin	stool	Stool	0	105.722	G2	female	monozygotic	3194	NA	USA	no	c_section	unknown	NA	no	no	38	yes	no	no	IlluminaNextSeq	Hanna_Noordzij	industrialized	yes	USA	BA_T0113A	exclusive breastfeeding	5544161	4
Baumann-Dudenhoeffer_2018	30374198	SRR7217903	SRR7217903	SRR7217903	PRJNA473126	28	child	no	NA	NA	no	NA	NA	yes	cephalosporins	cephalosporin	stool	Stool	0	3.93403	G1	female	monozygotic	3194	NA	USA	no	c_section	unknown	NA	no	no	38	yes	no	no	IlluminaNextSeq	Hanna_Noordzij	industrialized	yes	USA	BA_T0113A	exclusive breastfeeding	4318107	1
Baumann-Dudenhoeffer_2018	30374198	SRR7217476	SRR7217476	SRR7217476	PRJNA473126	15	child	NA	NA	NA	yes	penicillins	penam	yes	penicillins	penam	stool	Stool	0	251.601	G3	male	monozygotic	2450	NA	USA	no	vaginal	NA	NA	yes	no	36	no	yes	yes	IlluminaNextSeq	Hanna_Noordzij	industrialized	yes	USA	BA_T0150A	formula and solids	4757189	9
Baumann-Dudenhoeffer_2018	30374198	SRR7217477	SRR7217477	SRR7217477	PRJNA473126	6	child	no	NA	NA	no	NA	NA	no	NA	NA	stool	Stool	0	29.7396	G1	female	NA	3008	NA	USA	no	vaginal	NA	NA	no	no	38	no	yes	no	IlluminaNextSeq	Hanna_Noordzij	industrialized	yes	USA	BA_T0111B	exclusive formula	12706347	1
Baumann-Dudenhoeffer_2018	30374198	SRR7217480	SRR7217480	SRR7217480	PRJNA473126	15	child	no	NA	NA	no	NA	NA	yes	penicillins	penam	stool	Stool	0	221.74	G3	male	monozygotic	2450	NA	USA	no	vaginal	NA	NA	yes	no	36	no	yes	yes	IlluminaNextSeq	Hanna_Noordzij	industrialized	yes	USA	BA_T0150A	formula and solids	4095613	8
Baumann-Dudenhoeffer_2018	30374198	SRR7217495	SRR7217495	SRR7217495	PRJNA473126	8	child	no	NA	NA	no	NA	NA	yes	vancomycin	glycopeptide	stool	Stool	0	50.4375	G1	female	dizygotic	2735	NA	USA	no	vaginal	NA	NA	no	no	37	no	yes	no	IlluminaNextSeq	Hanna_Noordzij	industrialized	yes	USA	BA_T0102B	exclusive formula	5632353	2
Baumann-Dudenhoeffer_2018	30374198	SRR7217496	SRR7217496	SRR7217496	PRJNA473126	8	child	no	NA	NA	no	NA	NA	yes	vancomycin	glycopeptide	stool	Stool	0	1	G1	female	dizygotic	2735	NA	USA	no	vaginal	NA	NA	no	no	37	no	yes	no	IlluminaNextSeq	Hanna_Noordzij	industrialized	yes	USA	BA_T0102B	exclusive formula	1006560	0
Baumann-Dudenhoeffer_2018	30374198	SRR7217497	SRR7217497	SRR7217497	PRJNA473126	47	child	no	NA	NA	no	NA	NA	yes	cephalosporins	cephalosporin	stool	Stool	0	65.625	G1	male	monozygotic	2600	NA	USA	no	vaginal	NA	NA	yes	no	36	no	yes	yes	IlluminaNextSeq	Hanna_Noordzij	industrialized	yes	USA	BA_T0108A	formula and solids	3928599	3
Baumann-Dudenhoeffer_2018	30374198	SRR7217498	SRR7217498	SRR7217498	PRJNA473126	47	child	no	NA	NA	no	NA	NA	yes	cephalosporins	cephalosporin	stool	Stool	0	76.3889	G1	male	monozygotic	2600	NA	USA	no	vaginal	NA	NA	yes	no	36	no	yes	yes	IlluminaNextSeq	Hanna_Noordzij	industrialized	yes	USA	BA_T0108A	formula and solids	5659478	3
Baumann-Dudenhoeffer_2018	30374198	SRR7217499	SRR7217499	SRR7217499	PRJNA473126	47	child	no	NA	NA	no	NA	NA	yes	cephalosporins	cephalosporin	stool	Stool	0	76.3889	G1	male	monozygotic	2600	NA	USA	no	vaginal	NA	NA	yes	no	36	no	yes	yes	IlluminaNextSeq	Hanna_Noordzij	industrialized	yes	USA	BA_T0108A	formula and solids	4144180	3
Baumann-Dudenhoeffer_2018	30374198	SRR7217500	SRR7217500	SRR7217500	PRJNA473126	47	child	no	NA	NA	no	NA	NA	yes	cephalosporins	cephalosporin	stool	Stool	0	141.819	G2	male	monozygotic	2600	NA	USA	no	vaginal	NA	NA	yes	no	36	no	yes	yes	IlluminaNextSeq	Hanna_Noordzij	industrialized	yes	USA	BA_T0108A	formula and solids	1283993	5
Baumann-Dudenhoeffer_2018	30374198	SRR7217501	SRR7217501	SRR7217501	PRJNA473126	47	child	no	NA	NA	no	NA	NA	yes	cephalosporins	cephalosporin	stool	Stool	0	38.3722	G1	male	monozygotic	2600	NA	USA	no	vaginal	NA	NA	yes	no	36	no	yes	yes	IlluminaNextSeq	Hanna_Noordzij	industrialized	yes	USA	BA_T0108A	formula and solids	4968764	2
Baumann-Dudenhoeffer_2018	30374198	SRR7217502	SRR7217502	SRR7217502	PRJNA473126	47	child	no	NA	NA	no	NA	NA	yes	cephalosporins	cephalosporin	stool	Stool	0	121.615	G2	male	monozygotic	2600	NA	USA	no	vaginal	NA	NA	yes	no	36	no	yes	yes	IlluminaNextSeq	Hanna_Noordzij	industrialized	yes	USA	BA_T0108A	formula and solids	2908043	5
Baumann-Dudenhoeffer_2018	30374198	SRR7217503	SRR7217503	SRR7217503	PRJNA473126	47	child	no	NA	NA	no	NA	NA	yes	cephalosporins	cephalosporin	stool	Stool	0	198.819	G3	male	monozygotic	2600	NA	USA	no	vaginal	NA	NA	yes	no	36	no	yes	yes	IlluminaNextSeq	Hanna_Noordzij	industrialized	yes	USA	BA_T0108A	formula and solids	2909571	7
Baumann-Dudenhoeffer_2018	30374198	SRR7217504	SRR7217504	SRR7217504	PRJNA473126	47	child	no	NA	NA	no	NA	NA	yes	cephalosporins	cephalosporin	stool	Stool	0	141.819	G2	male	monozygotic	2600	NA	USA	no	vaginal	NA	NA	yes	no	36	no	yes	yes	IlluminaNextSeq	Hanna_Noordzij	industrialized	yes	USA	BA_T0108A	formula and solids	34489314	5
Baumann-Dudenhoeffer_2018	30374198	SRR7217506	SRR7217506	SRR7217506	PRJNA473126	8	child	no	NA	NA	no	NA	NA	yes	vancomycin	glycopeptide	stool	Stool	0	100.514	G2	female	dizygotic	2735	NA	USA	no	vaginal	NA	NA	no	no	37	no	yes	no	IlluminaNextSeq	Hanna_Noordzij	industrialized	yes	USA	BA_T0102B	exclusive formula	6099938	4
Baumann-Dudenhoeffer_2018	30374198	SRR7217507	SRR7217507	SRR7217507	PRJNA473126	8	child	no	NA	NA	no	NA	NA	yes	vancomycin	glycopeptide	stool	Stool	0	50.4375	G1	female	dizygotic	2735	NA	USA	no	vaginal	NA	NA	no	no	37	no	yes	no	IlluminaNextSeq	Hanna_Noordzij	industrialized	yes	USA	BA_T0102B	exclusive formula	4945234	2
Baumann-Dudenhoeffer_2018	30374198	SRR7217508	SRR7217508	SRR7217508	PRJNA473126	8	child	NA	NA	NA	yes	NA	NA	yes	vancomycin	glycopeptide	stool	Stool	0	162.507	G2	female	dizygotic	2735	NA	USA	no	vaginal	NA	NA	no	no	37	no	yes	yes	IlluminaNextSeq	Hanna_Noordzij	industrialized	yes	USA	BA_T0102B	formula and solids	3132281	6
Baumann-Dudenhoeffer_2018	30374198	SRR7217509	SRR7217509	SRR7217509	PRJNA473126	47	child	no	NA	NA	no	NA	NA	yes	cephalosporins	cephalosporin	stool	Stool	0	233.687	G3	male	monozygotic	2600	NA	USA	no	vaginal	NA	NA	yes	no	36	no	yes	yes	IlluminaNextSeq	Hanna_Noordzij	industrialized	yes	USA	BA_T0108A	formula and solids	5787236	8
Baumann-Dudenhoeffer_2018	30374198	SRR7217510	SRR7217510	SRR7217510	PRJNA473126	8	child	NA	NA	NA	yes	NA	NA	yes	vancomycin	glycopeptide	stool	Stool	0	132.5	G2	female	dizygotic	2735	NA	USA	no	vaginal	NA	NA	no	no	37	no	yes	no	IlluminaNextSeq	Hanna_Noordzij	industrialized	yes	USA	BA_T0102B	exclusive formula	2947829	5
Baumann-Dudenhoeffer_2018	30374198	SRR7217521	SRR7217521	SRR7217521	PRJNA473126	23	child	NA	NA	NA	yes	penicillins	penam	yes	penicillins	penam	stool	Stool	0	213.376	G3	male	dizygotic	2566	NA	USA	no	c_section	unknown	NA	yes	no	36	no	yes	yes	IlluminaNextSeq	Hanna_Noordzij	industrialized	yes	USA	BA_T0165B	formula and solids	5458183	8
Baumann-Dudenhoeffer_2018	30374198	SRR7217522	SRR7217522	SRR7217522	PRJNA473126	8	child	NA	NA	NA	yes	NA	NA	yes	vancomycin	glycopeptide	stool	Stool	0	191.378	G3	female	dizygotic	2735	NA	USA	no	vaginal	NA	NA	no	no	37	no	yes	yes	IlluminaNextSeq	Hanna_Noordzij	industrialized	yes	USA	BA_T0102B	formula and solids	4071422	7
Baumann-Dudenhoeffer_2018	30374198	SRR7217531	SRR7217531	SRR7217531	PRJNA473126	4	child	no	NA	NA	no	NA	NA	yes	penicillins;beta_lactamase_inhibitors	penam;beta-lactamase_inhibitor	stool	Stool	0	180.375	G2	male	dizygotic	2329	NA	USA	no	c_section	unknown	NA	yes	yes	34	no	yes	yes	IlluminaNextSeq	Hanna_Noordzij	industrialized	yes	USA	BA_T0101B	formula and solids	5851742	7
Baumann-Dudenhoeffer_2018	30374198	SRR7217532	SRR7217532	SRR7217532	PRJNA473126	4	child	no	NA	NA	no	NA	NA	yes	penicillins;beta_lactamase_inhibitors	penam;beta-lactamase_inhibitor	stool	Stool	0	217.688	G3	male	dizygotic	2329	NA	USA	no	c_section	unknown	NA	yes	yes	34	no	yes	yes	IlluminaNextSeq	Hanna_Noordzij	industrialized	yes	USA	BA_T0101B	formula and solids	4858247	8
Baumann-Dudenhoeffer_2018	30374198	SRR7217554	SRR7217554	SRR7217554	PRJNA473126	42	child	no	NA	NA	no	NA	NA	yes	cephalosporins	cephalosporin	stool	Stool	0	208.403	G3	male	monozygotic	2470	NA	USA	no	c_section	unknown	NA	yes	no	36	no	yes	yes	IlluminaNextSeq	Hanna_Noordzij	industrialized	yes	USA	BA_T0160A	formula and solids	2385468	7
Baumann-Dudenhoeffer_2018	30374198	SRR7217555	SRR7217555	SRR7217555	PRJNA473126	23	child	NA	NA	NA	yes	penicillins	penam	yes	penicillins	penam	stool	Stool	0	160.61	G2	male	dizygotic	2566	NA	USA	no	c_section	unknown	NA	yes	no	36	no	yes	yes	IlluminaNextSeq	Hanna_Noordzij	industrialized	yes	USA	BA_T0165B	formula and solids	5720243	6
Baumann-Dudenhoeffer_2018	30374198	SRR7217556	SRR7217556	SRR7217556	PRJNA473126	23	child	NA	NA	NA	yes	penicillins	penam	yes	penicillins	penam	stool	Stool	0	190.383	G3	male	dizygotic	2566	NA	USA	no	c_section	unknown	NA	yes	no	36	no	yes	yes	IlluminaNextSeq	Hanna_Noordzij	industrialized	yes	USA	BA_T0165B	formula and solids	4032952	7
Baumann-Dudenhoeffer_2018	30374198	SRR7217558	SRR7217558	SRR7217558	PRJNA473126	23	child	no	NA	NA	no	NA	NA	yes	penicillins	penam	stool	Stool	0	92.4062	G2	male	dizygotic	2566	NA	USA	no	c_section	unknown	NA	yes	no	36	no	yes	no	IlluminaNextSeq	Hanna_Noordzij	industrialized	yes	USA	BA_T0165B	exclusive formula	5017992	4
Baumann-Dudenhoeffer_2018	30374198	SRR7217559	SRR7217559	SRR7217559	PRJNA473126	23	child	NA	NA	NA	yes	penicillins	penam	yes	penicillins	penam	stool	Stool	0	128.323	G2	male	dizygotic	2566	NA	USA	no	c_section	unknown	NA	yes	no	36	no	yes	no	IlluminaNextSeq	Hanna_Noordzij	industrialized	yes	USA	BA_T0165B	exclusive formula	4504020	5
Baumann-Dudenhoeffer_2018	30374198	SRR7217561	SRR7217561	SRR7217561	PRJNA473126	23	child	no	NA	NA	no	NA	NA	yes	penicillins	penam	stool	Stool	0	65.375	G1	male	dizygotic	2566	NA	USA	no	c_section	unknown	NA	yes	no	36	no	yes	no	IlluminaNextSeq	Hanna_Noordzij	industrialized	yes	USA	BA_T0165B	exclusive formula	3091695	3
Baumann-Dudenhoeffer_2018	30374198	SRR7217562	SRR7217562	SRR7217562	PRJNA473126	23	child	no	NA	NA	no	NA	NA	yes	penicillins	penam	stool	Stool	0	4.09722	G1	male	dizygotic	2566	NA	USA	no	c_section	unknown	NA	yes	no	36	no	yes	no	IlluminaNextSeq	Hanna_Noordzij	industrialized	yes	USA	BA_T0165B	exclusive formula	2708548	1
Baumann-Dudenhoeffer_2018	30374198	SRR7217569	SRR7217569	SRR7217569	PRJNA473126	26	child	no	NA	NA	no	NA	NA	no	NA	NA	stool	Stool	0	73.8194	G1	female	dizygotic	2807	NA	USA	no	vaginal	NA	NA	no	no	37	no	yes	no	IlluminaNextSeq	Hanna_Noordzij	industrialized	yes	USA	BA_T0144A	exclusive formula	3629367	3
Baumann-Dudenhoeffer_2018	30374198	SRR7217572	SRR7217572	SRR7217572	PRJNA473126	40	child	no	NA	NA	no	NA	NA	yes	penicillins	penam	stool	Stool	0	171.771	G2	female	monozygotic	3020	NA	USA	no	vaginal	NA	NA	yes	no	36	no	yes	yes	IlluminaNextSeq	Hanna_Noordzij	industrialized	yes	USA	BA_T0190A	formula and solids	2378208	6
Baumann-Dudenhoeffer_2018	30374198	SRR7217573	SRR7217573	SRR7217573	PRJNA473126	26	child	NA	NA	NA	yes	NA	NA	no	NA	NA	stool	Stool	0	115.812	G2	female	dizygotic	2807	NA	USA	no	vaginal	NA	NA	no	no	37	no	yes	no	IlluminaNextSeq	Hanna_Noordzij	industrialized	yes	USA	BA_T0144A	exclusive formula	4298134	4
Baumann-Dudenhoeffer_2018	30374198	SRR7217574	SRR7217574	SRR7217574	PRJNA473126	26	child	NA	NA	NA	yes	NA	NA	no	NA	NA	stool	Stool	0	249.493	G3	female	dizygotic	2807	NA	USA	no	vaginal	NA	NA	no	no	37	no	yes	yes	IlluminaNextSeq	Hanna_Noordzij	industrialized	yes	USA	BA_T0144A	formula and solids	3590503	9
Baumann-Dudenhoeffer_2018	30374198	SRR7217575	SRR7217575	SRR7217575	PRJNA473126	26	child	NA	NA	NA	yes	NA	NA	no	NA	NA	stool	Stool	0	158.361	G2	female	dizygotic	2807	NA	USA	no	vaginal	NA	NA	no	no	37	no	yes	yes	IlluminaNextSeq	Hanna_Noordzij	industrialized	yes	USA	BA_T0144A	formula and solids	2797231	6
Baumann-Dudenhoeffer_2018	30374198	SRR7217576	SRR7217576	SRR7217576	PRJNA473126	26	child	NA	NA	NA	yes	NA	NA	no	NA	NA	stool	Stool	0	191.792	G3	female	dizygotic	2807	NA	USA	no	vaginal	NA	NA	no	no	37	no	yes	yes	IlluminaNextSeq	Hanna_Noordzij	industrialized	yes	USA	BA_T0144A	formula and solids	4531021	7
Baumann-Dudenhoeffer_2018	30374198	SRR7217577	SRR7217577	SRR7217577	PRJNA473126	40	child	no	NA	NA	no	NA	NA	yes	penicillins	penam	stool	Stool	0	94.6215	G2	female	monozygotic	3020	NA	USA	no	vaginal	NA	NA	yes	no	36	no	yes	no	IlluminaNextSeq	Hanna_Noordzij	industrialized	yes	USA	BA_T0190A	exclusive formula	6681535	4
Baumann-Dudenhoeffer_2018	30374198	SRR7217578	SRR7217578	SRR7217578	PRJNA473126	40	child	no	NA	NA	no	NA	NA	yes	penicillins	penam	stool	Stool	0	143.618	G2	female	monozygotic	3020	NA	USA	no	vaginal	NA	NA	yes	no	36	no	yes	yes	IlluminaNextSeq	Hanna_Noordzij	industrialized	yes	USA	BA_T0190A	formula and solids	4532355	5
Baumann-Dudenhoeffer_2018	30374198	SRR7217579	SRR7217579	SRR7217579	PRJNA473126	40	child	no	NA	NA	no	NA	NA	yes	penicillins	penam	stool	Stool	0	123.694	G2	female	monozygotic	3020	NA	USA	no	vaginal	NA	NA	yes	no	36	no	yes	no	IlluminaNextSeq	Hanna_Noordzij	industrialized	yes	USA	BA_T0190A	exclusive formula	5466900	5
Baumann-Dudenhoeffer_2018	30374198	SRR7217581	SRR7217581	SRR7217581	PRJNA473126	40	child	no	NA	NA	no	NA	NA	yes	penicillins	penam	stool	Stool	0	94.6215	G2	female	monozygotic	3020	NA	USA	no	vaginal	NA	NA	yes	no	36	no	yes	no	IlluminaNextSeq	Hanna_Noordzij	industrialized	yes	USA	BA_T0190A	exclusive formula	1941040	4
Baumann-Dudenhoeffer_2018	30374198	SRR7217583	SRR7217583	SRR7217583	PRJNA473126	40	child	no	NA	NA	no	NA	NA	yes	penicillins	penam	stool	Stool	0	62.5076	G1	female	monozygotic	3020	NA	USA	no	vaginal	NA	NA	yes	no	36	no	yes	no	IlluminaNextSeq	Hanna_Noordzij	industrialized	yes	USA	BA_T0190A	exclusive formula	4111895	3
Baumann-Dudenhoeffer_2018	30374198	SRR7217589	SRR7217589	SRR7217589	PRJNA473126	6	child	no	NA	NA	no	NA	NA	no	NA	NA	stool	Stool	0	143.812	G2	female	NA	3008	NA	USA	no	vaginal	NA	NA	no	no	38	no	yes	yes	IlluminaNextSeq	Hanna_Noordzij	industrialized	yes	USA	BA_T0111B	formula and solids	2510339	5
Baumann-Dudenhoeffer_2018	30374198	SRR7217590	SRR7217590	SRR7217590	PRJNA473126	6	child	no	NA	NA	no	NA	NA	no	NA	NA	stool	Stool	0	174.448	G2	female	NA	3008	NA	USA	no	vaginal	NA	NA	no	no	38	no	yes	yes	IlluminaNextSeq	Hanna_Noordzij	industrialized	yes	USA	BA_T0111B	formula and solids	4276093	6
Baumann-Dudenhoeffer_2018	30374198	SRR7217591	SRR7217591	SRR7217591	PRJNA473126	6	child	no	NA	NA	no	NA	NA	no	NA	NA	stool	Stool	0	229.656	G3	female	NA	3008	NA	USA	no	vaginal	NA	NA	no	no	38	no	yes	yes	IlluminaNextSeq	Hanna_Noordzij	industrialized	yes	USA	BA_T0111B	formula and solids	4251660	8
Baumann-Dudenhoeffer_2018	30374198	SRR7217594	SRR7217594	SRR7217594	PRJNA473126	6	child	no	NA	NA	no	NA	NA	no	NA	NA	stool	Stool	0	197.427	G3	female	NA	3008	NA	USA	no	vaginal	NA	NA	no	no	38	no	yes	yes	IlluminaNextSeq	Hanna_Noordzij	industrialized	yes	USA	BA_T0111B	formula and solids	3369575	7
Baumann-Dudenhoeffer_2018	30374198	SRR7217616	SRR7217616	SRR7217616	PRJNA473126	2	child	no	NA	NA	no	NA	NA	yes	cephalosporins	cephalosporin	stool	Stool	0	133.401	G2	male	dizygotic	3060	NA	USA	no	c_section	unknown	NA	no	no	37.2857	no	yes	yes	IlluminaNextSeq	Hanna_Noordzij	industrialized	yes	USA	BA_T0132A	formula and solids	3779731	5
Baumann-Dudenhoeffer_2018	30374198	SRR7217617	SRR7217617	SRR7217617	PRJNA473126	2	child	no	NA	NA	no	NA	NA	yes	cephalosporins	cephalosporin	stool	Stool	0	155.5	G2	male	dizygotic	3060	NA	USA	no	c_section	unknown	NA	no	no	37.2857	no	yes	yes	IlluminaNextSeq	Hanna_Noordzij	industrialized	yes	USA	BA_T0132A	formula and solids	3208505	6
Baumann-Dudenhoeffer_2018	30374198	SRR7217618	SRR7217618	SRR7217618	PRJNA473126	2	child	no	NA	NA	no	NA	NA	yes	cephalosporins	cephalosporin	stool	Stool	0	217.639	G3	male	dizygotic	3060	NA	USA	no	c_section	unknown	NA	no	no	37.2857	no	yes	yes	IlluminaNextSeq	Hanna_Noordzij	industrialized	yes	USA	BA_T0132A	formula and solids	2547244	8
Baumann-Dudenhoeffer_2018	30374198	SRR7217625	SRR7217625	SRR7217625	PRJNA473126	43	child	no	NA	NA	no	NA	NA	yes	cephalosporins	cephalosporin	stool	Stool	0	47.7222	G1	male	monozygotic	2799	NA	USA	no	c_section	unknown	NA	no	no	37	no	yes	no	IlluminaNextSeq	Hanna_Noordzij	industrialized	yes	USA	BA_T0181A	exclusive formula	6438201	2
Baumann-Dudenhoeffer_2018	30374198	SRR7217627	SRR7217627	SRR7217627	PRJNA473126	43	child	no	NA	NA	no	NA	NA	yes	cephalosporins	cephalosporin	stool	Stool	0	82.6875	G1	male	monozygotic	2799	NA	USA	no	c_section	unknown	NA	no	no	37	no	yes	no	IlluminaNextSeq	Hanna_Noordzij	industrialized	yes	USA	BA_T0181A	exclusive formula	6761820	3
Baumann-Dudenhoeffer_2018	30374198	SRR7217628	SRR7217628	SRR7217628	PRJNA473126	43	child	no	NA	NA	no	NA	NA	yes	cephalosporins	cephalosporin	stool	Stool	0	121.354	G2	male	monozygotic	2799	NA	USA	no	c_section	unknown	NA	no	no	37	no	yes	no	IlluminaNextSeq	Hanna_Noordzij	industrialized	yes	USA	BA_T0181A	exclusive formula	6136890	5
Baumann-Dudenhoeffer_2018	30374198	SRR7217629	SRR7217629	SRR7217629	PRJNA473126	43	child	no	NA	NA	no	NA	NA	yes	cephalosporins	cephalosporin	stool	Stool	0	156.432	G2	male	monozygotic	2799	NA	USA	no	c_section	unknown	NA	no	no	37	no	yes	yes	IlluminaNextSeq	Hanna_Noordzij	industrialized	yes	USA	BA_T0181A	formula and solids	2889405	6
Baumann-Dudenhoeffer_2018	30374198	SRR7217630	SRR7217630	SRR7217630	PRJNA473126	43	child	no	NA	NA	no	NA	NA	yes	cephalosporins	cephalosporin	stool	Stool	0	175.851	G2	male	monozygotic	2799	NA	USA	no	c_section	unknown	NA	no	no	37	no	yes	yes	IlluminaNextSeq	Hanna_Noordzij	industrialized	yes	USA	BA_T0181A	formula and solids	5480912	6
Baumann-Dudenhoeffer_2018	30374198	SRR7217631	SRR7217631	SRR7217631	PRJNA473126	43	child	no	NA	NA	no	NA	NA	yes	cephalosporins	cephalosporin	stool	Stool	0	204.5	G3	male	monozygotic	2799	NA	USA	no	c_section	unknown	NA	no	no	37	no	yes	yes	IlluminaNextSeq	Hanna_Noordzij	industrialized	yes	USA	BA_T0181A	formula and solids	4831614	7
Baumann-Dudenhoeffer_2018	30374198	SRR7217632	SRR7217632	SRR7217632	PRJNA473126	43	child	no	NA	NA	no	NA	NA	yes	cephalosporins	cephalosporin	stool	Stool	0	234.894	G3	male	monozygotic	2799	NA	USA	no	c_section	unknown	NA	no	no	37	no	yes	yes	IlluminaNextSeq	Hanna_Noordzij	industrialized	yes	USA	BA_T0181A	formula and solids	3110267	8
Baumann-Dudenhoeffer_2018	30374198	SRR7217641	SRR7217641	SRR7217641	PRJNA473126	14	child	no	NA	NA	no	NA	NA	no	NA	NA	stool	Stool	0	159.479	G2	male	dizygotic	2735	NA	USA	no	vaginal	NA	NA	yes	no	36	no	yes	yes	IlluminaNextSeq	Hanna_Noordzij	industrialized	yes	USA	BA_T0168A	formula and solids	4488658	6
Baumann-Dudenhoeffer_2018	30374198	SRR7217642	SRR7217642	SRR7217642	PRJNA473126	14	child	no	NA	NA	no	NA	NA	no	NA	NA	stool	Stool	0	193.302	G3	male	dizygotic	2735	NA	USA	no	vaginal	NA	NA	yes	no	36	no	yes	yes	IlluminaNextSeq	Hanna_Noordzij	industrialized	yes	USA	BA_T0168A	formula and solids	7281655	7
Baumann-Dudenhoeffer_2018	30374198	SRR7217644	SRR7217644	SRR7217644	PRJNA473126	14	child	no	NA	NA	no	NA	NA	no	NA	NA	stool	Stool	0	247.312	G3	male	dizygotic	2735	NA	USA	no	vaginal	NA	NA	yes	no	36	no	yes	yes	IlluminaNextSeq	Hanna_Noordzij	industrialized	yes	USA	BA_T0168A	formula and solids	6254908	9
Baumann-Dudenhoeffer_2018	30374198	SRR7217653	SRR7217653	SRR7217653	PRJNA473126	33	child	no	NA	NA	no	NA	NA	yes	clindamycin	lincosamide	stool	Stool	0	250.479	G3	female	dizygotic	3055	NA	USA	no	c_section	unknown	NA	no	no	37.7143	no	yes	yes	IlluminaNextSeq	Hanna_Noordzij	industrialized	yes	USA	BA_T0143B	formula and solids	4084060	9
Baumann-Dudenhoeffer_2018	30374198	SRR7217654	SRR7217654	SRR7217654	PRJNA473126	11	child	no	NA	NA	no	NA	NA	yes	penicillins;beta_lactamase_inhibitors	penam;beta-lactamase_inhibitor	stool	Stool	0	224.453	G3	female	dizygotic	2768	NA	USA	no	vaginal	NA	NA	no	no	37	no	yes	yes	IlluminaNextSeq	Hanna_Noordzij	industrialized	yes	USA	BA_T0157A	formula and solids	3803005	8
Baumann-Dudenhoeffer_2018	30374198	SRR7217656	SRR7217656	SRR7217656	PRJNA473126	11	child	no	NA	NA	no	NA	NA	yes	penicillins;beta_lactamase_inhibitors	penam;beta-lactamase_inhibitor	stool	Stool	0	162.729	G2	female	dizygotic	2768	NA	USA	no	vaginal	NA	NA	no	no	37	no	yes	yes	IlluminaNextSeq	Hanna_Noordzij	industrialized	yes	USA	BA_T0157A	formula and solids	4104892	6
Baumann-Dudenhoeffer_2018	30374198	SRR7217657	SRR7217657	SRR7217657	PRJNA473126	33	child	no	NA	NA	no	NA	NA	yes	clindamycin	lincosamide	stool	Stool	0	217.438	G3	female	dizygotic	3055	NA	USA	no	c_section	unknown	NA	no	no	37.7143	no	yes	yes	IlluminaNextSeq	Hanna_Noordzij	industrialized	yes	USA	BA_T0143B	formula and solids	4356815	8
Baumann-Dudenhoeffer_2018	30374198	SRR7217658	SRR7217658	SRR7217658	PRJNA473126	11	child	no	NA	NA	no	NA	NA	yes	penicillins;beta_lactamase_inhibitors	penam;beta-lactamase_inhibitor	stool	Stool	0	193.358	G3	female	dizygotic	2768	NA	USA	no	vaginal	NA	NA	no	no	37	no	yes	yes	IlluminaNextSeq	Hanna_Noordzij	industrialized	yes	USA	BA_T0157A	formula and solids	2952512	7
Baumann-Dudenhoeffer_2018	30374198	SRR7217659	SRR7217659	SRR7217659	PRJNA473126	24	child	no	NA	NA	no	NA	NA	no	NA	NA	stool	Stool	0	186.552	G3	female	dizygotic	3037	NA	USA	no	c_section	unknown	NA	no	no	38	no	yes	yes	IlluminaNextSeq	Hanna_Noordzij	industrialized	yes	USA	BA_T0182B	formula and solids	4436002	7
Baumann-Dudenhoeffer_2018	30374198	SRR7217660	SRR7217660	SRR7217660	PRJNA473126	24	child	no	NA	NA	no	NA	NA	no	NA	NA	stool	Stool	0	186.552	G3	female	dizygotic	3037	NA	USA	no	c_section	unknown	NA	no	no	38	no	yes	yes	IlluminaNextSeq	Hanna_Noordzij	industrialized	yes	USA	BA_T0182B	formula and solids	2969277	7
Baumann-Dudenhoeffer_2018	30374198	SRR7217661	SRR7217661	SRR7217661	PRJNA473126	8	child	NA	NA	NA	yes	NA	NA	yes	vancomycin	glycopeptide	stool	Stool	0	230.823	G3	female	dizygotic	2735	NA	USA	no	vaginal	NA	NA	no	no	37	no	yes	yes	IlluminaNextSeq	Hanna_Noordzij	industrialized	yes	USA	BA_T0102B	formula and solids	3117489	8
Baumann-Dudenhoeffer_2018	30374198	SRR7217663	SRR7217663	SRR7217663	PRJNA473126	24	child	no	NA	NA	no	NA	NA	no	NA	NA	stool	Stool	0	95.4583	G2	female	dizygotic	3037	NA	USA	no	c_section	unknown	NA	no	no	38	no	yes	yes	IlluminaNextSeq	Hanna_Noordzij	industrialized	yes	USA	BA_T0182B	formula and solids	3539194	4
Baumann-Dudenhoeffer_2018	30374198	SRR7217664	SRR7217664	SRR7217664	PRJNA473126	24	child	no	NA	NA	no	NA	NA	no	NA	NA	stool	Stool	0	64.4271	G1	female	dizygotic	3037	NA	USA	no	c_section	unknown	NA	no	no	38	no	yes	no	IlluminaNextSeq	Hanna_Noordzij	industrialized	yes	USA	BA_T0182B	exclusive formula	3018250	3
Baumann-Dudenhoeffer_2018	30374198	SRR7217665	SRR7217665	SRR7217665	PRJNA473126	24	child	no	NA	NA	no	NA	NA	no	NA	NA	stool	Stool	0	156.417	G2	female	dizygotic	3037	NA	USA	no	c_section	unknown	NA	no	no	38	no	yes	yes	IlluminaNextSeq	Hanna_Noordzij	industrialized	yes	USA	BA_T0182B	formula and solids	5569510	6
Baumann-Dudenhoeffer_2018	30374198	SRR7217666	SRR7217666	SRR7217666	PRJNA473126	24	child	no	NA	NA	no	NA	NA	no	NA	NA	stool	Stool	0	133.5	G2	female	dizygotic	3037	NA	USA	no	c_section	unknown	NA	no	no	38	no	yes	yes	IlluminaNextSeq	Hanna_Noordzij	industrialized	yes	USA	BA_T0182B	formula and solids	4422937	5
Baumann-Dudenhoeffer_2018	30374198	SRR7217669	SRR7217669	SRR7217669	PRJNA473126	24	child	no	NA	NA	no	NA	NA	no	NA	NA	stool	Stool	0	34.75	G1	female	dizygotic	3037	NA	USA	no	c_section	unknown	NA	no	no	38	no	yes	no	IlluminaNextSeq	Hanna_Noordzij	industrialized	yes	USA	BA_T0182B	exclusive formula	6002171	2
Baumann-Dudenhoeffer_2018	30374198	SRR7217670	SRR7217670	SRR7217670	PRJNA473126	24	child	no	NA	NA	no	NA	NA	no	NA	NA	stool	Stool	0	34.75	G1	female	dizygotic	3037	NA	USA	no	c_section	unknown	NA	no	no	38	no	yes	no	IlluminaNextSeq	Hanna_Noordzij	industrialized	yes	USA	BA_T0182B	exclusive formula	1867654	2
Baumann-Dudenhoeffer_2018	30374198	SRR7217671	SRR7217671	SRR7217671	PRJNA473126	39	child	no	NA	NA	no	NA	NA	yes	cephalosporins	cephalosporin	stool	Stool	0	230.417	G3	male	monozygotic	2274	NA	USA	no	c_section	unknown	NA	yes	no	36	no	yes	yes	IlluminaNextSeq	Hanna_Noordzij	industrialized	yes	USA	BA_T0122A	formula and solids	7150745	8
Baumann-Dudenhoeffer_2018	30374198	SRR7217675	SRR7217675	SRR7217675	PRJNA473126	39	child	no	NA	NA	no	NA	NA	yes	cephalosporins	cephalosporin	stool	Stool	0	48.5	G1	male	monozygotic	2274	NA	USA	no	c_section	unknown	NA	yes	no	36	no	yes	yes	IlluminaNextSeq	Hanna_Noordzij	industrialized	yes	USA	BA_T0122A	formula and solids	3618620	2
Baumann-Dudenhoeffer_2018	30374198	SRR7217676	SRR7217676	SRR7217676	PRJNA473126	39	child	no	NA	NA	no	NA	NA	yes	cephalosporins	cephalosporin	stool	Stool	0	100.438	G2	male	monozygotic	2274	NA	USA	no	c_section	unknown	NA	yes	no	36	no	yes	yes	IlluminaNextSeq	Hanna_Noordzij	industrialized	yes	USA	BA_T0122A	formula and solids	4611592	4
Baumann-Dudenhoeffer_2018	30374198	SRR7217677	SRR7217677	SRR7217677	PRJNA473126	39	child	no	NA	NA	no	NA	NA	yes	cephalosporins	cephalosporin	stool	Stool	0	167.417	G2	male	monozygotic	2274	NA	USA	no	c_section	unknown	NA	yes	no	36	no	yes	yes	IlluminaNextSeq	Hanna_Noordzij	industrialized	yes	USA	BA_T0122A	formula and solids	5089325	6
Baumann-Dudenhoeffer_2018	30374198	SRR7217680	SRR7217680	SRR7217680	PRJNA473126	39	child	no	NA	NA	no	NA	NA	yes	cephalosporins	cephalosporin	stool	Stool	0	152.667	G2	male	monozygotic	2274	NA	USA	no	c_section	unknown	NA	yes	no	36	no	yes	yes	IlluminaNextSeq	Hanna_Noordzij	industrialized	yes	USA	BA_T0122A	formula and solids	4954490	6
Baumann-Dudenhoeffer_2018	30374198	SRR7217709	SRR7217709	SRR7217709	PRJNA473126	32	child	NA	NA	NA	yes	penicillins;macrolides	penam;macrolide	yes	cephalosporins	cephalosporin	stool	Stool	0	244.5	G3	male	monozygotic	3035	NA	USA	no	c_section	unknown	NA	yes	no	36	no	yes	yes	IlluminaNextSeq	Hanna_Noordzij	industrialized	yes	USA	BA_T0117A	formula and solids	3765145	9
Baumann-Dudenhoeffer_2018	30374198	SRR7217710	SRR7217710	SRR7217710	PRJNA473126	27	child	no	NA	NA	no	NA	NA	yes	cephalosporins	cephalosporin	stool	Stool	0	132.333	G2	female	dizygotic	2520	NA	USA	no	c_section	unknown	NA	yes	no	36	no	yes	no	IlluminaNextSeq	Hanna_Noordzij	industrialized	yes	USA	BA_T0171A	exclusive formula	3044960	5
Baumann-Dudenhoeffer_2018	30374198	SRR7217718	SRR7217718	SRR7217718	PRJNA473126	4	child	no	NA	NA	no	NA	NA	yes	penicillins;beta_lactamase_inhibitors	penam;beta-lactamase_inhibitor	stool	Stool	0	244.342	G3	male	dizygotic	2329	NA	USA	no	c_section	unknown	NA	yes	yes	34	no	yes	yes	IlluminaNextSeq	Hanna_Noordzij	industrialized	yes	USA	BA_T0101B	formula and solids	6082047	9
Baumann-Dudenhoeffer_2018	30374198	SRR7217725	SRR7217725	SRR7217725	PRJNA473126	5	child	no	NA	NA	no	NA	NA	yes	cephalosporins	cephalosporin	stool	Stool	0	62.3056	G1	male	dizygotic	2642	NA	USA	no	c_section	unknown	NA	no	yes	38	no	yes	yes	IlluminaNextSeq	Hanna_Noordzij	industrialized	yes	USA	BA_T0125B	formula and solids	3856341	3
Baumann-Dudenhoeffer_2018	30374198	SRR7217726	SRR7217726	SRR7217726	PRJNA473126	5	child	no	NA	NA	no	NA	NA	yes	cephalosporins	cephalosporin	stool	Stool	0	30.5521	G1	male	dizygotic	2642	NA	USA	no	c_section	unknown	NA	no	yes	38	no	yes	yes	IlluminaNextSeq	Hanna_Noordzij	industrialized	yes	USA	BA_T0125B	formula and solids	5047514	2
Baumann-Dudenhoeffer_2018	30374198	SRR7217730	SRR7217730	SRR7217730	PRJNA473126	27	child	no	NA	NA	no	NA	NA	yes	cephalosporins	cephalosporin	stool	Stool	0	191.854	G3	female	dizygotic	2520	NA	USA	no	c_section	unknown	NA	yes	no	36	no	yes	yes	IlluminaNextSeq	Hanna_Noordzij	industrialized	yes	USA	BA_T0171A	formula and solids	6283031	7
Baumann-Dudenhoeffer_2018	30374198	SRR7217731	SRR7217731	SRR7217731	PRJNA473126	45	child	no	NA	NA	no	NA	NA	yes	cephalosporins	cephalosporin	stool	Stool	0	134.458	G2	male	dizygotic	2940	NA	USA	no	c_section	unknown	NA	no	no	37	no	yes	no	IlluminaNextSeq	Hanna_Noordzij	industrialized	yes	USA	BA_T0180B	exclusive formula	4932284	5
Baumann-Dudenhoeffer_2018	30374198	SRR7217732	SRR7217732	SRR7217732	PRJNA473126	45	child	no	NA	NA	no	NA	NA	yes	cephalosporins	cephalosporin	stool	Stool	0	231.656	G3	male	dizygotic	2940	NA	USA	no	c_section	unknown	NA	no	no	37	no	yes	no	IlluminaNextSeq	Hanna_Noordzij	industrialized	yes	USA	BA_T0180B	exclusive formula	3548691	8
Baumann-Dudenhoeffer_2018	30374198	SRR7217733	SRR7217733	SRR7217733	PRJNA473126	45	child	no	NA	NA	no	NA	NA	yes	cephalosporins	cephalosporin	stool	Stool	0	71.5312	G1	male	dizygotic	2940	NA	USA	no	c_section	unknown	NA	no	no	37	no	yes	no	IlluminaNextSeq	Hanna_Noordzij	industrialized	yes	USA	BA_T0180B	exclusive formula	6993608	3
Baumann-Dudenhoeffer_2018	30374198	SRR7217734	SRR7217734	SRR7217734	PRJNA473126	45	child	no	NA	NA	no	NA	NA	yes	cephalosporins	cephalosporin	stool	Stool	0	33.5764	G1	male	dizygotic	2940	NA	USA	no	c_section	unknown	NA	no	no	37	no	yes	no	IlluminaNextSeq	Hanna_Noordzij	industrialized	yes	USA	BA_T0180B	exclusive formula	7410193	2
Baumann-Dudenhoeffer_2018	30374198	SRR7217743	SRR7217743	SRR7217743	PRJNA473126	24	child	no	NA	NA	no	NA	NA	no	NA	NA	stool	Stool	0	220.458	G3	female	dizygotic	3037	NA	USA	no	c_section	unknown	NA	no	no	38	no	yes	yes	IlluminaNextSeq	Hanna_Noordzij	industrialized	yes	USA	BA_T0182B	formula and solids	2285933	8
Baumann-Dudenhoeffer_2018	30374198	SRR7217744	SRR7217744	SRR7217744	PRJNA473126	24	child	no	NA	NA	no	NA	NA	no	NA	NA	stool	Stool	0	249.458	G3	female	dizygotic	3037	NA	USA	no	c_section	unknown	NA	no	no	38	no	yes	yes	IlluminaNextSeq	Hanna_Noordzij	industrialized	yes	USA	BA_T0182B	formula and solids	3418623	9
Baumann-Dudenhoeffer_2018	30374198	SRR7217753	SRR7217753	SRR7217753	PRJNA473126	42	child	no	NA	NA	no	NA	NA	yes	cephalosporins	cephalosporin	stool	Stool	0	231.646	G3	male	monozygotic	2470	NA	USA	no	c_section	unknown	NA	yes	no	36	no	yes	yes	IlluminaNextSeq	Hanna_Noordzij	industrialized	yes	USA	BA_T0160A	formula and solids	6778449	8
Baumann-Dudenhoeffer_2018	30374198	SRR7217754	SRR7217754	SRR7217754	PRJNA473126	14	child	no	NA	NA	no	NA	NA	no	NA	NA	stool	Stool	0	159.479	G2	male	dizygotic	2735	NA	USA	no	vaginal	NA	NA	yes	no	36	no	yes	yes	IlluminaNextSeq	Hanna_Noordzij	industrialized	yes	USA	BA_T0168A	formula and solids	5369637	6
Baumann-Dudenhoeffer_2018	30374198	SRR7217755	SRR7217755	SRR7217755	PRJNA473126	14	child	no	NA	NA	no	NA	NA	no	NA	NA	stool	Stool	0	67.4236	G1	male	dizygotic	2735	NA	USA	no	vaginal	NA	NA	yes	no	36	no	yes	no	IlluminaNextSeq	Hanna_Noordzij	industrialized	yes	USA	BA_T0168A	exclusive formula	2739925	3
Baumann-Dudenhoeffer_2018	30374198	SRR7217759	SRR7217759	SRR7217759	PRJNA473126	13	child	no	NA	NA	no	NA	NA	no	NA	NA	stool	Stool	0	219.547	G3	female	monozygotic	2549	NA	USA	no	c_section	unknown	NA	no	no	37	no	yes	yes	IlluminaNextSeq	Hanna_Noordzij	industrialized	yes	USA	BA_T0127A	formula and solids	3115258	8
Baumann-Dudenhoeffer_2018	30374198	SRR7217760	SRR7217760	SRR7217760	PRJNA473126	13	child	no	NA	NA	no	NA	NA	no	NA	NA	stool	Stool	0	165.545	G2	female	monozygotic	2549	NA	USA	no	c_section	unknown	NA	no	no	37	no	yes	no	IlluminaNextSeq	Hanna_Noordzij	industrialized	yes	USA	BA_T0127A	exclusive formula	3307507	6
Baumann-Dudenhoeffer_2018	30374198	SRR7217765	SRR7217765	SRR7217765	PRJNA473126	45	child	no	NA	NA	no	NA	NA	yes	cephalosporins	cephalosporin	stool	Stool	0	145.365	G2	male	dizygotic	2940	NA	USA	no	c_section	unknown	NA	no	no	37	no	yes	no	IlluminaNextSeq	Hanna_Noordzij	industrialized	yes	USA	BA_T0180B	exclusive formula	4740209	5
Baumann-Dudenhoeffer_2018	30374198	SRR7217768	SRR7217768	SRR7217768	PRJNA473126	27	child	no	NA	NA	no	NA	NA	yes	cephalosporins	cephalosporin	stool	Stool	0	221.354	G3	female	dizygotic	2520	NA	USA	no	c_section	unknown	NA	yes	no	36	no	yes	yes	IlluminaNextSeq	Hanna_Noordzij	industrialized	yes	USA	BA_T0171A	formula and solids	3141485	8
Baumann-Dudenhoeffer_2018	30374198	SRR7217769	SRR7217769	SRR7217769	PRJNA473126	27	child	no	NA	NA	no	NA	NA	yes	cephalosporins	cephalosporin	stool	Stool	0	249.615	G3	female	dizygotic	2520	NA	USA	no	c_section	unknown	NA	yes	no	36	no	yes	yes	IlluminaNextSeq	Hanna_Noordzij	industrialized	yes	USA	BA_T0171A	formula and solids	7179463	9
Baumann-Dudenhoeffer_2018	30374198	SRR7217772	SRR7217772	SRR7217772	PRJNA473126	27	child	no	NA	NA	no	NA	NA	yes	cephalosporins	cephalosporin	stool	Stool	0	221.354	G3	female	dizygotic	2520	NA	USA	no	c_section	unknown	NA	yes	no	36	no	yes	yes	IlluminaNextSeq	Hanna_Noordzij	industrialized	yes	USA	BA_T0171A	formula and solids	4244932	8
Baumann-Dudenhoeffer_2018	30374198	SRR7217779	SRR7217779	SRR7217779	PRJNA473126	36	child	no	NA	NA	no	NA	NA	yes	penicillins	penam	stool	Stool	0	214.264	G3	male	monozygotic	2905	NA	USA	no	c_section	unknown	NA	yes	no	36.7143	no	yes	yes	IlluminaNextSeq	Hanna_Noordzij	industrialized	yes	USA	BA_T0119A	formula and solids	7617838	8
Baumann-Dudenhoeffer_2018	30374198	SRR7217781	SRR7217781	SRR7217781	PRJNA473126	36	child	no	NA	NA	no	NA	NA	yes	penicillins	penam	stool	Stool	0	184.482	G3	male	monozygotic	2905	NA	USA	no	c_section	unknown	NA	yes	no	36.7143	no	yes	yes	IlluminaNextSeq	Hanna_Noordzij	industrialized	yes	USA	BA_T0119A	formula and solids	4388060	7
Baumann-Dudenhoeffer_2018	30374198	SRR7217782	SRR7217782	SRR7217782	PRJNA473126	36	child	no	NA	NA	no	NA	NA	yes	penicillins	penam	stool	Stool	0	141.319	G2	male	monozygotic	2905	NA	USA	no	c_section	unknown	NA	yes	no	36.7143	no	yes	yes	IlluminaNextSeq	Hanna_Noordzij	industrialized	yes	USA	BA_T0119A	formula and solids	4817908	5
Baumann-Dudenhoeffer_2018	30374198	SRR7217784	SRR7217784	SRR7217784	PRJNA473126	39	child	no	NA	NA	no	NA	NA	yes	cephalosporins	cephalosporin	stool	Stool	0	11.391	G1	male	monozygotic	2274	NA	USA	no	c_section	unknown	NA	yes	no	36	no	yes	yes	IlluminaNextSeq	Hanna_Noordzij	industrialized	yes	USA	BA_T0122A	formula and solids	3895986	1
Baumann-Dudenhoeffer_2018	30374198	SRR7217785	SRR7217785	SRR7217785	PRJNA473126	8	child	NA	NA	NA	yes	NA	NA	yes	vancomycin	glycopeptide	stool	Stool	0	191.378	G3	female	dizygotic	2735	NA	USA	no	vaginal	NA	NA	no	no	37	no	yes	yes	IlluminaNextSeq	Hanna_Noordzij	industrialized	yes	USA	BA_T0102B	formula and solids	8872845	7
Baumann-Dudenhoeffer_2018	30374198	SRR7217787	SRR7217787	SRR7217787	PRJNA473126	3	child	no	NA	NA	no	NA	NA	yes	penicillins	penam	stool	Stool	0	252.74	G3	male	monozygotic	2529	NA	USA	no	vaginal	NA	NA	yes	no	36	no	yes	yes	IlluminaNextSeq	Hanna_Noordzij	industrialized	yes	USA	BA_T0178A	formula and solids	8555798	9
Baumann-Dudenhoeffer_2018	30374198	SRR7217788	SRR7217788	SRR7217788	PRJNA473126	36	child	no	NA	NA	no	NA	NA	yes	penicillins	penam	stool	Stool	0	246.285	G3	male	monozygotic	2905	NA	USA	no	c_section	unknown	NA	yes	no	36.7143	no	yes	yes	IlluminaNextSeq	Hanna_Noordzij	industrialized	yes	USA	BA_T0119A	formula and solids	4593881	9
Baumann-Dudenhoeffer_2018	30374198	SRR7217791	SRR7217791	SRR7217791	PRJNA473126	3	child	no	NA	NA	no	NA	NA	yes	penicillins	penam	stool	Stool	0	123.272	G2	male	monozygotic	2529	NA	USA	no	vaginal	NA	NA	yes	no	36	no	yes	yes	IlluminaNextSeq	Hanna_Noordzij	industrialized	yes	USA	BA_T0178A	formula and solids	3195298	5
Baumann-Dudenhoeffer_2018	30374198	SRR7217792	SRR7217792	SRR7217792	PRJNA473126	3	child	no	NA	NA	no	NA	NA	yes	penicillins	penam	stool	Stool	0	151.25	G2	male	monozygotic	2529	NA	USA	no	vaginal	NA	NA	yes	no	36	no	yes	yes	IlluminaNextSeq	Hanna_Noordzij	industrialized	yes	USA	BA_T0178A	formula and solids	2951312	6
Baumann-Dudenhoeffer_2018	30374198	SRR7217793	SRR7217793	SRR7217793	PRJNA473126	3	child	no	NA	NA	no	NA	NA	yes	penicillins	penam	stool	Stool	0	67.5222	G1	male	monozygotic	2529	NA	USA	no	vaginal	NA	NA	yes	no	36	no	yes	no	IlluminaNextSeq	Hanna_Noordzij	industrialized	yes	USA	BA_T0178A	exclusive formula	3823218	3
Baumann-Dudenhoeffer_2018	30374198	SRR7217798	SRR7217798	SRR7217798	PRJNA473126	18	child	NA	NA	NA	yes	NA	NA	yes	penicillins;cephalosporins	penam;cephalosporin	stool	Stool	0	252.851	G3	female	dizygotic	2721	NA	USA	no	c_section	unknown	NA	no	yes	37	no	yes	yes	IlluminaNextSeq	Hanna_Noordzij	industrialized	yes	USA	BA_T0185A	formula and solids	4225440	9
Baumann-Dudenhoeffer_2018	30374198	SRR7217799	SRR7217799	SRR7217799	PRJNA473126	18	child	NA	NA	NA	yes	NA	NA	yes	penicillins;cephalosporins	penam;cephalosporin	stool	Stool	0	216.868	G3	female	dizygotic	2721	NA	USA	no	c_section	unknown	NA	no	yes	37	no	yes	yes	IlluminaNextSeq	Hanna_Noordzij	industrialized	yes	USA	BA_T0185A	formula and solids	3565778	8
Baumann-Dudenhoeffer_2018	30374198	SRR7217800	SRR7217800	SRR7217800	PRJNA473126	18	child	no	NA	NA	no	NA	NA	yes	penicillins;cephalosporins	penam;cephalosporin	stool	Stool	0	162.981	G2	female	dizygotic	2721	NA	USA	no	c_section	unknown	NA	no	yes	37	no	yes	yes	IlluminaNextSeq	Hanna_Noordzij	industrialized	yes	USA	BA_T0185A	formula and solids	4716364	6
Baumann-Dudenhoeffer_2018	30374198	SRR7217801	SRR7217801	SRR7217801	PRJNA473126	18	child	no	NA	NA	no	NA	NA	yes	penicillins;cephalosporins	penam;cephalosporin	stool	Stool	0	96.8576	G2	female	dizygotic	2721	NA	USA	no	c_section	unknown	NA	no	yes	37	no	yes	yes	IlluminaNextSeq	Hanna_Noordzij	industrialized	yes	USA	BA_T0185A	formula and solids	3100065	4
Baumann-Dudenhoeffer_2018	30374198	SRR7217802	SRR7217802	SRR7217802	PRJNA473126	18	child	no	NA	NA	no	NA	NA	yes	penicillins;cephalosporins	penam;cephalosporin	stool	Stool	0	65.3681	G1	female	dizygotic	2721	NA	USA	no	c_section	unknown	NA	no	yes	37	no	yes	no	IlluminaNextSeq	Hanna_Noordzij	industrialized	yes	USA	BA_T0185A	exclusive formula	5214137	3
Baumann-Dudenhoeffer_2018	30374198	SRR7217803	SRR7217803	SRR7217803	PRJNA473126	18	child	no	NA	NA	no	NA	NA	yes	penicillins;cephalosporins	penam;cephalosporin	stool	Stool	0	39.3764	G1	female	dizygotic	2721	NA	USA	no	c_section	unknown	NA	no	yes	37	no	yes	no	IlluminaNextSeq	Hanna_Noordzij	industrialized	yes	USA	BA_T0185A	exclusive formula	5226842	2
Baumann-Dudenhoeffer_2018	30374198	SRR7217804	SRR7217804	SRR7217804	PRJNA473126	18	child	no	NA	NA	no	NA	NA	yes	penicillins;cephalosporins	penam;cephalosporin	stool	Stool	0	127.556	G2	female	dizygotic	2721	NA	USA	no	c_section	unknown	NA	no	yes	37	no	yes	yes	IlluminaNextSeq	Hanna_Noordzij	industrialized	yes	USA	BA_T0185A	formula and solids	4450283	5
Baumann-Dudenhoeffer_2018	30374198	SRR7217805	SRR7217805	SRR7217805	PRJNA473126	18	child	no	NA	NA	no	NA	NA	yes	penicillins;cephalosporins	penam;cephalosporin	stool	Stool	0	1.67708	G1	female	dizygotic	2721	NA	USA	no	c_section	unknown	NA	no	yes	37	no	yes	no	IlluminaNextSeq	Hanna_Noordzij	industrialized	yes	USA	BA_T0185A	exclusive formula	3178422	0
Baumann-Dudenhoeffer_2018	30374198	SRR7217809	SRR7217809	SRR7217809	PRJNA473126	11	child	no	NA	NA	no	NA	NA	yes	penicillins;beta_lactamase_inhibitors	penam;beta-lactamase_inhibitor	stool	Stool	0	162.729	G2	female	dizygotic	2768	NA	USA	no	vaginal	NA	NA	no	no	37	no	yes	yes	IlluminaNextSeq	Hanna_Noordzij	industrialized	yes	USA	BA_T0157A	formula and solids	3047009	6
Baumann-Dudenhoeffer_2018	30374198	SRR7217812	SRR7217812	SRR7217812	PRJNA473126	11	child	no	NA	NA	no	NA	NA	yes	penicillins;beta_lactamase_inhibitors	penam;beta-lactamase_inhibitor	stool	Stool	0	118.517	G2	female	dizygotic	2768	NA	USA	no	vaginal	NA	NA	no	no	37	no	yes	yes	IlluminaNextSeq	Hanna_Noordzij	industrialized	yes	USA	BA_T0157A	formula and solids	4037306	4
Baumann-Dudenhoeffer_2018	30374198	SRR7217813	SRR7217813	SRR7217813	PRJNA473126	32	child	NA	NA	NA	yes	penicillins	penam	yes	cephalosporins	cephalosporin	stool	Stool	0	216.5	G3	male	monozygotic	3035	NA	USA	no	c_section	unknown	NA	yes	no	36	no	yes	yes	IlluminaNextSeq	Hanna_Noordzij	industrialized	yes	USA	BA_T0117A	formula and solids	4379623	8
Baumann-Dudenhoeffer_2018	30374198	SRR7217814	SRR7217814	SRR7217814	PRJNA473126	32	child	NA	NA	NA	yes	penicillins	penam	yes	cephalosporins	cephalosporin	stool	Stool	0	191.569	G3	male	monozygotic	3035	NA	USA	no	c_section	unknown	NA	yes	no	36	no	yes	yes	IlluminaNextSeq	Hanna_Noordzij	industrialized	yes	USA	BA_T0117A	formula and solids	2447060	7
Baumann-Dudenhoeffer_2018	30374198	SRR7217815	SRR7217815	SRR7217815	PRJNA473126	32	child	no	NA	NA	no	NA	NA	yes	cephalosporins	cephalosporin	stool	Stool	0	160.417	G2	male	monozygotic	3035	NA	USA	no	c_section	unknown	NA	yes	no	36	no	yes	yes	IlluminaNextSeq	Hanna_Noordzij	industrialized	yes	USA	BA_T0117A	formula and solids	3836755	6
Baumann-Dudenhoeffer_2018	30374198	SRR7217816	SRR7217816	SRR7217816	PRJNA473126	32	child	no	NA	NA	no	NA	NA	yes	cephalosporins	cephalosporin	stool	Stool	0	127.25	G2	male	monozygotic	3035	NA	USA	no	c_section	unknown	NA	yes	no	36	no	yes	no	IlluminaNextSeq	Hanna_Noordzij	industrialized	yes	USA	BA_T0117A	exclusive formula	8065879	5
Baumann-Dudenhoeffer_2018	30374198	SRR7217817	SRR7217817	SRR7217817	PRJNA473126	32	child	no	NA	NA	no	NA	NA	yes	cephalosporins	cephalosporin	stool	Stool	0	73.3958	G1	male	monozygotic	3035	NA	USA	no	c_section	unknown	NA	yes	no	36	no	yes	no	IlluminaNextSeq	Hanna_Noordzij	industrialized	yes	USA	BA_T0117A	exclusive formula	2813107	3
Baumann-Dudenhoeffer_2018	30374198	SRR7217818	SRR7217818	SRR7217818	PRJNA473126	32	child	no	NA	NA	no	NA	NA	yes	cephalosporins	cephalosporin	stool	Stool	0	31.5833	G1	male	monozygotic	3035	NA	USA	no	c_section	unknown	NA	yes	no	36	no	yes	no	IlluminaNextSeq	Hanna_Noordzij	industrialized	yes	USA	BA_T0117A	exclusive formula	2259919	2
Baumann-Dudenhoeffer_2018	30374198	SRR7217820	SRR7217820	SRR7217820	PRJNA473126	32	child	no	NA	NA	no	NA	NA	yes	cephalosporins	cephalosporin	stool	Stool	0	97.4167	G2	male	monozygotic	3035	NA	USA	no	c_section	unknown	NA	yes	no	36	no	yes	no	IlluminaNextSeq	Hanna_Noordzij	industrialized	yes	USA	BA_T0117A	exclusive formula	3545333	4
Baumann-Dudenhoeffer_2018	30374198	SRR7217821	SRR7217821	SRR7217821	PRJNA473126	32	child	NA	NA	NA	yes	penicillins;macrolides	penam;macrolide	yes	cephalosporins	cephalosporin	stool	Stool	0	244.5	G3	male	monozygotic	3035	NA	USA	no	c_section	unknown	NA	yes	no	36	no	yes	yes	IlluminaNextSeq	Hanna_Noordzij	industrialized	yes	USA	BA_T0117A	formula and solids	2578875	9
Baumann-Dudenhoeffer_2018	30374198	SRR7217822	SRR7217822	SRR7217822	PRJNA473126	32	child	NA	NA	NA	yes	penicillins	penam	yes	cephalosporins	cephalosporin	stool	Stool	0	216.5	G3	male	monozygotic	3035	NA	USA	no	c_section	unknown	NA	yes	no	36	no	yes	yes	IlluminaNextSeq	Hanna_Noordzij	industrialized	yes	USA	BA_T0117A	formula and solids	5083580	8
Baumann-Dudenhoeffer_2018	30374198	SRR7217825	SRR7217825	SRR7217825	PRJNA473126	5	child	NA	NA	NA	yes	penicillins	penam	yes	cephalosporins	cephalosporin	stool	Stool	0	222.514	G3	male	dizygotic	2642	NA	USA	no	c_section	unknown	NA	no	yes	38	no	yes	yes	IlluminaNextSeq	Hanna_Noordzij	industrialized	yes	USA	BA_T0125B	formula and solids	5857375	8
Baumann-Dudenhoeffer_2018	30374198	SRR7217826	SRR7217826	SRR7217826	PRJNA473126	5	child	no	NA	NA	no	NA	NA	yes	cephalosporins	cephalosporin	stool	Stool	0	62.3056	G1	male	dizygotic	2642	NA	USA	no	c_section	unknown	NA	no	yes	38	no	yes	yes	IlluminaNextSeq	Hanna_Noordzij	industrialized	yes	USA	BA_T0125B	formula and solids	4003320	3
Baumann-Dudenhoeffer_2018	30374198	SRR7217827	SRR7217827	SRR7217827	PRJNA473126	5	child	NA	NA	NA	yes	penicillins	penam	yes	cephalosporins	cephalosporin	stool	Stool	0	97.4722	G2	male	dizygotic	2642	NA	USA	no	c_section	unknown	NA	no	yes	38	no	yes	no	IlluminaNextSeq	Hanna_Noordzij	industrialized	yes	USA	BA_T0125B	exclusive formula	7189583	4
Baumann-Dudenhoeffer_2018	30374198	SRR7217828	SRR7217828	SRR7217828	PRJNA473126	5	child	NA	NA	NA	yes	penicillins	penam	yes	cephalosporins	cephalosporin	stool	Stool	0	134.809	G2	male	dizygotic	2642	NA	USA	no	c_section	unknown	NA	no	yes	38	no	yes	no	IlluminaNextSeq	Hanna_Noordzij	industrialized	yes	USA	BA_T0125B	exclusive formula	3299706	5
Baumann-Dudenhoeffer_2018	30374198	SRR7217829	SRR7217829	SRR7217829	PRJNA473126	5	child	NA	NA	NA	yes	penicillins	penam	yes	cephalosporins	cephalosporin	stool	Stool	0	244.316	G3	male	dizygotic	2642	NA	USA	no	c_section	unknown	NA	no	yes	38	no	yes	yes	IlluminaNextSeq	Hanna_Noordzij	industrialized	yes	USA	BA_T0125B	formula and solids	6951249	9
Baumann-Dudenhoeffer_2018	30374198	SRR7217831	SRR7217831	SRR7217831	PRJNA473126	5	child	NA	NA	NA	yes	penicillins	penam	yes	cephalosporins	cephalosporin	stool	Stool	0	222.514	G3	male	dizygotic	2642	NA	USA	no	c_section	unknown	NA	no	yes	38	no	yes	yes	IlluminaNextSeq	Hanna_Noordzij	industrialized	yes	USA	BA_T0125B	formula and solids	2857214	8
Baumann-Dudenhoeffer_2018	30374198	SRR7217832	SRR7217832	SRR7217832	PRJNA473126	5	child	NA	NA	NA	yes	penicillins	penam	yes	cephalosporins	cephalosporin	stool	Stool	0	244.316	G3	male	dizygotic	2642	NA	USA	no	c_section	unknown	NA	no	yes	38	no	yes	yes	IlluminaNextSeq	Hanna_Noordzij	industrialized	yes	USA	BA_T0125B	formula and solids	3910806	9
Baumann-Dudenhoeffer_2018	30374198	SRR7217835	SRR7217835	SRR7217835	PRJNA473126	46	child	no	NA	NA	no	NA	NA	yes	clindamycin	lincosamide	stool	Stool	0	32.5	G1	male	dizygotic	3005	NA	USA	no	c_section	unknown	NA	no	no	38	no	yes	no	IlluminaNextSeq	Hanna_Noordzij	industrialized	yes	USA	BA_T0186B	exclusive formula	3123351	2
Baumann-Dudenhoeffer_2018	30374198	SRR7217839	SRR7217839	SRR7217839	PRJNA473126	46	child	no	NA	NA	no	NA	NA	yes	clindamycin	lincosamide	stool	Stool	0	151.646	G2	male	dizygotic	3005	NA	USA	no	c_section	unknown	NA	no	no	38	no	yes	yes	IlluminaNextSeq	Hanna_Noordzij	industrialized	yes	USA	BA_T0186B	formula and solids	6921494	6
Baumann-Dudenhoeffer_2018	30374198	SRR7217840	SRR7217840	SRR7217840	PRJNA473126	46	child	no	NA	NA	no	NA	NA	yes	clindamycin	lincosamide	stool	Stool	0	171.75	G2	male	dizygotic	3005	NA	USA	no	c_section	unknown	NA	no	no	38	no	yes	yes	IlluminaNextSeq	Hanna_Noordzij	industrialized	yes	USA	BA_T0186B	formula and solids	5651743	6
Baumann-Dudenhoeffer_2018	30374198	SRR7217841	SRR7217841	SRR7217841	PRJNA473126	46	child	no	NA	NA	no	NA	NA	yes	clindamycin	lincosamide	stool	Stool	0	116.375	G2	male	dizygotic	3005	NA	USA	no	c_section	unknown	NA	no	no	38	no	yes	yes	IlluminaNextSeq	Hanna_Noordzij	industrialized	yes	USA	BA_T0186B	formula and solids	3459494	4
Baumann-Dudenhoeffer_2018	30374198	SRR7217842	SRR7217842	SRR7217842	PRJNA473126	46	child	NA	NA	NA	yes	penicillins	penam	yes	clindamycin	lincosamide	stool	Stool	0	198.5	G3	male	dizygotic	3005	NA	USA	no	c_section	unknown	NA	no	no	38	no	yes	yes	IlluminaNextSeq	Hanna_Noordzij	industrialized	yes	USA	BA_T0186B	formula and solids	4048377	7
Baumann-Dudenhoeffer_2018	30374198	SRR7217843	SRR7217843	SRR7217843	PRJNA473126	46	child	NA	NA	NA	yes	penicillins	penam	yes	clindamycin	lincosamide	stool	Stool	0	235.396	G3	male	dizygotic	3005	NA	USA	no	c_section	unknown	NA	no	no	38	no	yes	yes	IlluminaNextSeq	Hanna_Noordzij	industrialized	yes	USA	BA_T0186B	formula and solids	7899975	8
Baumann-Dudenhoeffer_2018	30374198	SRR7217844	SRR7217844	SRR7217844	PRJNA473126	46	child	no	NA	NA	no	NA	NA	yes	clindamycin	lincosamide	stool	Stool	0	62.4826	G1	male	dizygotic	3005	NA	USA	no	c_section	unknown	NA	no	no	38	no	yes	no	IlluminaNextSeq	Hanna_Noordzij	industrialized	yes	USA	BA_T0186B	exclusive formula	3268132	3
Baumann-Dudenhoeffer_2018	30374198	SRR7217846	SRR7217846	SRR7217846	PRJNA473126	25	child	NA	NA	NA	yes	penicillins	penam	yes	penicillins;cephalosporins	penam;cephalosporin	stool	Stool	0	246.449	G3	female	monozygotic	2693	NA	USA	no	vaginal	NA	NA	no	no	37	no	yes	yes	IlluminaNextSeq	Hanna_Noordzij	industrialized	yes	USA	BA_T0162A	formula and solids	6003411	9
Baumann-Dudenhoeffer_2018	30374198	SRR7217847	SRR7217847	SRR7217847	PRJNA473126	25	child	NA	NA	NA	yes	penicillins	penam	yes	penicillins;cephalosporins	penam;cephalosporin	stool	Stool	0	246.449	G3	female	monozygotic	2693	NA	USA	no	vaginal	NA	NA	no	no	37	no	yes	yes	IlluminaNextSeq	Hanna_Noordzij	industrialized	yes	USA	BA_T0162A	formula and solids	1536576	9
Baumann-Dudenhoeffer_2018	30374198	SRR7217855	SRR7217855	SRR7217855	PRJNA473126	26	child	NA	NA	NA	yes	NA	NA	no	NA	NA	stool	Stool	0	214.312	G3	female	dizygotic	2807	NA	USA	no	vaginal	NA	NA	no	no	37	no	yes	yes	IlluminaNextSeq	Hanna_Noordzij	industrialized	yes	USA	BA_T0144A	formula and solids	6156836	8
Baumann-Dudenhoeffer_2018	30374198	SRR7217856	SRR7217856	SRR7217856	PRJNA473126	40	child	no	NA	NA	no	NA	NA	yes	penicillins	penam	stool	Stool	0	171.771	G2	female	monozygotic	3020	NA	USA	no	vaginal	NA	NA	yes	no	36	no	yes	yes	IlluminaNextSeq	Hanna_Noordzij	industrialized	yes	USA	BA_T0190A	formula and solids	2940627	6
Baumann-Dudenhoeffer_2018	30374198	SRR7217869	SRR7217869	SRR7217869	PRJNA473126	12	child	no	NA	NA	no	NA	NA	yes	penicillins;beta_lactamase_inhibitors	penam;beta-lactamase_inhibitor	stool	Stool	0	223.542	G3	female	monozygotic	1995	NA	USA	no	vaginal	NA	NA	no	no	37	no	yes	yes	IlluminaNextSeq	Hanna_Noordzij	industrialized	yes	USA	BA_T0199B	formula and solids	5125127	8
Baumann-Dudenhoeffer_2018	30374198	SRR7217871	SRR7217871	SRR7217871	PRJNA473126	12	child	no	NA	NA	no	NA	NA	yes	penicillins;beta_lactamase_inhibitors	penam;beta-lactamase_inhibitor	stool	Stool	0	160.635	G2	female	monozygotic	1995	NA	USA	no	vaginal	NA	NA	no	no	37	no	yes	yes	IlluminaNextSeq	Hanna_Noordzij	industrialized	yes	USA	BA_T0199B	formula and solids	7942014	6
Baumann-Dudenhoeffer_2018	30374198	SRR7217872	SRR7217872	SRR7217872	PRJNA473126	12	child	no	NA	NA	no	NA	NA	yes	penicillins;beta_lactamase_inhibitors	penam;beta-lactamase_inhibitor	stool	Stool	0	189.406	G3	female	monozygotic	1995	NA	USA	no	vaginal	NA	NA	no	no	37	no	yes	yes	IlluminaNextSeq	Hanna_Noordzij	industrialized	yes	USA	BA_T0199B	formula and solids	3130432	7
Baumann-Dudenhoeffer_2018	30374198	SRR7217873	SRR7217873	SRR7217873	PRJNA473126	12	child	no	NA	NA	no	NA	NA	yes	penicillins;beta_lactamase_inhibitors	penam;beta-lactamase_inhibitor	stool	Stool	0	131.747	G2	female	monozygotic	1995	NA	USA	no	vaginal	NA	NA	no	no	37	no	yes	no	IlluminaNextSeq	Hanna_Noordzij	industrialized	yes	USA	BA_T0199B	exclusive formula	3962667	5
Baumann-Dudenhoeffer_2018	30374198	SRR7217875	SRR7217875	SRR7217875	PRJNA473126	12	child	no	NA	NA	no	NA	NA	yes	penicillins;beta_lactamase_inhibitors	penam;beta-lactamase_inhibitor	stool	Stool	0	99.4167	G2	female	monozygotic	1995	NA	USA	no	vaginal	NA	NA	no	no	37	no	yes	no	IlluminaNextSeq	Hanna_Noordzij	industrialized	yes	USA	BA_T0199B	exclusive formula	5137463	4
Baumann-Dudenhoeffer_2018	30374198	SRR7217876	SRR7217876	SRR7217876	PRJNA473126	12	child	no	NA	NA	no	NA	NA	yes	penicillins;beta_lactamase_inhibitors	penam;beta-lactamase_inhibitor	stool	Stool	0	99.4167	G2	female	monozygotic	1995	NA	USA	no	vaginal	NA	NA	no	no	37	no	yes	no	IlluminaNextSeq	Hanna_Noordzij	industrialized	yes	USA	BA_T0199B	exclusive formula	4045034	4
Baumann-Dudenhoeffer_2018	30374198	SRR7217878	SRR7217878	SRR7217878	PRJNA473126	13	child	no	NA	NA	no	NA	NA	no	NA	NA	stool	Stool	0	146.354	G2	female	monozygotic	2549	NA	USA	no	c_section	unknown	NA	no	no	37	no	yes	no	IlluminaNextSeq	Hanna_Noordzij	industrialized	yes	USA	BA_T0127A	exclusive formula	2564201	5
Baumann-Dudenhoeffer_2018	30374198	SRR7217902	SRR7217902	SRR7217902	PRJNA473126	42	child	no	NA	NA	no	NA	NA	yes	cephalosporins	cephalosporin	stool	Stool	0	170.528	G2	male	monozygotic	2470	NA	USA	no	c_section	unknown	NA	yes	no	36	no	yes	yes	IlluminaNextSeq	Hanna_Noordzij	industrialized	yes	USA	BA_T0160A	formula and solids	5821352	6
Baumann-Dudenhoeffer_2018	30374198	SRR7217904	SRR7217904	SRR7217904	PRJNA473126	42	child	no	NA	NA	no	NA	NA	yes	cephalosporins	cephalosporin	stool	Stool	0	141.566	G2	male	monozygotic	2470	NA	USA	no	c_section	unknown	NA	yes	no	36	no	yes	yes	IlluminaNextSeq	Hanna_Noordzij	industrialized	yes	USA	BA_T0160A	formula and solids	5210719	5
Baumann-Dudenhoeffer_2018	30374198	SRR7217905	SRR7217905	SRR7217905	PRJNA473126	42	child	no	NA	NA	no	NA	NA	yes	cephalosporins	cephalosporin	stool	Stool	0	92.4299	G2	male	monozygotic	2470	NA	USA	no	c_section	unknown	NA	yes	no	36	no	yes	no	IlluminaNextSeq	Hanna_Noordzij	industrialized	yes	USA	BA_T0160A	exclusive formula	4723260	4
Baumann-Dudenhoeffer_2018	30374198	SRR7217906	SRR7217906	SRR7217906	PRJNA473126	42	child	no	NA	NA	no	NA	NA	yes	cephalosporins	cephalosporin	stool	Stool	0	121.581	G2	male	monozygotic	2470	NA	USA	no	c_section	unknown	NA	yes	no	36	no	yes	no	IlluminaNextSeq	Hanna_Noordzij	industrialized	yes	USA	BA_T0160A	exclusive formula	3617863	5
Baumann-Dudenhoeffer_2018	30374198	SRR7217908	SRR7217908	SRR7217908	PRJNA473126	42	child	no	NA	NA	no	NA	NA	yes	cephalosporins	cephalosporin	stool	Stool	0	170.528	G2	male	monozygotic	2470	NA	USA	no	c_section	unknown	NA	yes	no	36	no	yes	yes	IlluminaNextSeq	Hanna_Noordzij	industrialized	yes	USA	BA_T0160A	formula and solids	1777524	6
Baumann-Dudenhoeffer_2018	30374198	SRR7217909	SRR7217909	SRR7217909	PRJNA473126	42	child	no	NA	NA	no	NA	NA	yes	cephalosporins	cephalosporin	stool	Stool	0	64.7792	G1	male	monozygotic	2470	NA	USA	no	c_section	unknown	NA	yes	no	36	no	yes	no	IlluminaNextSeq	Hanna_Noordzij	industrialized	yes	USA	BA_T0160A	exclusive formula	3554661	3
Baumann-Dudenhoeffer_2018	30374198	SRR7217910	SRR7217910	SRR7217910	PRJNA473126	40	child	no	NA	NA	no	NA	NA	yes	penicillins	penam	stool	Stool	0	200.322	G3	female	monozygotic	3020	NA	USA	no	vaginal	NA	NA	yes	no	36	no	yes	yes	IlluminaNextSeq	Hanna_Noordzij	industrialized	yes	USA	BA_T0190A	formula and solids	3792150	7
Baumann-Dudenhoeffer_2018	30374198	SRR7217911	SRR7217911	SRR7217911	PRJNA473126	40	child	no	NA	NA	no	NA	NA	yes	penicillins	penam	stool	Stool	0	228.868	G3	female	monozygotic	3020	NA	USA	no	vaginal	NA	NA	yes	no	36	no	yes	yes	IlluminaNextSeq	Hanna_Noordzij	industrialized	yes	USA	BA_T0190A	formula and solids	19109112	8
Baumann-Dudenhoeffer_2018	30374198	SRR7217912	SRR7217912	SRR7217912	PRJNA473126	6	child	no	NA	NA	no	NA	NA	no	NA	NA	stool	Stool	0	143.812	G2	female	NA	3008	NA	USA	no	vaginal	NA	NA	no	no	38	no	yes	yes	IlluminaNextSeq	Hanna_Noordzij	industrialized	yes	USA	BA_T0111B	formula and solids	8103050	5
Baumann-Dudenhoeffer_2018	30374198	SRR7217916	SRR7217916	SRR7217916	PRJNA473126	6	child	no	NA	NA	no	NA	NA	no	NA	NA	stool	Stool	0	115.688	G2	female	NA	3008	NA	USA	no	vaginal	NA	NA	no	no	38	no	yes	no	IlluminaNextSeq	Hanna_Noordzij	industrialized	yes	USA	BA_T0111B	exclusive formula	3017452	4
Baumann-Dudenhoeffer_2018	30374198	SRR7217918	SRR7217918	SRR7217918	PRJNA473126	6	child	no	NA	NA	no	NA	NA	no	NA	NA	stool	Stool	0	55.4167	G1	female	NA	3008	NA	USA	no	vaginal	NA	NA	no	no	38	no	yes	no	IlluminaNextSeq	Hanna_Noordzij	industrialized	yes	USA	BA_T0111B	exclusive formula	5956639	2
Baumann-Dudenhoeffer_2018	30374198	SRR7217919	SRR7217919	SRR7217919	PRJNA473126	6	child	no	NA	NA	no	NA	NA	no	NA	NA	stool	Stool	0	55.4167	G1	female	NA	3008	NA	USA	no	vaginal	NA	NA	no	no	38	no	yes	no	IlluminaNextSeq	Hanna_Noordzij	industrialized	yes	USA	BA_T0111B	exclusive formula	2198171	2
Baumann-Dudenhoeffer_2018	30374198	SRR7217920	SRR7217920	SRR7217920	PRJNA473126	6	child	no	NA	NA	no	NA	NA	no	NA	NA	stool	Stool	0	29.7396	G1	female	NA	3008	NA	USA	no	vaginal	NA	NA	no	no	38	no	yes	no	IlluminaNextSeq	Hanna_Noordzij	industrialized	yes	USA	BA_T0111B	exclusive formula	3614332	1
Baumann-Dudenhoeffer_2018	30374198	SRR7217479	SRR7217479	SRR7217479	PRJNA473126	15	child	no	NA	NA	no	NA	NA	yes	penicillins	penam	stool	Stool	0	189.365	G3	male	monozygotic	2450	NA	USA	no	vaginal	NA	NA	yes	no	36	yes	yes	yes	IlluminaNextSeq	Hanna_Noordzij	industrialized	yes	USA	BA_T0150A	breastfeeding, formula and solids	4929001	7
Baumann-Dudenhoeffer_2018	30374198	SRR7217489	SRR7217489	SRR7217489	PRJNA473126	35	child	no	NA	NA	no	NA	NA	no	NA	NA	stool	Stool	0	62.3056	G1	female	monozygotic	2472	NA	USA	no	vaginal	NA	NA	no	no	37	yes	yes	no	IlluminaNextSeq	Hanna_Noordzij	industrialized	yes	USA	BA_T0173B	mixed feeding	2303747	3
Baumann-Dudenhoeffer_2018	30374198	SRR7217491	SRR7217491	SRR7217491	PRJNA473126	35	child	no	NA	NA	no	NA	NA	no	NA	NA	stool	Stool	0	36.4319	G1	female	monozygotic	2472	NA	USA	no	vaginal	NA	NA	no	no	37	yes	yes	no	IlluminaNextSeq	Hanna_Noordzij	industrialized	yes	USA	BA_T0173B	mixed feeding	4330671	2
Baumann-Dudenhoeffer_2018	30374198	SRR7217492	SRR7217492	SRR7217492	PRJNA473126	35	child	no	NA	NA	no	NA	NA	no	NA	NA	stool	Stool	0	122.674	G2	female	monozygotic	2472	NA	USA	no	vaginal	NA	NA	no	no	37	yes	yes	no	IlluminaNextSeq	Hanna_Noordzij	industrialized	yes	USA	BA_T0173B	mixed feeding	4970613	5
Baumann-Dudenhoeffer_2018	30374198	SRR7217493	SRR7217493	SRR7217493	PRJNA473126	35	child	no	NA	NA	no	NA	NA	no	NA	NA	stool	Stool	0	93.7292	G2	female	monozygotic	2472	NA	USA	no	vaginal	NA	NA	no	no	37	yes	yes	no	IlluminaNextSeq	Hanna_Noordzij	industrialized	yes	USA	BA_T0173B	mixed feeding	5522009	4
Baumann-Dudenhoeffer_2018	30374198	SRR7217528	SRR7217528	SRR7217528	PRJNA473126	4	child	no	NA	NA	no	NA	NA	yes	penicillins;beta_lactamase_inhibitors	penam;beta-lactamase_inhibitor	stool	Stool	0	3.625	G1	male	dizygotic	2329	NA	USA	no	c_section	unknown	NA	yes	yes	34	yes	yes	no	IlluminaNextSeq	Hanna_Noordzij	industrialized	yes	USA	BA_T0101B	mixed feeding	7262614	1
Baumann-Dudenhoeffer_2018	30374198	SRR7217529	SRR7217529	SRR7217529	PRJNA473126	4	child	no	NA	NA	no	NA	NA	yes	penicillins;beta_lactamase_inhibitors	penam;beta-lactamase_inhibitor	stool	Stool	0	49.6056	G1	male	dizygotic	2329	NA	USA	no	c_section	unknown	NA	yes	yes	34	yes	yes	no	IlluminaNextSeq	Hanna_Noordzij	industrialized	yes	USA	BA_T0101B	mixed feeding	3518424	2
Baumann-Dudenhoeffer_2018	30374198	SRR7217530	SRR7217530	SRR7217530	PRJNA473126	4	child	no	NA	NA	no	NA	NA	yes	penicillins;beta_lactamase_inhibitors	penam;beta-lactamase_inhibitor	stool	Stool	0	131.394	G2	male	dizygotic	2329	NA	USA	no	c_section	unknown	NA	yes	yes	34	yes	yes	no	IlluminaNextSeq	Hanna_Noordzij	industrialized	yes	USA	BA_T0101B	mixed feeding	3742934	5
Baumann-Dudenhoeffer_2018	30374198	SRR7217533	SRR7217533	SRR7217533	PRJNA473126	4	child	no	NA	NA	no	NA	NA	yes	penicillins;beta_lactamase_inhibitors	penam;beta-lactamase_inhibitor	stool	Stool	0	99.5028	G2	male	dizygotic	2329	NA	USA	no	c_section	unknown	NA	yes	yes	34	yes	yes	no	IlluminaNextSeq	Hanna_Noordzij	industrialized	yes	USA	BA_T0101B	mixed feeding	3661958	4
Baumann-Dudenhoeffer_2018	30374198	SRR7217542	SRR7217542	SRR7217542	PRJNA473126	12	child	no	NA	NA	no	NA	NA	yes	penicillins;beta_lactamase_inhibitors	penam;beta-lactamase_inhibitor	stool	Stool	0	36.3576	G1	female	monozygotic	1995	NA	USA	no	vaginal	NA	NA	no	no	37	yes	yes	no	IlluminaNextSeq	Hanna_Noordzij	industrialized	yes	USA	BA_T0199B	mixed feeding	4450393	2
Baumann-Dudenhoeffer_2018	30374198	SRR7217560	SRR7217560	SRR7217560	PRJNA473126	23	child	no	NA	NA	no	NA	NA	yes	penicillins	penam	stool	Stool	0	36.3604	G1	male	dizygotic	2566	NA	USA	no	c_section	unknown	NA	yes	no	36	yes	yes	no	IlluminaNextSeq	Hanna_Noordzij	industrialized	yes	USA	BA_T0165B	mixed feeding	5032567	2
Baumann-Dudenhoeffer_2018	30374198	SRR7217567	SRR7217567	SRR7217567	PRJNA473126	28	child	NA	NA	NA	yes	penicillins	penam	yes	cephalosporins	cephalosporin	stool	Stool	0	246.792	G3	female	monozygotic	3194	NA	USA	no	c_section	unknown	NA	no	no	38	yes	yes	yes	IlluminaNextSeq	Hanna_Noordzij	industrialized	yes	USA	BA_T0113A	breastfeeding, formula and solids	5263028	9
Baumann-Dudenhoeffer_2018	30374198	SRR7217568	SRR7217568	SRR7217568	PRJNA473126	28	child	NA	NA	NA	yes	penicillins	penam	yes	cephalosporins	cephalosporin	stool	Stool	0	246.792	G3	female	monozygotic	3194	NA	USA	no	c_section	unknown	NA	no	no	38	yes	yes	yes	IlluminaNextSeq	Hanna_Noordzij	industrialized	yes	USA	BA_T0113A	breastfeeding, formula and solids	6799511	9
Baumann-Dudenhoeffer_2018	30374198	SRR7217570	SRR7217570	SRR7217570	PRJNA473126	26	child	no	NA	NA	no	NA	NA	no	NA	NA	stool	Stool	0	1.83333	G1	female	dizygotic	2807	NA	USA	no	vaginal	NA	NA	no	no	37	yes	yes	no	IlluminaNextSeq	Hanna_Noordzij	industrialized	yes	USA	BA_T0144A	mixed feeding	4750832	0
Baumann-Dudenhoeffer_2018	30374198	SRR7217571	SRR7217571	SRR7217571	PRJNA473126	26	child	no	NA	NA	no	NA	NA	no	NA	NA	stool	Stool	0	41.7326	G1	female	dizygotic	2807	NA	USA	no	vaginal	NA	NA	no	no	37	yes	yes	no	IlluminaNextSeq	Hanna_Noordzij	industrialized	yes	USA	BA_T0144A	mixed feeding	3998132	2
Baumann-Dudenhoeffer_2018	30374198	SRR7217580	SRR7217580	SRR7217580	PRJNA473126	40	child	no	NA	NA	no	NA	NA	yes	penicillins	penam	stool	Stool	0	2.875	G1	female	monozygotic	3020	NA	USA	no	vaginal	NA	NA	yes	no	36	yes	yes	no	IlluminaNextSeq	Hanna_Noordzij	industrialized	yes	USA	BA_T0190A	mixed feeding	5097829	0
Baumann-Dudenhoeffer_2018	30374198	SRR7217584	SRR7217584	SRR7217584	PRJNA473126	40	child	no	NA	NA	no	NA	NA	yes	penicillins	penam	stool	Stool	0	19.6944	G1	female	monozygotic	3020	NA	USA	no	vaginal	NA	NA	yes	no	36	yes	yes	no	IlluminaNextSeq	Hanna_Noordzij	industrialized	yes	USA	BA_T0190A	mixed feeding	4501402	1
Baumann-Dudenhoeffer_2018	30374198	SRR7217605	SRR7217605	SRR7217605	PRJNA473126	15	child	no	NA	NA	no	NA	NA	yes	penicillins	penam	stool	Stool	0	189.365	G3	male	monozygotic	2450	NA	USA	no	vaginal	NA	NA	yes	no	36	yes	yes	yes	IlluminaNextSeq	Hanna_Noordzij	industrialized	yes	USA	BA_T0150A	breastfeeding, formula and solids	3773410	7
Baumann-Dudenhoeffer_2018	30374198	SRR7217606	SRR7217606	SRR7217606	PRJNA473126	15	child	no	NA	NA	no	NA	NA	yes	penicillins	penam	stool	Stool	0	156.33	G2	male	monozygotic	2450	NA	USA	no	vaginal	NA	NA	yes	no	36	yes	yes	no	IlluminaNextSeq	Hanna_Noordzij	industrialized	yes	USA	BA_T0150A	mixed feeding	3606107	6
Baumann-Dudenhoeffer_2018	30374198	SRR7217611	SRR7217611	SRR7217611	PRJNA473126	15	child	no	NA	NA	no	NA	NA	yes	penicillins	penam	stool	Stool	0	103.503	G2	male	monozygotic	2450	NA	USA	no	vaginal	NA	NA	yes	no	36	yes	yes	no	IlluminaNextSeq	Hanna_Noordzij	industrialized	yes	USA	BA_T0150A	mixed feeding	4122176	4
Baumann-Dudenhoeffer_2018	30374198	SRR7217613	SRR7217613	SRR7217613	PRJNA473126	15	child	no	NA	NA	no	NA	NA	yes	penicillins	penam	stool	Stool	0	124.806	G2	male	monozygotic	2450	NA	USA	no	vaginal	NA	NA	yes	no	36	yes	yes	no	IlluminaNextSeq	Hanna_Noordzij	industrialized	yes	USA	BA_T0150A	mixed feeding	4759550	5
Baumann-Dudenhoeffer_2018	30374198	SRR7217614	SRR7217614	SRR7217614	PRJNA473126	15	child	no	NA	NA	no	NA	NA	yes	penicillins	penam	stool	Stool	0	103.503	G2	male	monozygotic	2450	NA	USA	no	vaginal	NA	NA	yes	no	36	yes	yes	no	IlluminaNextSeq	Hanna_Noordzij	industrialized	yes	USA	BA_T0150A	mixed feeding	9041204	4
Baumann-Dudenhoeffer_2018	30374198	SRR7217620	SRR7217620	SRR7217620	PRJNA473126	2	child	no	NA	NA	no	NA	NA	yes	cephalosporins	cephalosporin	stool	Stool	0	101.75	G2	male	dizygotic	3060	NA	USA	no	c_section	unknown	NA	no	no	37.2857	yes	yes	no	IlluminaNextSeq	Hanna_Noordzij	industrialized	yes	USA	BA_T0132A	mixed feeding	5110389	4
Baumann-Dudenhoeffer_2018	30374198	SRR7217621	SRR7217621	SRR7217621	PRJNA473126	2	child	no	NA	NA	no	NA	NA	yes	cephalosporins	cephalosporin	stool	Stool	0	49.85	G1	male	dizygotic	3060	NA	USA	no	c_section	unknown	NA	no	no	37.2857	yes	yes	no	IlluminaNextSeq	Hanna_Noordzij	industrialized	yes	USA	BA_T0132A	mixed feeding	3853767	2
Baumann-Dudenhoeffer_2018	30374198	SRR7217622	SRR7217622	SRR7217622	PRJNA473126	2	child	no	NA	NA	no	NA	NA	yes	cephalosporins	cephalosporin	stool	Stool	0	49.85	G1	male	dizygotic	3060	NA	USA	no	c_section	unknown	NA	no	no	37.2857	yes	yes	no	IlluminaNextSeq	Hanna_Noordzij	industrialized	yes	USA	BA_T0132A	mixed feeding	13305447	2
Baumann-Dudenhoeffer_2018	30374198	SRR7217643	SRR7217643	SRR7217643	PRJNA473126	14	child	no	NA	NA	no	NA	NA	no	NA	NA	stool	Stool	0	216.292	G3	male	dizygotic	2735	NA	USA	no	vaginal	NA	NA	yes	no	36	yes	yes	yes	IlluminaNextSeq	Hanna_Noordzij	industrialized	yes	USA	BA_T0168A	breastfeeding, formula and solids	3767321	8
Baumann-Dudenhoeffer_2018	30374198	SRR7217648	SRR7217648	SRR7217648	PRJNA473126	33	child	no	NA	NA	no	NA	NA	yes	clindamycin	lincosamide	stool	Stool	0	104.576	G2	female	dizygotic	3055	NA	USA	no	c_section	unknown	NA	no	no	37.7143	yes	yes	no	IlluminaNextSeq	Hanna_Noordzij	industrialized	yes	USA	BA_T0143B	mixed feeding	4123221	4
Baumann-Dudenhoeffer_2018	30374198	SRR7217650	SRR7217650	SRR7217650	PRJNA473126	33	child	no	NA	NA	no	NA	NA	yes	clindamycin	lincosamide	stool	Stool	0	47.3611	G1	female	dizygotic	3055	NA	USA	no	c_section	unknown	NA	no	no	37.7143	yes	yes	no	IlluminaNextSeq	Hanna_Noordzij	industrialized	yes	USA	BA_T0143B	mixed feeding	18152992	2
Baumann-Dudenhoeffer_2018	30374198	SRR7217651	SRR7217651	SRR7217651	PRJNA473126	33	child	no	NA	NA	no	NA	NA	yes	clindamycin	lincosamide	stool	Stool	0	164.323	G2	female	dizygotic	3055	NA	USA	no	c_section	unknown	NA	no	no	37.7143	yes	yes	no	IlluminaNextSeq	Hanna_Noordzij	industrialized	yes	USA	BA_T0143B	mixed feeding	5224004	6
Baumann-Dudenhoeffer_2018	30374198	SRR7217652	SRR7217652	SRR7217652	PRJNA473126	33	child	no	NA	NA	no	NA	NA	yes	clindamycin	lincosamide	stool	Stool	0	133.677	G2	female	dizygotic	3055	NA	USA	no	c_section	unknown	NA	no	no	37.7143	yes	yes	no	IlluminaNextSeq	Hanna_Noordzij	industrialized	yes	USA	BA_T0143B	mixed feeding	3966575	5
Baumann-Dudenhoeffer_2018	30374198	SRR7217662	SRR7217662	SRR7217662	PRJNA473126	11	child	no	NA	NA	no	NA	NA	yes	penicillins;beta_lactamase_inhibitors	penam;beta-lactamase_inhibitor	stool	Stool	0	49.8514	G1	female	dizygotic	2768	NA	USA	no	vaginal	NA	NA	no	no	37	yes	yes	no	IlluminaNextSeq	Hanna_Noordzij	industrialized	yes	USA	BA_T0157A	mixed feeding	4804829	2
Baumann-Dudenhoeffer_2018	30374198	SRR7217667	SRR7217667	SRR7217667	PRJNA473126	24	child	no	NA	NA	no	NA	NA	no	NA	NA	stool	Stool	0	3.47569	G1	female	dizygotic	3037	NA	USA	no	c_section	unknown	NA	no	no	38	yes	yes	no	IlluminaNextSeq	Hanna_Noordzij	industrialized	yes	USA	BA_T0182B	mixed feeding	7618933	1
Baumann-Dudenhoeffer_2018	30374198	SRR7217696	SRR7217696	SRR7217696	PRJNA473126	21	child	no	NA	NA	no	NA	NA	yes	penicillins;beta_lactamase_inhibitors	penam;beta-lactamase_inhibitor	stool	Stool	0	248.771	G3	female	monozygotic	2769	NA	USA	no	vaginal	NA	NA	no	no	37	yes	yes	yes	IlluminaNextSeq	Hanna_Noordzij	industrialized	yes	USA	BA_T0103B	breastfeeding, formula and solids	2387412	9
Baumann-Dudenhoeffer_2018	30374198	SRR7217697	SRR7217697	SRR7217697	PRJNA473126	21	child	no	NA	NA	no	NA	NA	yes	penicillins;beta_lactamase_inhibitors	penam;beta-lactamase_inhibitor	stool	Stool	0	43.7083	G1	female	monozygotic	2769	NA	USA	no	vaginal	NA	NA	no	no	37	yes	yes	no	IlluminaNextSeq	Hanna_Noordzij	industrialized	yes	USA	BA_T0103B	mixed feeding	4705503	2
Baumann-Dudenhoeffer_2018	30374198	SRR7217706	SRR7217706	SRR7217706	PRJNA473126	27	child	no	NA	NA	no	NA	NA	yes	cephalosporins	cephalosporin	stool	Stool	0	43.2917	G1	female	dizygotic	2520	NA	USA	no	c_section	unknown	NA	yes	no	36	yes	yes	no	IlluminaNextSeq	Hanna_Noordzij	industrialized	yes	USA	BA_T0171A	mixed feeding	4314952	2
Baumann-Dudenhoeffer_2018	30374198	SRR7217722	SRR7217722	SRR7217722	PRJNA473126	5	child	no	NA	NA	no	NA	NA	yes	cephalosporins	cephalosporin	stool	Stool	0	4.42014	G1	male	dizygotic	2642	NA	USA	no	c_section	unknown	NA	no	yes	38	yes	yes	no	IlluminaNextSeq	Hanna_Noordzij	industrialized	yes	USA	BA_T0125B	mixed feeding	5138613	1
Baumann-Dudenhoeffer_2018	30374198	SRR7217742	SRR7217742	SRR7217742	PRJNA473126	25	child	no	NA	NA	no	NA	NA	yes	penicillins;cephalosporins	penam;cephalosporin	stool	Stool	0	127.541	G2	female	monozygotic	2693	NA	USA	no	vaginal	NA	NA	no	no	37	yes	yes	no	IlluminaNextSeq	Hanna_Noordzij	industrialized	yes	USA	BA_T0162A	mixed feeding	5077260	5
Baumann-Dudenhoeffer_2018	30374198	SRR7217761	SRR7217761	SRR7217761	PRJNA473126	14	child	no	NA	NA	no	NA	NA	no	NA	NA	stool	Stool	0	1.33333	G1	male	dizygotic	2735	NA	USA	no	vaginal	NA	NA	yes	no	36	yes	yes	no	IlluminaNextSeq	Hanna_Noordzij	industrialized	yes	USA	BA_T0168A	mixed feeding	5221375	0
Baumann-Dudenhoeffer_2018	30374198	SRR7217764	SRR7217764	SRR7217764	PRJNA473126	14	child	no	NA	NA	no	NA	NA	no	NA	NA	stool	Stool	0	38.3854	G1	male	dizygotic	2735	NA	USA	no	vaginal	NA	NA	yes	no	36	yes	yes	no	IlluminaNextSeq	Hanna_Noordzij	industrialized	yes	USA	BA_T0168A	mixed feeding	6521486	2
Baumann-Dudenhoeffer_2018	30374198	SRR7217777	SRR7217777	SRR7217777	PRJNA473126	35	child	no	NA	NA	no	NA	NA	no	NA	NA	stool	Stool	0	199.347	G3	female	monozygotic	2472	NA	USA	no	vaginal	NA	NA	no	no	37	yes	yes	yes	IlluminaNextSeq	Hanna_Noordzij	industrialized	yes	USA	BA_T0173B	breastfeeding, formula and solids	2944838	7
Baumann-Dudenhoeffer_2018	30374198	SRR7217778	SRR7217778	SRR7217778	PRJNA473126	35	child	no	NA	NA	no	NA	NA	no	NA	NA	stool	Stool	0	181.33	G2	female	monozygotic	2472	NA	USA	no	vaginal	NA	NA	no	no	37	yes	yes	yes	IlluminaNextSeq	Hanna_Noordzij	industrialized	yes	USA	BA_T0173B	breastfeeding, formula and solids	2990744	7
Baumann-Dudenhoeffer_2018	30374198	SRR7217780	SRR7217780	SRR7217780	PRJNA473126	35	child	no	NA	NA	no	NA	NA	no	NA	NA	stool	Stool	0	228	G3	female	monozygotic	2472	NA	USA	no	vaginal	NA	NA	no	no	37	yes	yes	yes	IlluminaNextSeq	Hanna_Noordzij	industrialized	yes	USA	BA_T0173B	breastfeeding, formula and solids	4629450	8
Baumann-Dudenhoeffer_2018	30374198	SRR7217783	SRR7217783	SRR7217783	PRJNA473126	36	child	no	NA	NA	no	NA	NA	yes	penicillins	penam	stool	Stool	0	93.359	G2	male	monozygotic	2905	NA	USA	no	c_section	unknown	NA	yes	no	36.7143	yes	yes	no	IlluminaNextSeq	Hanna_Noordzij	industrialized	yes	USA	BA_T0119A	mixed feeding	2050088	4
Baumann-Dudenhoeffer_2018	30374198	SRR7217796	SRR7217796	SRR7217796	PRJNA473126	3	child	no	NA	NA	no	NA	NA	yes	penicillins	penam	stool	Stool	0	40.3125	G1	male	monozygotic	2529	NA	USA	no	vaginal	NA	NA	yes	no	36	yes	yes	no	IlluminaNextSeq	Hanna_Noordzij	industrialized	yes	USA	BA_T0178A	mixed feeding	7447030	2
Baumann-Dudenhoeffer_2018	30374198	SRR7217807	SRR7217807	SRR7217807	PRJNA473126	25	child	no	NA	NA	no	NA	NA	yes	penicillins;cephalosporins	penam;cephalosporin	stool	Stool	0	4.5	G1	female	monozygotic	2693	NA	USA	no	vaginal	NA	NA	no	no	37	yes	yes	no	IlluminaNextSeq	Hanna_Noordzij	industrialized	yes	USA	BA_T0162A	mixed feeding	6031475	1
Baumann-Dudenhoeffer_2018	30374198	SRR7217808	SRR7217808	SRR7217808	PRJNA473126	25	child	no	NA	NA	no	NA	NA	yes	penicillins;cephalosporins	penam;cephalosporin	stool	Stool	0	4.5	G1	female	monozygotic	2693	NA	USA	no	vaginal	NA	NA	no	no	37	yes	yes	no	IlluminaNextSeq	Hanna_Noordzij	industrialized	yes	USA	BA_T0162A	mixed feeding	5327294	1
Baumann-Dudenhoeffer_2018	30374198	SRR7217810	SRR7217810	SRR7217810	PRJNA473126	25	child	no	NA	NA	no	NA	NA	yes	penicillins;cephalosporins	penam;cephalosporin	stool	Stool	0	157.883	G2	female	monozygotic	2693	NA	USA	no	vaginal	NA	NA	no	no	37	yes	yes	yes	IlluminaNextSeq	Hanna_Noordzij	industrialized	yes	USA	BA_T0162A	breastfeeding, formula and solids	4285018	6
Baumann-Dudenhoeffer_2018	30374198	SRR7217811	SRR7217811	SRR7217811	PRJNA473126	25	child	no	NA	NA	no	NA	NA	yes	penicillins;cephalosporins	penam;cephalosporin	stool	Stool	0	187.375	G3	female	monozygotic	2693	NA	USA	no	vaginal	NA	NA	no	no	37	yes	yes	yes	IlluminaNextSeq	Hanna_Noordzij	industrialized	yes	USA	BA_T0162A	breastfeeding, formula and solids	3711862	7
Baumann-Dudenhoeffer_2018	30374198	SRR7217834	SRR7217834	SRR7217834	PRJNA473126	46	child	no	NA	NA	no	NA	NA	yes	clindamycin	lincosamide	stool	Stool	0	3.62847	G1	male	dizygotic	3005	NA	USA	no	c_section	unknown	NA	no	no	38	yes	yes	no	IlluminaNextSeq	Hanna_Noordzij	industrialized	yes	USA	BA_T0186B	mixed feeding	4959996	1
Baumann-Dudenhoeffer_2018	30374198	SRR7217848	SRR7217848	SRR7217848	PRJNA473126	25	child	NA	NA	NA	yes	penicillins	penam	yes	penicillins;cephalosporins	penam;cephalosporin	stool	Stool	0	214.713	G3	female	monozygotic	2693	NA	USA	no	vaginal	NA	NA	no	no	37	yes	yes	yes	IlluminaNextSeq	Hanna_Noordzij	industrialized	yes	USA	BA_T0162A	breastfeeding, formula and solids	5201347	8
Baumann-Dudenhoeffer_2018	30374198	SRR7217874	SRR7217874	SRR7217874	PRJNA473126	12	child	no	NA	NA	no	NA	NA	yes	penicillins;beta_lactamase_inhibitors	penam;beta-lactamase_inhibitor	stool	Stool	0	70.5521	G1	female	monozygotic	1995	NA	USA	no	vaginal	NA	NA	no	no	37	yes	yes	no	IlluminaNextSeq	Hanna_Noordzij	industrialized	yes	USA	BA_T0199B	mixed feeding	2686016	3
Baumann-Dudenhoeffer_2018	30374198	SRR7217877	SRR7217877	SRR7217877	PRJNA473126	13	child	no	NA	NA	no	NA	NA	no	NA	NA	stool	Stool	0	62.3799	G1	female	monozygotic	2549	NA	USA	no	c_section	unknown	NA	no	no	37	yes	yes	no	IlluminaNextSeq	Hanna_Noordzij	industrialized	yes	USA	BA_T0127A	mixed feeding	3604011	3
Baumann-Dudenhoeffer_2018	30374198	SRR7217896	SRR7217896	SRR7217896	PRJNA473126	28	child	no	NA	NA	no	NA	NA	yes	cephalosporins	cephalosporin	stool	Stool	0	214.812	G3	female	monozygotic	3194	NA	USA	no	c_section	unknown	NA	no	no	38	yes	yes	yes	IlluminaNextSeq	Hanna_Noordzij	industrialized	yes	USA	BA_T0113A	breastfeeding, formula and solids	2567277	8
Baumann-Dudenhoeffer_2018	30374198	SRR7217897	SRR7217897	SRR7217897	PRJNA473126	28	child	no	NA	NA	no	NA	NA	yes	cephalosporins	cephalosporin	stool	Stool	0	186.354	G3	female	monozygotic	3194	NA	USA	no	c_section	unknown	NA	no	no	38	yes	yes	yes	IlluminaNextSeq	Hanna_Noordzij	industrialized	yes	USA	BA_T0113A	breastfeeding, formula and solids	4147438	7
Baumann-Dudenhoeffer_2018	30374198	SRR7217898	SRR7217898	SRR7217898	PRJNA473126	28	child	no	NA	NA	no	NA	NA	yes	cephalosporins	cephalosporin	stool	Stool	0	186.354	G3	female	monozygotic	3194	NA	USA	no	c_section	unknown	NA	no	no	38	yes	yes	yes	IlluminaNextSeq	Hanna_Noordzij	industrialized	yes	USA	BA_T0113A	breastfeeding, formula and solids	2636428	7
Baumann-Dudenhoeffer_2018	30374198	SRR7217907	SRR7217907	SRR7217907	PRJNA473126	42	child	no	NA	NA	no	NA	NA	yes	cephalosporins	cephalosporin	stool	Stool	0	15.9167	G1	male	monozygotic	2470	NA	USA	no	c_section	unknown	NA	yes	no	36	yes	yes	no	IlluminaNextSeq	Hanna_Noordzij	industrialized	yes	USA	BA_T0160A	mixed feeding	6635128	1
BusiSB_2021	36717704	SRR12817615	SRR12817615	SRR12817615	PRJNA595749	C010	child	no	NA	NA	no	NA	NA	yes	cephalosporins	cephalosporin	stool	stool	0	28	G1	female	singleton	4700	4	LUX	no	vaginal	NA	NA	no	NA	NA	yes	no	no	IlluminaNextSeq	Ahmed_Bargheet;Hanna_Noordzij	industrialized	yes	Europe	I_C010	exclusive breastfeeding	3115726	1
BusiSB_2021	36717704	SRR12817616	SRR12817616	SRR12817616	PRJNA595749	C010	child	no	NA	NA	no	NA	NA	yes	cephalosporins	cephalosporin	stool	stool	0	5	G1	female	singleton	4700	3	LUX	no	vaginal	NA	NA	no	NA	NA	yes	no	no	IlluminaNextSeq	Ahmed_Bargheet;Hanna_Noordzij	industrialized	yes	Europe	I_C010	exclusive breastfeeding	18935087	1
BusiSB_2021	36717704	SRR12817617	SRR12817617	SRR12817617	PRJNA595749	C009	child	no	NA	NA	no	NA	NA	no	NA	NA	stool	stool	1	360	G3	female	singleton	3310	6	LUX	no	vaginal	NA	NA	no	NA	NA	yes	no	yes	IlluminaNextSeq	Ahmed_Bargheet;Hanna_Noordzij	industrialized	yes	Europe	I_C009	breastfeeding and solids	20188224	12
BusiSB_2021	36717704	SRR12817618	SRR12817618	SRR12817618	PRJNA595749	C009	child	no	NA	NA	no	NA	NA	no	NA	NA	stool	stool	0	150	G2	female	singleton	3310	5	LUX	no	vaginal	NA	NA	no	NA	NA	yes	no	yes	IlluminaNextSeq	Ahmed_Bargheet;Hanna_Noordzij	industrialized	yes	Europe	I_C009	breastfeeding and solids	15315134	5
BusiSB_2021	36717704	SRR12817619	SRR12817619	SRR12817619	PRJNA595749	C009	child	no	NA	NA	no	NA	NA	no	NA	NA	stool	stool	0	28	G1	female	singleton	3310	4	LUX	no	vaginal	NA	NA	no	NA	NA	yes	no	no	IlluminaNextSeq	Ahmed_Bargheet;Hanna_Noordzij	industrialized	yes	Europe	I_C009	exclusive breastfeeding	12382518	1
BusiSB_2021	36717704	SRR12817620	SRR12817620	SRR12817620	PRJNA595749	C009	child	no	NA	NA	no	NA	NA	no	NA	NA	stool	stool	0	5	G1	female	singleton	3310	3	LUX	no	vaginal	NA	NA	no	NA	NA	yes	no	no	IlluminaNextSeq	Ahmed_Bargheet;Hanna_Noordzij	industrialized	yes	Europe	I_C009	exclusive breastfeeding	18715888	1
BusiSB_2021	36717704	SRR12817623	SRR12817623	SRR12817623	PRJNA595749	C019	child	no	NA	NA	no	NA	NA	no	NA	NA	stool	stool	0	150	G2	male	singleton	3440	5	LUX	no	c_section	Elective_CS	NA	no	NA	NA	yes	no	yes	IlluminaNextSeq	Ahmed_Bargheet;Hanna_Noordzij	industrialized	yes	Europe	I_C019	breastfeeding and solids	26353468	5
BusiSB_2021	36717704	SRR12817624	SRR12817624	SRR12817624	PRJNA595749	C019	child	no	NA	NA	no	NA	NA	no	NA	NA	stool	stool	0	28	G1	male	singleton	3440	4	LUX	no	c_section	Elective_CS	NA	no	NA	NA	yes	no	no	IlluminaNextSeq	Ahmed_Bargheet;Hanna_Noordzij	industrialized	yes	Europe	I_C019	exclusive breastfeeding	18769513	1
BusiSB_2021	36717704	SRR12817626	SRR12817626	SRR12817626	PRJNA595749	C019	child	no	NA	NA	no	NA	NA	no	NA	NA	stool	stool	0	5	G1	male	singleton	3440	3	LUX	no	c_section	Elective_CS	NA	no	NA	NA	yes	no	no	IlluminaNextSeq	Ahmed_Bargheet;Hanna_Noordzij	industrialized	yes	Europe	I_C019	exclusive breastfeeding	20640957	1
BusiSB_2021	36717704	SRR12817628	SRR12817628	SRR12817628	PRJNA595749	C018	child	no	NA	NA	no	NA	NA	no	NA	NA	stool	stool	0	150	G2	female	singleton	3800	5	LUX	no	vaginal	NA	NA	no	NA	NA	yes	no	yes	IlluminaNextSeq	Ahmed_Bargheet;Hanna_Noordzij	industrialized	yes	Europe	I_C018	breastfeeding and solids	22759609	5
BusiSB_2021	36717704	SRR12817629	SRR12817629	SRR12817629	PRJNA595749	C018	child	no	NA	NA	no	NA	NA	no	NA	NA	stool	stool	0	28	G1	female	singleton	3800	4	LUX	no	vaginal	NA	NA	no	NA	NA	yes	no	no	IlluminaNextSeq	Ahmed_Bargheet;Hanna_Noordzij	industrialized	yes	Europe	I_C018	exclusive breastfeeding	28667388	1
BusiSB_2021	36717704	SRR12817630	SRR12817630	SRR12817630	PRJNA595749	C018	child	no	NA	NA	no	NA	NA	no	NA	NA	stool	stool	0	5	G1	female	singleton	3800	3	LUX	no	vaginal	NA	NA	no	NA	NA	yes	no	no	IlluminaNextSeq	Ahmed_Bargheet;Hanna_Noordzij	industrialized	yes	Europe	I_C018	exclusive breastfeeding	19207551	1
BusiSB_2021	36717704	SRR12817632	SRR12817632	SRR12817632	PRJNA595749	C016	child	no	NA	NA	no	NA	NA	no	NA	NA	stool	stool	0	28	G1	male	singleton	3850	4	LUX	no	c_section	Elective_CS	NA	no	NA	NA	yes	no	no	IlluminaNextSeq	Ahmed_Bargheet;Hanna_Noordzij	industrialized	yes	Europe	I_C016	exclusive breastfeeding	13743399	1
BusiSB_2021	36717704	SRR12817633	SRR12817633	SRR12817633	PRJNA595749	C016	child	no	NA	NA	no	NA	NA	no	NA	NA	stool	stool	0	5	G1	male	singleton	3850	3	LUX	no	c_section	Elective_CS	NA	no	NA	NA	yes	no	no	IlluminaNextSeq	Ahmed_Bargheet;Hanna_Noordzij	industrialized	yes	Europe	I_C016	exclusive breastfeeding	13162221	1
BusiSB_2021	36717704	SRR12817637	SRR12817637	SRR12817637	PRJNA595749	C005	child	no	NA	NA	no	NA	NA	no	NA	NA	stool	stool	0	5	G1	male	singleton	2730	3	LUX	no	vaginal	NA	NA	no	NA	NA	yes	no	no	IlluminaNextSeq	Ahmed_Bargheet;Hanna_Noordzij	industrialized	yes	Europe	I_C005	exclusive breastfeeding	16862935	1
BusiSB_2021	36717704	SRR12817621	SRR12817621	SRR12817621	PRJNA595749	C005	child	no	NA	NA	no	NA	NA	no	NA	NA	stool	stool	1	360	G3	male	singleton	2730	6	LUX	no	vaginal	NA	NA	no	NA	NA	no	yes	yes	IlluminaNextSeq	Ahmed_Bargheet;Hanna_Noordzij	industrialized	yes	Europe	I_C005	formula and solids	20265016	12
BusiSB_2021	36717704	SRR12817625	SRR12817625	SRR12817625	PRJNA595749	C005	child	no	NA	NA	no	NA	NA	no	NA	NA	stool	stool	0	150	G2	male	singleton	2730	5	LUX	no	vaginal	NA	NA	no	NA	NA	no	yes	yes	IlluminaNextSeq	Ahmed_Bargheet;Hanna_Noordzij	industrialized	yes	Europe	I_C005	formula and solids	23972284	5
BusiSB_2021	36717704	SRR12817635	SRR12817635	SRR12817635	PRJNA595749	C010	child	no	NA	NA	no	NA	NA	yes	cephalosporins	cephalosporin	stool	stool	0	150	G2	female	singleton	4700	5	LUX	no	vaginal	NA	NA	no	NA	NA	no	yes	yes	IlluminaNextSeq	Ahmed_Bargheet;Hanna_Noordzij	industrialized	yes	Europe	I_C010	formula and solids	20754979	5
BusiSB_2021	36717704	SRR12817622	SRR12817622	SRR12817622	PRJNA595749	C019	child	no	NA	NA	no	NA	NA	no	NA	NA	stool	stool	1	360	G3	male	singleton	3440	6	LUX	no	c_section	Elective_CS	NA	no	NA	NA	yes	yes	yes	IlluminaNextSeq	Ahmed_Bargheet;Hanna_Noordzij	industrialized	yes	Europe	I_C019	breastfeeding, formula and solids	25115813	12
BusiSB_2021	36717704	SRR12817627	SRR12817627	SRR12817627	PRJNA595749	C018	child	no	NA	NA	no	NA	NA	no	NA	NA	stool	stool	1	360	G3	female	singleton	3800	6	LUX	no	vaginal	NA	NA	no	NA	NA	yes	yes	yes	IlluminaNextSeq	Ahmed_Bargheet;Hanna_Noordzij	industrialized	yes	Europe	I_C018	breastfeeding, formula and solids	27204069	12
BusiSB_2021	36717704	SRR12817631	SRR12817631	SRR12817631	PRJNA595749	C016	child	no	NA	NA	no	NA	NA	no	NA	NA	stool	stool	1	360	G3	male	singleton	3850	6	LUX	no	c_section	Elective_CS	NA	no	NA	NA	yes	yes	yes	IlluminaNextSeq	Ahmed_Bargheet;Hanna_Noordzij	industrialized	yes	Europe	I_C016	breastfeeding, formula and solids	23930065	12
BusiSB_2021	36717704	SRR12817634	SRR12817634	SRR12817634	PRJNA595749	C010	child	no	NA	NA	no	NA	NA	yes	cephalosporins	cephalosporin	stool	stool	1	360	G3	female	singleton	4700	6	LUX	no	vaginal	NA	NA	no	NA	NA	yes	yes	yes	IlluminaNextSeq	Ahmed_Bargheet;Hanna_Noordzij	industrialized	yes	Europe	I_C010	breastfeeding, formula and solids	18815081	12
BusiSB_2021	36717704	SRR12817636	SRR12817636	SRR12817636	PRJNA595749	C005	child	no	NA	NA	no	NA	NA	no	NA	NA	stool	stool	0	28	G1	male	singleton	2730	4	LUX	no	vaginal	NA	NA	no	NA	NA	yes	yes	no	IlluminaNextSeq	Ahmed_Bargheet;Hanna_Noordzij	industrialized	yes	Europe	I_C005	mixed feeding	18787878	1
ChuDM_2017	28112736	SRR8942358	SRR8942358	SRR8942358	SRP078001	NCS009	child	no	NA	NA	no	NA	NA	no	NA	NA	stool	stool	0	42	G1	male	singleton	3705	2	USA	no	vaginal	NA	NA	no	no	38.1	yes	no	no	IlluminaHiSeq	Ahmed_Bargheet;Hanna_Noordzij	industrialized	yes	USA	NCS009_ba	exclusive breastfeeding	10339596	2
ChuDM_2017	28112736	SRR8942361	SRR8942361	SRR8942361	SRP078001	NCS012	child	no	NA	NA	no	NA	NA	no	NA	NA	stool	stool	0	42	G1	female	singleton	2885	2	USA	no	vaginal	NA	NA	no	no	37	yes	no	no	IlluminaHiSeq	Ahmed_Bargheet;Hanna_Noordzij	industrialized	yes	USA	NCS012_ba	exclusive breastfeeding	21868211	2
ChuDM_2017	28112736	SRR8942367	SRR8942367	SRR8942367	SRP078001	NCS016	child	no	NA	NA	no	NA	NA	no	NA	NA	stool	stool	0	0	G1	female	singleton	3605	1	USA	no	vaginal	NA	NA	no	no	39.2	yes	no	no	IlluminaHiSeq	Ahmed_Bargheet;Hanna_Noordzij	industrialized	yes	USA	NCS016_ba	exclusive breastfeeding	10060645	0
ChuDM_2017	28112736	SRR8942370	SRR8942370	SRR8942370	SRP078001	NCS018	child	no	NA	NA	no	NA	NA	no	NA	NA	stool	stool	0	42	G1	male	singleton	3215	2	USA	no	vaginal	NA	NA	no	no	39	yes	no	no	IlluminaHiSeq	Ahmed_Bargheet;Hanna_Noordzij	industrialized	yes	USA	NCS018_ba	exclusive breastfeeding	9833967	2
ChuDM_2017	28112736	SRR8942373	SRR8942373	SRR8942373	SRP078001	NCS020	child	no	NA	NA	no	NA	NA	no	NA	NA	stool	stool	0	42	G1	female	singleton	3550	2	USA	no	vaginal	NA	NA	no	no	39.1	yes	no	no	IlluminaHiSeq	Ahmed_Bargheet;Hanna_Noordzij	industrialized	yes	USA	NCS020_ba	exclusive breastfeeding	8268118	2
ChuDM_2017	28112736	SRR8942377	SRR8942377	SRR8942377	SRP078001	NCS022	child	no	NA	NA	no	NA	NA	no	NA	NA	stool	stool	0	42	G1	male	singleton	2535	2	USA	no	vaginal	NA	NA	yes	yes	32.6	yes	no	no	IlluminaHiSeq	Ahmed_Bargheet;Hanna_Noordzij	industrialized	yes	USA	NCS022_ba	exclusive breastfeeding	11541052	2
ChuDM_2017	28112736	SRR8942384	SRR8942384	SRR8942384	SRP078001	NCS026	child	no	NA	NA	no	NA	NA	no	NA	NA	stool	stool	0	42	G1	female	singleton	3815	2	USA	no	vaginal	NA	NA	no	no	41.6	yes	no	no	IlluminaHiSeq	Ahmed_Bargheet;Hanna_Noordzij	industrialized	yes	USA	NCS026_ba	exclusive breastfeeding	13556201	2
ChuDM_2017	28112736	SRR8942391	SRR8942391	SRR8942391	SRP078001	NCS032	child	no	NA	NA	no	NA	NA	yes	NA	NA	stool	stool	0	42	G1	male	singleton	3445	2	USA	no	c_section	Elective_CS	NA	no	no	39.2	yes	no	no	IlluminaHiSeq	Ahmed_Bargheet;Hanna_Noordzij	industrialized	yes	USA	NCS032_ba	exclusive breastfeeding	20930890	2
ChuDM_2017	28112736	SRR8942396	SRR8942396	SRR8942396	SRP078001	NCS039	child	no	NA	NA	no	NA	NA	no	NA	NA	stool	stool	0	42	G1	male	singleton	3815	2	USA	no	vaginal	NA	NA	no	no	39	yes	no	no	IlluminaHiSeq	Ahmed_Bargheet;Hanna_Noordzij	industrialized	yes	USA	NCS039_ba	exclusive breastfeeding	18994047	2
ChuDM_2017	28112736	SRR8942397	SRR8942397	SRR8942397	SRP078001	NCS040	child	NA	NA	NA	yes	penicillins	penam	yes	NA	NA	stool	stool	0	42	G1	female	singleton	3815	2	USA	no	c_section	Elective_CS	NA	no	no	39	yes	no	no	IlluminaHiSeq	Ahmed_Bargheet;Hanna_Noordzij	industrialized	yes	USA	NCS040_ba	exclusive breastfeeding	21678812	2
ChuDM_2017	28112736	SRR8942402	SRR8942402	SRR8942402	SRP078001	NCS044	child	no	NA	NA	no	NA	NA	no	NA	NA	stool	stool	0	42	G1	female	singleton	3545	2	USA	no	vaginal	NA	NA	no	no	39.1	yes	no	no	IlluminaHiSeq	Ahmed_Bargheet;Hanna_Noordzij	industrialized	yes	USA	NCS044_ba	exclusive breastfeeding	19270732	2
ChuDM_2017	28112736	SRR8942406	SRR8942406	SRR8942406	SRP078001	NCS047	child	NA	NA	NA	yes	penicillins;clindamycin	penam;lincosamide	yes	NA	NA	stool	stool	0	42	G1	female	singleton	4305	2	USA	no	c_section	Emergency_CS	NA	no	no	41.1	yes	no	no	IlluminaHiSeq	Ahmed_Bargheet;Hanna_Noordzij	industrialized	yes	USA	NCS047_ba	exclusive breastfeeding	17802971	2
ChuDM_2017	28112736	SRR8942410	SRR8942410	SRR8942410	SRP078001	NCS050	child	no	NA	NA	no	NA	NA	no	NA	NA	stool	stool	0	42	G1	female	singleton	3355	2	USA	no	vaginal	NA	NA	no	no	38.4	yes	no	no	IlluminaHiSeq	Ahmed_Bargheet;Hanna_Noordzij	industrialized	yes	USA	NCS050_ba	exclusive breastfeeding	20545202	2
ChuDM_2017	28112736	SRR8942414	SRR8942414	SRR8942414	SRP078001	NCS054	child	no	NA	NA	no	NA	NA	no	NA	NA	stool	stool	0	42	G1	male	singleton	3135	2	USA	no	vaginal	NA	NA	no	no	38.2	yes	no	no	IlluminaHiSeq	Ahmed_Bargheet;Hanna_Noordzij	industrialized	yes	USA	NCS054_ba	exclusive breastfeeding	29560823	2
ChuDM_2017	28112736	SRR8942417	SRR8942417	SRR8942417	SRP078001	NCS062	child	no	NA	NA	no	NA	NA	yes	NA	NA	stool	stool	0	42	G1	female	singleton	2405	2	USA	no	c_section	Emergency_CS	NA	no	yes	38	yes	no	no	IlluminaHiSeq	Ahmed_Bargheet;Hanna_Noordzij	industrialized	yes	USA	NCS062_ba	exclusive breastfeeding	19330282	2
ChuDM_2017	28112736	SRR8942422	SRR8942422	SRR8942422	SRP078001	NCS071	child	no	NA	NA	no	NA	NA	no	NA	NA	stool	stool	0	0	G1	female	singleton	3115	1	USA	no	vaginal	NA	NA	no	no	40.5	yes	no	no	IlluminaHiSeq	Ahmed_Bargheet;Hanna_Noordzij	industrialized	yes	USA	NCS071_ba	exclusive breastfeeding	12916389	0
ChuDM_2017	28112736	SRR8942430	SRR8942430	SRR8942430	SRP078001	NCS076	child	no	NA	NA	no	NA	NA	yes	NA	NA	stool	stool	0	42	G1	male	singleton	3905	2	USA	no	c_section	Elective_CS	NA	no	no	39	yes	no	no	IlluminaHiSeq	Ahmed_Bargheet;Hanna_Noordzij	industrialized	yes	USA	NCS076_ba	exclusive breastfeeding	18327227	2
ChuDM_2017	28112736	SRR8942389	SRR8942389	SRR8942389	SRP078001	NCS030	child	NA	NA	NA	yes	penicillins;aminoglycosides	penam;aminoglycoside	yes	NA	NA	stool	stool	0	42	G1	male	singleton	4160	2	USA	no	vaginal	NA	NA	no	no	38	no	yes	no	IlluminaHiSeq	Ahmed_Bargheet;Hanna_Noordzij	industrialized	yes	USA	NCS030_ba	exclusive formula	10954929	2
ChuDM_2017	28112736	SRR8942398	SRR8942398	SRR8942398	SRP078001	NCS041	child	no	NA	NA	no	NA	NA	no	NA	NA	stool	stool	0	0	G1	female	singleton	3235	1	USA	no	vaginal	NA	NA	no	no	40	no	yes	no	IlluminaHiSeq	Ahmed_Bargheet;Hanna_Noordzij	industrialized	yes	USA	NCS041_ba	exclusive formula	14881249	0
ChuDM_2017	28112736	SRR8942399	SRR8942399	SRR8942399	SRP078001	NCS041	child	no	NA	NA	no	NA	NA	no	NA	NA	stool	stool	0	42	G1	female	singleton	3235	2	USA	no	vaginal	NA	NA	no	no	40	no	yes	no	IlluminaHiSeq	Ahmed_Bargheet;Hanna_Noordzij	industrialized	yes	USA	NCS041_ba	exclusive formula	21696506	2
ChuDM_2017	28112736	SRR8942416	SRR8942416	SRR8942416	SRP078001	NCS058	child	no	NA	NA	no	NA	NA	no	NA	NA	stool	stool	0	42	G1	female	singleton	3245	2	USA	no	vaginal	NA	NA	no	no	38.4	no	yes	no	IlluminaHiSeq	Ahmed_Bargheet;Hanna_Noordzij	industrialized	yes	USA	NCS058_ba	exclusive formula	20075918	2
ChuDM_2017	28112736	SRR8942351	SRR8942351	SRR8942351	SRP078001	NCS006	child	no	NA	NA	no	NA	NA	yes	NA	NA	stool	stool	0	42	G1	female	singleton	4344	2	USA	no	c_section	Elective_CS	NA	no	no	39.3	yes	yes	no	IlluminaHiSeq	Ahmed_Bargheet;Hanna_Noordzij	industrialized	yes	USA	NCS006_ba	mixed feeding	13955060	2
ChuDM_2017	28112736	SRR8942355	SRR8942355	SRR8942355	SRP078001	NCS008	child	no	NA	NA	no	NA	NA	no	NA	NA	stool	stool	0	42	G1	female	singleton	3260	2	USA	no	vaginal	NA	NA	no	no	39.1	yes	yes	no	IlluminaHiSeq	Ahmed_Bargheet;Hanna_Noordzij	industrialized	yes	USA	NCS008_ba	mixed feeding	24472323	2
ChuDM_2017	28112736	SRR8942364	SRR8942364	SRR8942364	SRP078001	NCS013	child	no	NA	NA	no	NA	NA	no	NA	NA	stool	stool	0	42	G1	female	singleton	3800	2	USA	no	vaginal	NA	NA	no	no	41.3	yes	yes	no	IlluminaHiSeq	Ahmed_Bargheet;Hanna_Noordzij	industrialized	yes	USA	NCS013_ba	mixed feeding	19976424	2
ChuDM_2017	28112736	SRR8942385	SRR8942385	SRR8942385	SRP078001	NCS027	child	no	NA	NA	no	NA	NA	no	NA	NA	stool	stool	0	42	G1	female	singleton	2650	2	USA	no	vaginal	NA	NA	no	no	39.3	yes	yes	no	IlluminaHiSeq	Ahmed_Bargheet;Hanna_Noordzij	industrialized	yes	USA	NCS027_ba	mixed feeding	21940978	2
ChuDM_2017	28112736	SRR8942392	SRR8942392	SRR8942392	SRP078001	NCS034	child	no	NA	NA	no	NA	NA	no	NA	NA	stool	stool	0	42	G1	male	singleton	4105	2	USA	no	vaginal	NA	NA	no	no	38.4	yes	yes	no	IlluminaHiSeq	Ahmed_Bargheet;Hanna_Noordzij	industrialized	yes	USA	NCS034_ba	mixed feeding	18062890	2
ChuDM_2017	28112736	SRR8942393	SRR8942393	SRR8942393	SRP078001	NCS036	child	no	NA	NA	no	NA	NA	no	NA	NA	stool	stool	0	42	G1	male	singleton	3950	2	USA	no	vaginal	NA	NA	no	no	38.6	yes	yes	no	IlluminaHiSeq	Ahmed_Bargheet;Hanna_Noordzij	industrialized	yes	USA	NCS036_ba	mixed feeding	20098505	2
ChuDM_2017	28112736	SRR8942395	SRR8942395	SRR8942395	SRP078001	NCS037	child	no	NA	NA	no	NA	NA	no	NA	NA	stool	stool	0	42	G1	male	singleton	3100	2	USA	no	vaginal	NA	NA	no	no	39.3	yes	yes	no	IlluminaHiSeq	Ahmed_Bargheet;Hanna_Noordzij	industrialized	yes	USA	NCS037_ba	mixed feeding	22115536	2
ChuDM_2017	28112736	SRR8942400	SRR8942400	SRR8942400	SRP078001	NCS042	child	no	NA	NA	no	NA	NA	no	NA	NA	stool	stool	0	42	G1	female	singleton	3320	2	USA	no	vaginal	NA	NA	no	no	39.2	yes	yes	no	IlluminaHiSeq	Ahmed_Bargheet;Hanna_Noordzij	industrialized	yes	USA	NCS042_ba	mixed feeding	20039845	2
ChuDM_2017	28112736	SRR8942411	SRR8942411	SRR8942411	SRP078001	NCS051	child	NA	NA	NA	yes	penicillins;aminoglycosides	penam;aminoglycoside	no	NA	NA	stool	stool	0	42	G1	male	singleton	2900	2	USA	no	vaginal	NA	NA	no	no	37.1	yes	yes	no	IlluminaHiSeq	Ahmed_Bargheet;Hanna_Noordzij	industrialized	yes	USA	NCS051_ba	mixed feeding	27169381	2
ChuDM_2017	28112736	SRR8942418	SRR8942418	SRR8942418	SRP078001	NCS064	child	no	NA	NA	no	NA	NA	no	NA	NA	stool	stool	0	42	G1	male	singleton	2600	2	USA	no	vaginal	NA	NA	no	yes	37.2	yes	yes	no	IlluminaHiSeq	Ahmed_Bargheet;Hanna_Noordzij	industrialized	yes	USA	NCS064_ba	mixed feeding	26893672	2
ChuDM_2017	28112736	SRR8942421	SRR8942421	SRR8942421	SRP078001	NCS067	child	no	NA	NA	no	NA	NA	yes	NA	NA	stool	stool	0	42	G1	female	singleton	2565	2	USA	no	c_section	Emergency_CS	NA	yes	no	36.4	yes	yes	no	IlluminaHiSeq	Ahmed_Bargheet;Hanna_Noordzij	industrialized	yes	USA	NCS067_ba	mixed feeding	23164283	2
ChuDM_2017	28112736	SRR8942427	SRR8942427	SRR8942427	SRP078001	NCS074	child	no	NA	NA	no	NA	NA	no	NA	NA	stool	stool	0	42	G1	male	singleton	4265	2	USA	no	vaginal	NA	NA	no	no	39.7	yes	yes	no	IlluminaHiSeq	Ahmed_Bargheet;Hanna_Noordzij	industrialized	yes	USA	NCS074_ba	mixed feeding	14473263	2
ChuDM_2017	28112736	SRR8942429	SRR8942429	SRR8942429	SRP078001	NCS075	child	no	NA	NA	no	NA	NA	no	NA	NA	stool	stool	0	42	G1	female	singleton	3220	2	USA	no	vaginal	NA	NA	no	no	38.6	yes	yes	no	IlluminaHiSeq	Ahmed_Bargheet;Hanna_Noordzij	industrialized	yes	USA	NCS075_ba	mixed feeding	25349881	2
ChuDM_2017	28112736	SRR8942431	SRR8942431	SRR8942431	SRP078001	NCS077	child	no	NA	NA	no	NA	NA	yes	NA	NA	stool	stool	0	42	G1	male	singleton	3651	2	USA	no	c_section	Elective_CS	NA	no	no	37.4	yes	yes	no	IlluminaHiSeq	Ahmed_Bargheet;Hanna_Noordzij	industrialized	yes	USA	NCS077_ba	mixed feeding	20229732	2
ChuDM_2017	28112736	SRR8942343	SRR8942343	SRR8942343	SRP078001	NCS078	child	no	NA	NA	no	NA	NA	yes	NA	NA	stool	stool	0	42	G1	male	singleton	3030	2	USA	no	vaginal	NA	NA	no	no	38	yes	yes	no	IlluminaHiSeq	Ahmed_Bargheet;Hanna_Noordzij	industrialized	yes	USA	NCS078_ba	mixed feeding	22607730	2
ChuDM_2017	28112736	SRR8942352	SRR8942352	SRR8942352	SRP078001	NCS006	mother	yes	NA	NA	yes	NA	NA	NA	NA	NA	stool	stool	36	NA	NA	female	NA	NA	NA	USA	yes	NA	NA	NA	NA	NA	NA	NA	NA	NA	IlluminaHiSeq	Ahmed_Bargheet;Hanna_Noordzij	industrialized	yes	USA	NCS006_mo	NA	11732594	Mother
ChuDM_2017	28112736	SRR8942363	SRR8942363	SRR8942363	SRP078001	NCS012	mother	no	NA	NA	yes	NA	NA	NA	NA	NA	stool	stool	26	NA	NA	female	NA	NA	NA	USA	yes	NA	NA	NA	NA	NA	NA	NA	NA	NA	IlluminaHiSeq	Ahmed_Bargheet;Hanna_Noordzij	industrialized	yes	USA	NCS012_mo	NA	7488566	Mother
ChuDM_2017	28112736	SRR8942366	SRR8942366	SRR8942366	SRP078001	NCS014	mother	NA	NA	NA	NA	NA	NA	NA	NA	NA	stool	stool	24	NA	NA	female	NA	NA	NA	USA	yes	NA	NA	NA	NA	NA	NA	NA	NA	NA	IlluminaHiSeq	Ahmed_Bargheet;Hanna_Noordzij	industrialized	yes	USA	NCS014_mo	NA	8815224	Mother
ChuDM_2017	28112736	SRR8942375	SRR8942375	SRR8942375	SRP078001	NCS020	mother	no	NA	NA	yes	NA	NA	NA	NA	NA	stool	stool	30	NA	NA	female	NA	NA	NA	USA	yes	NA	NA	NA	NA	NA	NA	NA	NA	NA	IlluminaHiSeq	Ahmed_Bargheet;Hanna_Noordzij	industrialized	yes	USA	NCS020_mo	NA	15117532	Mother
ChuDM_2017	28112736	SRR8942378	SRR8942378	SRR8942378	SRP078001	NCS022	mother	NA	NA	NA	NA	NA	NA	NA	NA	NA	stool	stool	27	NA	NA	female	NA	NA	NA	USA	yes	NA	NA	NA	NA	NA	NA	NA	NA	NA	IlluminaHiSeq	Ahmed_Bargheet;Hanna_Noordzij	industrialized	yes	USA	NCS022_mo	NA	14105169	Mother
ChuDM_2017	28112736	SRR8942381	SRR8942381	SRR8942381	SRP078001	NCS023	mother	no	NA	NA	yes	NA	NA	NA	NA	NA	stool	stool	32	NA	NA	female	NA	NA	NA	USA	yes	NA	NA	NA	NA	NA	NA	NA	NA	NA	IlluminaHiSeq	Ahmed_Bargheet;Hanna_Noordzij	industrialized	yes	USA	NCS023_mo	NA	13708877	Mother
ChuDM_2017	28112736	SRR8942409	SRR8942409	SRR8942409	SRP078001	NCS049	mother	no	NA	NA	yes	NA	NA	NA	NA	NA	stool	stool	19	NA	NA	female	NA	NA	NA	USA	yes	NA	NA	NA	NA	NA	NA	NA	NA	NA	IlluminaHiSeq	Ahmed_Bargheet;Hanna_Noordzij	industrialized	yes	USA	NCS049_mo	NA	23833072	Mother
ChuDM_2017	28112736	SRR8942412	SRR8942412	SRR8942412	SRP078001	NCS051	mother	NA	NA	NA	NA	NA	NA	NA	NA	NA	stool	stool	23	NA	NA	female	NA	NA	NA	USA	yes	NA	NA	NA	NA	NA	NA	NA	NA	NA	IlluminaHiSeq	Ahmed_Bargheet;Hanna_Noordzij	industrialized	yes	USA	NCS051_mo	NA	13440989	Mother
ChuDM_2017	28112736	SRR8942419	SRR8942419	SRR8942419	SRP078001	NCS064	mother	NA	NA	NA	NA	NA	NA	NA	NA	NA	stool	stool	29	NA	NA	female	NA	NA	NA	USA	yes	NA	NA	NA	NA	NA	NA	NA	NA	NA	IlluminaHiSeq	Ahmed_Bargheet;Hanna_Noordzij	industrialized	yes	USA	NCS064_mo	NA	27436717	Mother
ChuDM_2017	28112736	SRR8942425	SRR8942425	SRR8942425	SRP078001	NCS072	mother	yes	NA	NA	yes	NA	NA	NA	NA	NA	stool	stool	25	NA	NA	female	NA	NA	NA	USA	yes	NA	NA	NA	NA	NA	NA	NA	NA	NA	IlluminaHiSeq	Ahmed_Bargheet;Hanna_Noordzij	industrialized	yes	USA	NCS072_mo	NA	29709070	Mother
ChuDM_2017	28112736	SRR8942432	SRR8942432	SRR8942432	SRP078001	NCS077	mother	yes	NA	NA	yes	NA	NA	NA	NA	NA	stool	stool	29	NA	NA	female	NA	NA	NA	USA	yes	NA	NA	NA	NA	NA	NA	NA	NA	NA	IlluminaHiSeq	Ahmed_Bargheet;Hanna_Noordzij	industrialized	yes	USA	NCS077_mo	NA	28437978	Mother
Dsouza_2020	31832638	SRR9330588	SRR9330588	SRR9330588	PRJNA549787	41	child	no	NA	NA	no	NA	NA	NA	NA	NA	stool	stool	1	6	G1	female	NA	NA	1	ZAF	no	vaginal	NA	NA	no	NA	NA	yes	no	no	IlluminaNextSeq	Ching_Jian	transitional	yes	Africa	41	exclusive breastfeeding	6719628	1
Dsouza_2020	31832638	SRR9330590	SRR9330590	SRR9330590	PRJNA549787	44	child	no	NA	NA	no	NA	NA	NA	NA	NA	stool	stool	1	18	G1	female	NA	NA	1	ZAF	no	vaginal	NA	NA	no	NA	NA	yes	no	no	IlluminaNextSeq	Ching_Jian	transitional	yes	Africa	44	exclusive breastfeeding	5002157	1
Dsouza_2020	31832638	SRR9330587	SRR9330587	SRR9330587	PRJNA549787	55	child	no	NA	NA	no	NA	NA	NA	NA	NA	stool	stool	1	35	G1	male	NA	NA	1	ZAF	no	vaginal	NA	NA	no	NA	NA	yes	no	no	IlluminaNextSeq	Ching_Jian	transitional	yes	Africa	55	exclusive breastfeeding	3372086	2
Dsouza_2020	31832638	SRR9330522	SRR9330522	SRR9330522	PRJNA549787	173	child	no	NA	NA	no	NA	NA	NA	NA	NA	stool	stool	1	37	G1	male	NA	NA	1	ZAF	no	c_section	unknown	NA	no	NA	NA	yes	no	no	IlluminaNextSeq	Ching_Jian	transitional	yes	Africa	173	exclusive breastfeeding	4870655	2
Dsouza_2020	31832638	SRR9330605	SRR9330605	SRR9330605	PRJNA549787	6	child	no	NA	NA	no	NA	NA	NA	NA	NA	stool	stool	1	39	G1	female	NA	NA	1	ZAF	no	vaginal	NA	NA	no	NA	NA	yes	no	no	IlluminaNextSeq	Ching_Jian	transitional	yes	Africa	6	exclusive breastfeeding	5845783	2
Dsouza_2020	31832638	SRR9330566	SRR9330566	SRR9330566	PRJNA549787	89	child	no	NA	NA	no	NA	NA	NA	NA	NA	stool	stool	1	40	G1	male	NA	NA	1	ZAF	no	c_section	unknown	NA	no	NA	NA	yes	no	no	IlluminaNextSeq	Ching_Jian	transitional	yes	Africa	89	exclusive breastfeeding	4832383	2
Dsouza_2020	31832638	SRR9330636	SRR9330636	SRR9330636	PRJNA549787	143	child	no	NA	NA	no	NA	NA	NA	NA	NA	stool	stool	1	40	G1	male	NA	NA	1	ZAF	no	vaginal	NA	NA	no	NA	NA	yes	no	no	IlluminaNextSeq	Ching_Jian	transitional	yes	Africa	143	exclusive breastfeeding	6040171	2
Dsouza_2020	31832638	SRR9330584	SRR9330584	SRR9330584	PRJNA549787	45	child	no	NA	NA	no	NA	NA	NA	NA	NA	stool	stool	1	41	G1	male	NA	NA	1	ZAF	no	vaginal	NA	NA	no	NA	NA	yes	no	no	IlluminaNextSeq	Ching_Jian	transitional	yes	Africa	45	exclusive breastfeeding	6449076	2
Dsouza_2020	31832638	SRR9330613	SRR9330613	SRR9330613	PRJNA549787	12	child	no	NA	NA	no	NA	NA	NA	NA	NA	stool	stool	1	41	G1	female	NA	NA	1	ZAF	no	vaginal	NA	NA	no	NA	NA	yes	no	no	IlluminaNextSeq	Ching_Jian	transitional	yes	Africa	12	exclusive breastfeeding	4784967	2
Dsouza_2020	31832638	SRR9330499	SRR9330499	SRR9330499	PRJNA549787	146	child	no	NA	NA	no	NA	NA	NA	NA	NA	stool	stool	1	42	G1	male	NA	NA	1	ZAF	no	vaginal	NA	NA	no	NA	NA	yes	no	no	IlluminaNextSeq	Ching_Jian	transitional	yes	Africa	146	exclusive breastfeeding	4106594	2
Dsouza_2020	31832638	SRR9330514	SRR9330514	SRR9330514	PRJNA549787	133	child	no	NA	NA	no	NA	NA	NA	NA	NA	stool	stool	1	42	G1	male	NA	NA	1	ZAF	no	vaginal	NA	NA	no	NA	NA	yes	no	no	IlluminaNextSeq	Ching_Jian	transitional	yes	Africa	133	exclusive breastfeeding	4182088	2
Dsouza_2020	31832638	SRR9330542	SRR9330542	SRR9330542	PRJNA549787	125	child	no	NA	NA	no	NA	NA	NA	NA	NA	stool	stool	1	42	G1	male	NA	NA	1	ZAF	no	c_section	unknown	NA	no	NA	NA	yes	no	no	IlluminaNextSeq	Ching_Jian	transitional	yes	Africa	125	exclusive breastfeeding	5956100	2
Dsouza_2020	31832638	SRR9330550	SRR9330550	SRR9330550	PRJNA549787	84	child	no	NA	NA	no	NA	NA	NA	NA	NA	stool	stool	1	42	G1	female	NA	NA	1	ZAF	no	vaginal	NA	NA	no	NA	NA	yes	no	no	IlluminaNextSeq	Ching_Jian	transitional	yes	Africa	84	exclusive breastfeeding	2149845	2
Dsouza_2020	31832638	SRR9330556	SRR9330556	SRR9330556	PRJNA549787	159	child	no	NA	NA	no	NA	NA	NA	NA	NA	stool	stool	1	42	G1	female	NA	NA	1	ZAF	no	vaginal	NA	NA	no	NA	NA	yes	no	no	IlluminaNextSeq	Ching_Jian	transitional	yes	Africa	159	exclusive breastfeeding	3550197	2
Dsouza_2020	31832638	SRR9330593	SRR9330593	SRR9330593	PRJNA549787	116	child	no	NA	NA	no	NA	NA	NA	NA	NA	stool	stool	1	42	G1	female	NA	NA	1	ZAF	no	vaginal	NA	NA	no	NA	NA	yes	no	no	IlluminaNextSeq	Ching_Jian	transitional	yes	Africa	116	exclusive breastfeeding	5978489	2
Dsouza_2020	31832638	SRR9330597	SRR9330597	SRR9330597	PRJNA549787	113	child	no	NA	NA	no	NA	NA	NA	NA	NA	stool	stool	1	42	G1	female	NA	NA	1	ZAF	no	vaginal	NA	NA	no	NA	NA	yes	no	no	IlluminaNextSeq	Ching_Jian	transitional	yes	Africa	113	exclusive breastfeeding	3903184	2
Dsouza_2020	31832638	SRR9330604	SRR9330604	SRR9330604	PRJNA549787	128	child	no	NA	NA	no	NA	NA	NA	NA	NA	stool	stool	1	42	G1	female	NA	NA	1	ZAF	no	vaginal	NA	NA	no	NA	NA	yes	no	no	IlluminaNextSeq	Ching_Jian	transitional	yes	Africa	128	exclusive breastfeeding	7159584	2
Dsouza_2020	31832638	SRR9330615	SRR9330615	SRR9330615	PRJNA549787	129	child	no	NA	NA	no	NA	NA	NA	NA	NA	stool	stool	1	42	G1	male	NA	NA	1	ZAF	no	vaginal	NA	NA	no	NA	NA	yes	no	no	IlluminaNextSeq	Ching_Jian	transitional	yes	Africa	129	exclusive breastfeeding	2818426	2
Dsouza_2020	31832638	SRR9330632	SRR9330632	SRR9330632	PRJNA549787	139	child	no	NA	NA	no	NA	NA	NA	NA	NA	stool	stool	1	42	G1	female	NA	NA	1	ZAF	no	vaginal	NA	NA	no	NA	NA	yes	no	no	IlluminaNextSeq	Ching_Jian	transitional	yes	Africa	139	exclusive breastfeeding	3652572	2
Dsouza_2020	31832638	SRR9330505	SRR9330505	SRR9330505	PRJNA549787	148	child	no	NA	NA	no	NA	NA	NA	NA	NA	stool	stool	1	43	G1	male	NA	NA	1	ZAF	no	c_section	unknown	NA	no	NA	NA	yes	no	no	IlluminaNextSeq	Ching_Jian	transitional	yes	Africa	148	exclusive breastfeeding	4262318	2
Dsouza_2020	31832638	SRR9330515	SRR9330515	SRR9330515	PRJNA549787	136	child	no	NA	NA	no	NA	NA	NA	NA	NA	stool	stool	1	43	G1	male	NA	NA	1	ZAF	no	vaginal	NA	NA	no	NA	NA	yes	no	no	IlluminaNextSeq	Ching_Jian	transitional	yes	Africa	136	exclusive breastfeeding	5085470	2
Dsouza_2020	31832638	SRR9330543	SRR9330543	SRR9330543	PRJNA549787	83	child	no	NA	NA	no	NA	NA	NA	NA	NA	stool	stool	1	43	G1	female	NA	NA	1	ZAF	no	vaginal	NA	NA	no	NA	NA	yes	no	no	IlluminaNextSeq	Ching_Jian	transitional	yes	Africa	83	exclusive breastfeeding	4087908	2
Dsouza_2020	31832638	SRR9330560	SRR9330560	SRR9330560	PRJNA549787	170	child	no	NA	NA	no	NA	NA	NA	NA	NA	stool	stool	1	43	G1	male	NA	NA	1	ZAF	no	vaginal	NA	NA	no	NA	NA	yes	no	no	IlluminaNextSeq	Ching_Jian	transitional	yes	Africa	170	exclusive breastfeeding	2440144	2
Dsouza_2020	31832638	SRR9330573	SRR9330573	SRR9330573	PRJNA549787	121	child	no	NA	NA	no	NA	NA	NA	NA	NA	stool	stool	1	43	G1	female	NA	NA	1	ZAF	no	vaginal	NA	NA	no	NA	NA	yes	no	no	IlluminaNextSeq	Ching_Jian	transitional	yes	Africa	121	exclusive breastfeeding	5653786	2
Dsouza_2020	31832638	SRR9330595	SRR9330595	SRR9330595	PRJNA549787	114	child	no	NA	NA	no	NA	NA	NA	NA	NA	stool	stool	1	43	G1	male	NA	NA	1	ZAF	no	vaginal	NA	NA	no	NA	NA	yes	no	no	IlluminaNextSeq	Ching_Jian	transitional	yes	Africa	114	exclusive breastfeeding	3340155	2
Dsouza_2020	31832638	SRR9330599	SRR9330599	SRR9330599	PRJNA549787	111	child	no	NA	NA	no	NA	NA	NA	NA	NA	stool	stool	1	43	G1	male	NA	NA	1	ZAF	no	vaginal	NA	NA	no	NA	NA	yes	no	no	IlluminaNextSeq	Ching_Jian	transitional	yes	Africa	111	exclusive breastfeeding	5306124	2
Dsouza_2020	31832638	SRR9330601	SRR9330601	SRR9330601	PRJNA549787	11	child	no	NA	NA	no	NA	NA	NA	NA	NA	stool	stool	1	43	G1	male	NA	NA	1	ZAF	no	vaginal	NA	NA	no	NA	NA	yes	no	no	IlluminaNextSeq	Ching_Jian	transitional	yes	Africa	11	exclusive breastfeeding	6185492	2
Dsouza_2020	31832638	SRR9330602	SRR9330602	SRR9330602	PRJNA549787	79	child	no	NA	NA	no	NA	NA	NA	NA	NA	stool	stool	1	43	G1	female	NA	NA	1	ZAF	no	vaginal	NA	NA	no	NA	NA	yes	no	no	IlluminaNextSeq	Ching_Jian	transitional	yes	Africa	79	exclusive breastfeeding	5033792	2
Dsouza_2020	31832638	SRR9330610	SRR9330610	SRR9330610	PRJNA549787	70	child	no	NA	NA	no	NA	NA	NA	NA	NA	stool	stool	1	43	G1	female	NA	NA	1	ZAF	no	vaginal	NA	NA	no	NA	NA	yes	no	no	IlluminaNextSeq	Ching_Jian	transitional	yes	Africa	70	exclusive breastfeeding	5732030	2
Dsouza_2020	31832638	SRR9330630	SRR9330630	SRR9330630	PRJNA549787	100	child	no	NA	NA	no	NA	NA	NA	NA	NA	stool	stool	1	43	G1	male	NA	NA	1	ZAF	no	c_section	unknown	NA	no	NA	NA	yes	no	no	IlluminaNextSeq	Ching_Jian	transitional	yes	Africa	100	exclusive breastfeeding	4334560	2
Dsouza_2020	31832638	SRR9330635	SRR9330635	SRR9330635	PRJNA549787	101	child	no	NA	NA	no	NA	NA	NA	NA	NA	stool	stool	1	43	G1	female	NA	NA	1	ZAF	no	vaginal	NA	NA	no	NA	NA	yes	no	no	IlluminaNextSeq	Ching_Jian	transitional	yes	Africa	101	exclusive breastfeeding	5917598	2
Dsouza_2020	31832638	SRR9330638	SRR9330638	SRR9330638	PRJNA549787	24	child	no	NA	NA	no	NA	NA	NA	NA	NA	stool	stool	1	43	G1	male	NA	NA	1	ZAF	no	c_section	unknown	NA	no	NA	NA	yes	no	no	IlluminaNextSeq	Ching_Jian	transitional	yes	Africa	24	exclusive breastfeeding	5272959	2
Dsouza_2020	31832638	SRR9330497	SRR9330497	SRR9330497	PRJNA549787	145	child	no	NA	NA	no	NA	NA	NA	NA	NA	stool	stool	1	44	G1	male	NA	NA	1	ZAF	no	vaginal	NA	NA	no	NA	NA	yes	no	no	IlluminaNextSeq	Ching_Jian	transitional	yes	Africa	145	exclusive breastfeeding	6221034	2
Dsouza_2020	31832638	SRR9330519	SRR9330519	SRR9330519	PRJNA549787	175	child	no	NA	NA	no	NA	NA	NA	NA	NA	stool	stool	1	44	G1	female	NA	NA	1	ZAF	no	vaginal	NA	NA	no	NA	NA	yes	no	no	IlluminaNextSeq	Ching_Jian	transitional	yes	Africa	175	exclusive breastfeeding	7700235	2
Dsouza_2020	31832638	SRR9330530	SRR9330530	SRR9330530	PRJNA549787	108	child	no	NA	NA	no	NA	NA	NA	NA	NA	stool	stool	1	44	G1	male	NA	NA	1	ZAF	no	vaginal	NA	NA	no	NA	NA	yes	no	no	IlluminaNextSeq	Ching_Jian	transitional	yes	Africa	108	exclusive breastfeeding	3670166	2
Dsouza_2020	31832638	SRR9330533	SRR9330533	SRR9330533	PRJNA549787	107	child	no	NA	NA	no	NA	NA	NA	NA	NA	stool	stool	1	44	G1	male	NA	NA	1	ZAF	no	vaginal	NA	NA	no	NA	NA	yes	no	no	IlluminaNextSeq	Ching_Jian	transitional	yes	Africa	107	exclusive breastfeeding	2033256	2
Dsouza_2020	31832638	SRR9330558	SRR9330558	SRR9330558	PRJNA549787	16	child	no	NA	NA	no	NA	NA	NA	NA	NA	stool	stool	1	44	G1	male	NA	NA	1	ZAF	no	vaginal	NA	NA	no	NA	NA	yes	no	no	IlluminaNextSeq	Ching_Jian	transitional	yes	Africa	16	exclusive breastfeeding	6505446	2
Dsouza_2020	31832638	SRR9330579	SRR9330579	SRR9330579	PRJNA549787	120	child	no	NA	NA	no	NA	NA	NA	NA	NA	stool	stool	1	44	G1	male	NA	NA	1	ZAF	no	vaginal	NA	NA	no	NA	NA	yes	no	no	IlluminaNextSeq	Ching_Jian	transitional	yes	Africa	120	exclusive breastfeeding	3432450	2
Dsouza_2020	31832638	SRR9330617	SRR9330617	SRR9330617	PRJNA549787	130	child	yes	penam;aminoglycoside;beta-lactamase_inhibitor	penam;aminoglycoside;beta-lactamase_inhibitor	yes	penam;aminoglycoside;beta-lactamase_inhibitor	penam;aminoglycoside;beta-lactamase_inhibitor	NA	NA	NA	stool	stool	1	44	G1	female	NA	NA	2	ZAF	no	vaginal	NA	NA	no	NA	NA	yes	no	no	IlluminaNextSeq	Ching_Jian	transitional	yes	Africa	130	exclusive breastfeeding	2484517	2
Dsouza_2020	31832638	SRR9330624	SRR9330624	SRR9330624	PRJNA549787	104	child	no	NA	NA	no	NA	NA	NA	NA	NA	stool	stool	1	44	G1	female	NA	NA	1	ZAF	no	c_section	unknown	NA	no	NA	NA	yes	no	no	IlluminaNextSeq	Ching_Jian	transitional	yes	Africa	104	exclusive breastfeeding	3804591	2
Dsouza_2020	31832638	SRR9330647	SRR9330647	SRR9330647	PRJNA549787	127	child	no	NA	NA	no	NA	NA	NA	NA	NA	stool	stool	1	44	G1	female	NA	NA	1	ZAF	no	vaginal	NA	NA	no	NA	NA	yes	no	no	IlluminaNextSeq	Ching_Jian	transitional	yes	Africa	127	exclusive breastfeeding	2804797	2
Dsouza_2020	31832638	SRR9330655	SRR9330655	SRR9330655	PRJNA549787	28	child	no	NA	NA	no	NA	NA	NA	NA	NA	stool	stool	1	44	G1	male	NA	NA	1	ZAF	no	c_section	unknown	NA	no	NA	NA	yes	no	no	IlluminaNextSeq	Ching_Jian	transitional	yes	Africa	28	exclusive breastfeeding	4705655	2
Dsouza_2020	31832638	SRR9330493	SRR9330493	SRR9330493	PRJNA549787	27	child	no	NA	NA	no	NA	NA	NA	NA	NA	stool	stool	1	45	G1	male	NA	NA	1	ZAF	no	vaginal	NA	NA	no	NA	NA	yes	no	no	IlluminaNextSeq	Ching_Jian	transitional	yes	Africa	27	exclusive breastfeeding	5185612	2
Dsouza_2020	31832638	SRR9330527	SRR9330527	SRR9330527	PRJNA549787	177	child	no	NA	NA	no	NA	NA	NA	NA	NA	stool	stool	1	45	G1	female	NA	NA	1	ZAF	no	vaginal	NA	NA	no	NA	NA	yes	no	no	IlluminaNextSeq	Ching_Jian	transitional	yes	Africa	177	exclusive breastfeeding	4998634	2
Dsouza_2020	31832638	SRR9330539	SRR9330539	SRR9330539	PRJNA549787	153	child	no	NA	NA	no	NA	NA	NA	NA	NA	stool	stool	1	45	G1	male	NA	NA	1	ZAF	no	vaginal	NA	NA	no	NA	NA	yes	no	no	IlluminaNextSeq	Ching_Jian	transitional	yes	Africa	153	exclusive breastfeeding	2720805	2
Dsouza_2020	31832638	SRR9330652	SRR9330652	SRR9330652	PRJNA549787	25	child	no	NA	NA	no	NA	NA	NA	NA	NA	stool	stool	1	45	G1	male	NA	NA	1	ZAF	no	vaginal	NA	NA	no	NA	NA	yes	no	no	IlluminaNextSeq	Ching_Jian	transitional	yes	Africa	25	exclusive breastfeeding	5224308	2
Dsouza_2020	31832638	SRR9330516	SRR9330516	SRR9330516	PRJNA549787	142	child	no	NA	NA	no	NA	NA	NA	NA	NA	stool	stool	1	47	G1	male	NA	NA	1	ZAF	no	c_section	unknown	NA	no	NA	NA	yes	no	no	IlluminaNextSeq	Ching_Jian	transitional	yes	Africa	142	exclusive breastfeeding	3561456	2
Dsouza_2020	31832638	SRR9330580	SRR9330580	SRR9330580	PRJNA549787	124	child	no	NA	NA	no	NA	NA	NA	NA	NA	stool	stool	1	47	G1	female	NA	NA	1	ZAF	no	vaginal	NA	NA	no	NA	NA	yes	no	no	IlluminaNextSeq	Ching_Jian	transitional	yes	Africa	124	exclusive breastfeeding	4739492	2
Dsouza_2020	31832638	SRR9330625	SRR9330625	SRR9330625	PRJNA549787	102	child	no	NA	NA	no	NA	NA	NA	NA	NA	stool	stool	1	47	G1	male	NA	NA	1	ZAF	no	vaginal	NA	NA	no	NA	NA	yes	no	no	IlluminaNextSeq	Ching_Jian	transitional	yes	Africa	102	exclusive breastfeeding	5196967	2
Dsouza_2020	31832638	SRR9330564	SRR9330564	SRR9330564	PRJNA549787	88	child	no	NA	NA	no	NA	NA	NA	NA	NA	stool	stool	1	48	G1	female	NA	NA	1	ZAF	no	c_section	unknown	NA	no	NA	NA	yes	no	no	IlluminaNextSeq	Ching_Jian	transitional	yes	Africa	88	exclusive breastfeeding	1969037	2
Dsouza_2020	31832638	SRR9330507	SRR9330507	SRR9330507	PRJNA549787	91	child	no	NA	NA	no	NA	NA	NA	NA	NA	stool	stool	1	50	G1	male	NA	NA	1	ZAF	no	c_section	unknown	NA	no	NA	NA	yes	no	no	IlluminaNextSeq	Ching_Jian	transitional	yes	Africa	91	exclusive breastfeeding	7451246	2
Dsouza_2020	31832638	SRR9330509	SRR9330509	SRR9330509	PRJNA549787	92	child	no	NA	NA	no	NA	NA	NA	NA	NA	stool	stool	1	53	G1	male	NA	NA	1	ZAF	no	vaginal	NA	NA	no	NA	NA	yes	no	no	IlluminaNextSeq	Ching_Jian	transitional	yes	Africa	92	exclusive breastfeeding	7191416	2
Dsouza_2020	31832638	SRR9330540	SRR9330540	SRR9330540	PRJNA549787	86	child	no	NA	NA	no	NA	NA	NA	NA	NA	stool	stool	1	55	G1	female	NA	NA	1	ZAF	no	vaginal	NA	NA	no	NA	NA	yes	no	no	IlluminaNextSeq	Ching_Jian	transitional	yes	Africa	86	exclusive breastfeeding	5923626	2
Dsouza_2020	31832638	SRR9330643	SRR9330643	SRR9330643	PRJNA549787	21	child	no	NA	NA	no	NA	NA	NA	NA	NA	stool	stool	1	60	G1	female	NA	NA	1	ZAF	no	vaginal	NA	NA	no	NA	NA	yes	no	no	IlluminaNextSeq	Ching_Jian	transitional	yes	Africa	21	exclusive breastfeeding	3989102	2
Dsouza_2020	31832638	SRR9330583	SRR9330583	SRR9330583	PRJNA549787	5	child	no	NA	NA	no	NA	NA	NA	NA	NA	stool	stool	1	61	G1	female	NA	NA	1	ZAF	no	vaginal	NA	NA	no	NA	NA	yes	no	no	IlluminaNextSeq	Ching_Jian	transitional	yes	Africa	5	exclusive breastfeeding	9356519	3
Dsouza_2020	31832638	SRR9330594	SRR9330594	SRR9330594	PRJNA549787	113	child	yes	penam;aminoglycoside;beta-lactamase_inhibitor	penam;aminoglycoside;beta-lactamase_inhibitor	yes	penam;aminoglycoside;beta-lactamase_inhibitor	penam;aminoglycoside;beta-lactamase_inhibitor	NA	NA	NA	stool	stool	1	72	G1	female	NA	NA	2	ZAF	no	vaginal	NA	NA	no	NA	NA	yes	no	no	IlluminaNextSeq	Ching_Jian	transitional	yes	Africa	113	exclusive breastfeeding	5829520	3
Dsouza_2020	31832638	SRR9330618	SRR9330618	SRR9330618	PRJNA549787	130	child	no	NA	NA	no	NA	NA	NA	NA	NA	stool	stool	1	73	G1	female	NA	NA	1	ZAF	no	vaginal	NA	NA	no	NA	NA	yes	no	no	IlluminaNextSeq	Ching_Jian	transitional	yes	Africa	130	exclusive breastfeeding	2171422	3
Dsouza_2020	31832638	SRR9330571	SRR9330571	SRR9330571	PRJNA549787	8	child	no	NA	NA	no	NA	NA	NA	NA	NA	stool	stool	1	79	G1	male	NA	NA	1	ZAF	no	c_section	unknown	NA	no	NA	NA	yes	no	no	IlluminaNextSeq	Ching_Jian	transitional	yes	Africa	8	exclusive breastfeeding	5251177	3
Dsouza_2020	31832638	SRR9330562	SRR9330562	SRR9330562	PRJNA549787	91	child	no	NA	NA	no	NA	NA	NA	NA	NA	stool	stool	1	81	G1	male	NA	NA	1	ZAF	no	c_section	unknown	NA	no	NA	NA	yes	no	no	IlluminaNextSeq	Ching_Jian	transitional	yes	Africa	91	exclusive breastfeeding	12895844	3
FerrettiP_2018	30001516	SRR5273887	SRR5273887	SRR5273887	PRJNA352475	C10055	child	no	NA	NA	no	NA	NA	no	NA	NA	stool	stool	0	1	G1	NA	singleton	3700	1	ITA	no	vaginal	NA	NA	no	NA	NA	yes	no	no	IlluminaHiSeq	Ahmed_Bargheet;Hanna_Noordzij	industrialized	no	Europe	C10055	exclusive breastfeeding	6256741	0
FerrettiP_2018	30001516	SRR5273892	SRR5273892	SRR5273892	PRJNA352475	C10052	child	no	NA	NA	no	NA	NA	no	NA	NA	stool	stool	0	1	G1	NA	singleton	4005	1	ITA	no	vaginal	NA	NA	no	NA	NA	yes	no	no	IlluminaHiSeq	Ahmed_Bargheet;Hanna_Noordzij	industrialized	no	Europe	C10052	exclusive breastfeeding	10929861	0
FerrettiP_2018	30001516	SRR5273905	SRR5273905	SRR5273905	PRJNA352475	C10049	child	no	NA	NA	no	NA	NA	no	NA	NA	stool	stool	0	1	G1	NA	singleton	2960	1	ITA	no	vaginal	NA	NA	no	NA	NA	yes	no	no	IlluminaHiSeq	Ahmed_Bargheet;Hanna_Noordzij	industrialized	no	Europe	C10049	exclusive breastfeeding	7640859	0
FerrettiP_2018	30001516	SRR5273942	SRR5273942	SRR5273942	PRJNA352475	C10035	child	no	NA	NA	no	NA	NA	no	NA	NA	stool	stool	0	1	G1	NA	singleton	2970	1	ITA	no	vaginal	NA	NA	no	NA	NA	yes	no	no	IlluminaHiSeq	Ahmed_Bargheet;Hanna_Noordzij	industrialized	no	Europe	C10035	exclusive breastfeeding	5690620	0
FerrettiP_2018	30001516	SRR5273952	SRR5273952	SRR5273952	PRJNA352475	C10034	child	no	NA	NA	no	NA	NA	no	NA	NA	stool	stool	0	1	G1	NA	singleton	3400	1	ITA	no	vaginal	NA	NA	no	NA	NA	yes	no	no	IlluminaHiSeq	Ahmed_Bargheet;Hanna_Noordzij	industrialized	no	Europe	C10034	exclusive breastfeeding	1299123	0
FerrettiP_2018	30001516	SRR5273962	SRR5273962	SRR5273962	PRJNA352475	C10032	child	no	NA	NA	no	NA	NA	no	NA	NA	stool	stool	0	1	G1	NA	singleton	2800	1	ITA	no	vaginal	NA	NA	no	NA	NA	yes	no	no	IlluminaHiSeq	Ahmed_Bargheet;Hanna_Noordzij	industrialized	no	Europe	C10032	exclusive breastfeeding	1099565	0
FerrettiP_2018	30001516	SRR5273964	SRR5273964	SRR5273964	PRJNA352475	C10031	child	no	NA	NA	no	NA	NA	no	NA	NA	stool	stool	0	1	G1	NA	singleton	2890	1	ITA	no	vaginal	NA	NA	no	NA	NA	yes	no	no	IlluminaHiSeq	Ahmed_Bargheet;Hanna_Noordzij	industrialized	no	Europe	C10031	exclusive breastfeeding	14647319	0
FerrettiP_2018	30001516	SRR5273977	SRR5273977	SRR5273977	PRJNA352475	C10029	child	no	NA	NA	no	NA	NA	no	NA	NA	stool	stool	0	1	G1	NA	singleton	3810	1	ITA	no	vaginal	NA	NA	no	NA	NA	yes	no	no	IlluminaHiSeq	Ahmed_Bargheet;Hanna_Noordzij	industrialized	no	Europe	C10029	exclusive breastfeeding	3671454	0
FerrettiP_2018	30001516	SRR5273988	SRR5273988	SRR5273988	PRJNA352475	C10026	child	no	NA	NA	no	NA	NA	no	NA	NA	stool	stool	0	1	G1	NA	singleton	2600	1	ITA	no	vaginal	NA	NA	no	NA	NA	yes	no	no	IlluminaHiSeq	Ahmed_Bargheet;Hanna_Noordzij	industrialized	no	Europe	C10026	exclusive breastfeeding	1981373	0
FerrettiP_2018	30001516	SRR5274013	SRR5274013	SRR5274013	PRJNA352475	C10020	child	no	NA	NA	no	NA	NA	no	NA	NA	stool	stool	0	1	G1	NA	singleton	NA	1	ITA	no	vaginal	NA	NA	no	NA	NA	yes	no	no	IlluminaHiSeq	Ahmed_Bargheet;Hanna_Noordzij	industrialized	no	Europe	C10020	exclusive breastfeeding	7229957	0
FerrettiP_2018	30001516	SRR5274022	SRR5274022	SRR5274022	PRJNA352475	C10019	child	no	NA	NA	no	NA	NA	no	NA	NA	stool	stool	0	1	G1	NA	singleton	3260	1	ITA	no	vaginal	NA	NA	no	NA	NA	yes	no	no	IlluminaHiSeq	Ahmed_Bargheet;Hanna_Noordzij	industrialized	no	Europe	C10019	exclusive breastfeeding	32992817	0
FerrettiP_2018	30001516	SRR5274028	SRR5274028	SRR5274028	PRJNA352475	C10015	child	no	NA	NA	no	NA	NA	no	NA	NA	stool	stool	0	1	G1	NA	singleton	3340	1	ITA	no	vaginal	NA	NA	no	NA	NA	yes	no	no	IlluminaHiSeq	Ahmed_Bargheet;Hanna_Noordzij	industrialized	no	Europe	C10015	exclusive breastfeeding	4012224	0
FerrettiP_2018	30001516	SRR5274048	SRR5274048	SRR5274048	PRJNA352475	C10008	child	no	NA	NA	no	NA	NA	yes	NA	NA	stool	stool	0	1	G1	NA	singleton	3290	1	ITA	no	vaginal	NA	NA	no	NA	NA	yes	no	no	IlluminaHiSeq	Ahmed_Bargheet;Hanna_Noordzij	industrialized	no	Europe	C10008	exclusive breastfeeding	6252850	0
FerrettiP_2018	30001516	SRR5274054	SRR5274054	SRR5274054	PRJNA352475	C10007	child	no	NA	NA	no	NA	NA	no	NA	NA	stool	stool	0	1	G1	NA	singleton	3450	1	ITA	no	vaginal	NA	NA	no	NA	NA	yes	no	no	IlluminaHiSeq	Ahmed_Bargheet;Hanna_Noordzij	industrialized	no	Europe	C10007	exclusive breastfeeding	35444344	0
FerrettiP_2018	30001516	SRR5274065	SRR5274065	SRR5274065	PRJNA352475	C10006	child	no	NA	NA	no	NA	NA	no	NA	NA	stool	stool	0	1	G1	NA	singleton	3115	1	ITA	no	vaginal	NA	NA	no	NA	NA	yes	no	no	IlluminaHiSeq	Ahmed_Bargheet;Hanna_Noordzij	industrialized	no	Europe	C10006	exclusive breastfeeding	19379589	0
FerrettiP_2018	30001516	SRR5274072	SRR5274072	SRR5274072	PRJNA352475	C10005	child	no	NA	NA	no	NA	NA	no	NA	NA	stool	stool	0	1	G1	NA	singleton	3350	1	ITA	no	vaginal	NA	NA	no	NA	NA	yes	no	no	IlluminaHiSeq	Ahmed_Bargheet;Hanna_Noordzij	industrialized	no	Europe	C10005	exclusive breastfeeding	13370588	0
FerrettiP_2018	30001516	SRR5274091	SRR5274091	SRR5274091	PRJNA352475	C10001	child	no	NA	NA	no	NA	NA	yes	NA	NA	stool	stool	0	1	G1	NA	singleton	3210	1	ITA	no	vaginal	NA	NA	no	NA	NA	yes	no	no	IlluminaHiSeq	Ahmed_Bargheet;Hanna_Noordzij	industrialized	no	Europe	C10001	exclusive breastfeeding	12913329	0
FerrettiP_2018	30001516	SRR5273886	SRR5273886	SRR5273886	PRJNA352475	C10055	child	no	NA	NA	no	NA	NA	no	NA	NA	stool	stool	0	3	G1	NA	singleton	3700	2	ITA	no	vaginal	NA	NA	no	NA	NA	yes	no	no	IlluminaHiSeq	Ahmed_Bargheet;Hanna_Noordzij	industrialized	no	Europe	C10055	exclusive breastfeeding	4811366	0
FerrettiP_2018	30001516	SRR5273891	SRR5273891	SRR5273891	PRJNA352475	C10052	child	no	NA	NA	no	NA	NA	no	NA	NA	stool	stool	0	3	G1	NA	singleton	4005	2	ITA	no	vaginal	NA	NA	no	NA	NA	yes	no	no	IlluminaHiSeq	Ahmed_Bargheet;Hanna_Noordzij	industrialized	no	Europe	C10052	exclusive breastfeeding	12459991	0
FerrettiP_2018	30001516	SRR5273900	SRR5273900	SRR5273900	PRJNA352475	C10049	child	no	NA	NA	no	NA	NA	no	NA	NA	stool	stool	0	3	G1	NA	singleton	2960	2	ITA	no	vaginal	NA	NA	no	NA	NA	yes	no	no	IlluminaHiSeq	Ahmed_Bargheet;Hanna_Noordzij	industrialized	no	Europe	C10049	exclusive breastfeeding	14987760	0
FerrettiP_2018	30001516	SRR5273915	SRR5273915	SRR5273915	PRJNA352475	C10043	child	no	NA	NA	no	NA	NA	no	NA	NA	stool	stool	0	3	G1	NA	singleton	3250	2	ITA	no	vaginal	NA	NA	no	NA	NA	yes	no	no	IlluminaHiSeq	Ahmed_Bargheet;Hanna_Noordzij	industrialized	no	Europe	C10043	exclusive breastfeeding	26621290	0
FerrettiP_2018	30001516	SRR5273920	SRR5273920	SRR5273920	PRJNA352475	C10042	child	no	NA	NA	no	NA	NA	no	NA	NA	stool	stool	0	3	G1	NA	singleton	2920	2	ITA	no	vaginal	NA	NA	no	NA	NA	yes	no	no	IlluminaHiSeq	Ahmed_Bargheet;Hanna_Noordzij	industrialized	no	Europe	C10042	exclusive breastfeeding	10808358	0
FerrettiP_2018	30001516	SRR5273929	SRR5273929	SRR5273929	PRJNA352475	C10039	child	no	NA	NA	no	NA	NA	no	NA	NA	stool	stool	0	3	G1	NA	singleton	2940	2	ITA	no	vaginal	NA	NA	no	NA	NA	yes	no	no	IlluminaHiSeq	Ahmed_Bargheet;Hanna_Noordzij	industrialized	no	Europe	C10039	exclusive breastfeeding	19828511	0
FerrettiP_2018	30001516	SRR5273941	SRR5273941	SRR5273941	PRJNA352475	C10035	child	no	NA	NA	no	NA	NA	no	NA	NA	stool	stool	0	3	G1	NA	singleton	2970	2	ITA	no	vaginal	NA	NA	no	NA	NA	yes	no	no	IlluminaHiSeq	Ahmed_Bargheet;Hanna_Noordzij	industrialized	no	Europe	C10035	exclusive breastfeeding	30656777	0
FerrettiP_2018	30001516	SRR5273951	SRR5273951	SRR5273951	PRJNA352475	C10034	child	no	NA	NA	no	NA	NA	no	NA	NA	stool	stool	0	3	G1	NA	singleton	3400	2	ITA	no	vaginal	NA	NA	no	NA	NA	yes	no	no	IlluminaHiSeq	Ahmed_Bargheet;Hanna_Noordzij	industrialized	no	Europe	C10034	exclusive breastfeeding	3693398	0
FerrettiP_2018	30001516	SRR5273961	SRR5273961	SRR5273961	PRJNA352475	C10032	child	no	NA	NA	no	NA	NA	no	NA	NA	stool	stool	0	3	G1	NA	singleton	2800	2	ITA	no	vaginal	NA	NA	no	NA	NA	yes	no	no	IlluminaHiSeq	Ahmed_Bargheet;Hanna_Noordzij	industrialized	no	Europe	C10032	exclusive breastfeeding	4103153	0
FerrettiP_2018	30001516	SRR5273966	SRR5273966	SRR5273966	PRJNA352475	C10031	child	no	NA	NA	no	NA	NA	no	NA	NA	stool	stool	0	3	G1	NA	singleton	2890	2	ITA	no	vaginal	NA	NA	no	NA	NA	yes	no	no	IlluminaHiSeq	Ahmed_Bargheet;Hanna_Noordzij	industrialized	no	Europe	C10031	exclusive breastfeeding	11292326	0
FerrettiP_2018	30001516	SRR5273976	SRR5273976	SRR5273976	PRJNA352475	C10029	child	no	NA	NA	no	NA	NA	no	NA	NA	stool	stool	0	3	G1	NA	singleton	3810	2	ITA	no	vaginal	NA	NA	no	NA	NA	yes	no	no	IlluminaHiSeq	Ahmed_Bargheet;Hanna_Noordzij	industrialized	no	Europe	C10029	exclusive breastfeeding	32316913	0
FerrettiP_2018	30001516	SRR5273987	SRR5273987	SRR5273987	PRJNA352475	C10026	child	no	NA	NA	no	NA	NA	no	NA	NA	stool	stool	0	3	G1	NA	singleton	2600	2	ITA	no	vaginal	NA	NA	no	NA	NA	yes	no	no	IlluminaHiSeq	Ahmed_Bargheet;Hanna_Noordzij	industrialized	no	Europe	C10026	exclusive breastfeeding	3007481	0
FerrettiP_2018	30001516	SRR5273995	SRR5273995	SRR5273995	PRJNA352475	C10024	child	no	NA	NA	no	NA	NA	no	NA	NA	stool	stool	0	3	G1	NA	singleton	3450	2	ITA	no	vaginal	NA	NA	no	NA	NA	yes	no	no	IlluminaHiSeq	Ahmed_Bargheet;Hanna_Noordzij	industrialized	no	Europe	C10024	exclusive breastfeeding	26080286	0
FerrettiP_2018	30001516	SRR5274004	SRR5274004	SRR5274004	PRJNA352475	C10023	child	no	NA	NA	no	NA	NA	no	NA	NA	stool	stool	0	3	G1	NA	singleton	3255	2	ITA	no	vaginal	NA	NA	no	NA	NA	yes	no	no	IlluminaHiSeq	Ahmed_Bargheet;Hanna_Noordzij	industrialized	no	Europe	C10023	exclusive breastfeeding	25256488	0
FerrettiP_2018	30001516	SRR5274012	SRR5274012	SRR5274012	PRJNA352475	C10020	child	no	NA	NA	no	NA	NA	no	NA	NA	stool	stool	0	3	G1	NA	singleton	NA	2	ITA	no	vaginal	NA	NA	no	NA	NA	yes	no	no	IlluminaHiSeq	Ahmed_Bargheet;Hanna_Noordzij	industrialized	no	Europe	C10020	exclusive breastfeeding	3226183	0
FerrettiP_2018	30001516	SRR5274021	SRR5274021	SRR5274021	PRJNA352475	C10019	child	no	NA	NA	no	NA	NA	no	NA	NA	stool	stool	0	3	G1	NA	singleton	3260	2	ITA	no	vaginal	NA	NA	no	NA	NA	yes	no	no	IlluminaHiSeq	Ahmed_Bargheet;Hanna_Noordzij	industrialized	no	Europe	C10019	exclusive breastfeeding	15403417	0
FerrettiP_2018	30001516	SRR5274026	SRR5274026	SRR5274026	PRJNA352475	C10015	child	no	NA	NA	no	NA	NA	no	NA	NA	stool	stool	0	3	G1	NA	singleton	3340	2	ITA	no	vaginal	NA	NA	no	NA	NA	yes	no	no	IlluminaHiSeq	Ahmed_Bargheet;Hanna_Noordzij	industrialized	no	Europe	C10015	exclusive breastfeeding	13786672	0
FerrettiP_2018	30001516	SRR5274038	SRR5274038	SRR5274038	PRJNA352475	C10009	child	no	NA	NA	no	NA	NA	no	NA	NA	stool	stool	0	3	G1	NA	singleton	2900	2	ITA	no	vaginal	NA	NA	no	NA	NA	yes	no	no	IlluminaHiSeq	Ahmed_Bargheet;Hanna_Noordzij	industrialized	no	Europe	C10009	exclusive breastfeeding	194165137	0
FerrettiP_2018	30001516	SRR5274046	SRR5274046	SRR5274046	PRJNA352475	C10008	child	no	NA	NA	no	NA	NA	yes	NA	NA	stool	stool	0	3	G1	NA	singleton	3290	2	ITA	no	vaginal	NA	NA	no	NA	NA	yes	no	no	IlluminaHiSeq	Ahmed_Bargheet;Hanna_Noordzij	industrialized	no	Europe	C10008	exclusive breastfeeding	6624820	0
FerrettiP_2018	30001516	SRR5274053	SRR5274053	SRR5274053	PRJNA352475	C10007	child	no	NA	NA	no	NA	NA	no	NA	NA	stool	stool	0	3	G1	NA	singleton	3450	2	ITA	no	vaginal	NA	NA	no	NA	NA	yes	no	no	IlluminaHiSeq	Ahmed_Bargheet;Hanna_Noordzij	industrialized	no	Europe	C10007	exclusive breastfeeding	14999582	0
FerrettiP_2018	30001516	SRR5274070	SRR5274070	SRR5274070	PRJNA352475	C10005	child	no	NA	NA	no	NA	NA	no	NA	NA	stool	stool	0	3	G1	NA	singleton	3350	2	ITA	no	vaginal	NA	NA	no	NA	NA	yes	no	no	IlluminaHiSeq	Ahmed_Bargheet;Hanna_Noordzij	industrialized	no	Europe	C10005	exclusive breastfeeding	16217063	0
FerrettiP_2018	30001516	SRR5274084	SRR5274084	SRR5274084	PRJNA352475	C10002	child	yes	NA	NA	yes	NA	NA	yes	NA	NA	stool	stool	0	3	G1	NA	singleton	3130	2	ITA	no	vaginal	NA	NA	no	NA	NA	yes	no	no	IlluminaHiSeq	Ahmed_Bargheet;Hanna_Noordzij	industrialized	no	Europe	C10002	exclusive breastfeeding	13948315	0
FerrettiP_2018	30001516	SRR5274089	SRR5274089	SRR5274089	PRJNA352475	C10001	child	no	NA	NA	no	NA	NA	yes	NA	NA	stool	stool	0	3	G1	NA	singleton	3210	2	ITA	no	vaginal	NA	NA	no	NA	NA	yes	no	no	IlluminaHiSeq	Ahmed_Bargheet;Hanna_Noordzij	industrialized	no	Europe	C10001	exclusive breastfeeding	25190733	0
FerrettiP_2018	30001516	SRR5273878	SRR5273878	SRR5273878	PRJNA352475	C10055	child	no	NA	NA	no	NA	NA	no	NA	NA	stool	stool	0	30	G1	NA	singleton	3700	4	ITA	no	vaginal	NA	NA	no	NA	NA	yes	no	no	IlluminaHiSeq	Ahmed_Bargheet;Hanna_Noordzij	industrialized	no	Europe	C10055	exclusive breastfeeding	2744289	1
FerrettiP_2018	30001516	SRR5273902	SRR5273902	SRR5273902	PRJNA352475	C10049	child	no	NA	NA	no	NA	NA	no	NA	NA	stool	stool	0	30	G1	NA	singleton	2960	4	ITA	no	vaginal	NA	NA	no	NA	NA	yes	no	no	IlluminaHiSeq	Ahmed_Bargheet;Hanna_Noordzij	industrialized	no	Europe	C10049	exclusive breastfeeding	6547246	1
FerrettiP_2018	30001516	SRR5273918	SRR5273918	SRR5273918	PRJNA352475	C10042	child	no	NA	NA	no	NA	NA	no	NA	NA	stool	stool	0	30	G1	NA	singleton	2920	4	ITA	no	vaginal	NA	NA	no	NA	NA	yes	no	no	IlluminaHiSeq	Ahmed_Bargheet;Hanna_Noordzij	industrialized	no	Europe	C10042	exclusive breastfeeding	6616190	1
FerrettiP_2018	30001516	SRR5273933	SRR5273933	SRR5273933	PRJNA352475	C10035	child	no	NA	NA	no	NA	NA	no	NA	NA	stool	stool	0	30	G1	NA	singleton	2970	4	ITA	no	vaginal	NA	NA	no	NA	NA	yes	no	no	IlluminaHiSeq	Ahmed_Bargheet;Hanna_Noordzij	industrialized	no	Europe	C10035	exclusive breastfeeding	7744626	1
FerrettiP_2018	30001516	SRR5273943	SRR5273943	SRR5273943	PRJNA352475	C10034	child	no	NA	NA	no	NA	NA	no	NA	NA	stool	stool	0	30	G1	NA	singleton	3400	4	ITA	no	vaginal	NA	NA	no	NA	NA	yes	no	no	IlluminaHiSeq	Ahmed_Bargheet;Hanna_Noordzij	industrialized	no	Europe	C10034	exclusive breastfeeding	20027376	1
FerrettiP_2018	30001516	SRR5273957	SRR5273957	SRR5273957	PRJNA352475	C10032	child	no	NA	NA	no	NA	NA	no	NA	NA	stool	stool	0	30	G1	NA	singleton	2800	4	ITA	no	vaginal	NA	NA	no	NA	NA	yes	no	no	IlluminaHiSeq	Ahmed_Bargheet;Hanna_Noordzij	industrialized	no	Europe	C10032	exclusive breastfeeding	23648024	1
FerrettiP_2018	30001516	SRR5273965	SRR5273965	SRR5273965	PRJNA352475	C10031	child	no	NA	NA	no	NA	NA	no	NA	NA	stool	stool	0	30	G1	NA	singleton	2890	4	ITA	no	vaginal	NA	NA	no	NA	NA	yes	no	no	IlluminaHiSeq	Ahmed_Bargheet;Hanna_Noordzij	industrialized	no	Europe	C10031	exclusive breastfeeding	9973239	1
FerrettiP_2018	30001516	SRR5273982	SRR5273982	SRR5273982	PRJNA352475	C10026	child	no	NA	NA	no	NA	NA	no	NA	NA	stool	stool	0	30	G1	NA	singleton	2600	4	ITA	no	vaginal	NA	NA	no	NA	NA	yes	yes	no	IlluminaHiSeq	Ahmed_Bargheet;Hanna_Noordzij	industrialized	no	Europe	C10026	mixed feeding	8922231	1
FerrettiP_2018	30001516	SRR5273990	SRR5273990	SRR5273990	PRJNA352475	C10024	child	no	NA	NA	no	NA	NA	no	NA	NA	stool	stool	0	30	G1	NA	singleton	3450	4	ITA	no	vaginal	NA	NA	no	NA	NA	yes	no	no	IlluminaHiSeq	Ahmed_Bargheet;Hanna_Noordzij	industrialized	no	Europe	C10024	exclusive breastfeeding	8556245	1
FerrettiP_2018	30001516	SRR5273998	SRR5273998	SRR5273998	PRJNA352475	C10023	child	no	NA	NA	yes	NA	NA	no	NA	NA	stool	stool	0	30	G1	NA	singleton	3255	4	ITA	no	vaginal	NA	NA	no	NA	NA	yes	no	no	IlluminaHiSeq	Ahmed_Bargheet;Hanna_Noordzij	industrialized	no	Europe	C10023	exclusive breastfeeding	2669637	1
FerrettiP_2018	30001516	SRR5274007	SRR5274007	SRR5274007	PRJNA352475	C10020	child	no	NA	NA	no	NA	NA	no	NA	NA	stool	stool	0	30	G1	NA	singleton	NA	4	ITA	no	vaginal	NA	NA	no	NA	NA	yes	no	no	IlluminaHiSeq	Ahmed_Bargheet;Hanna_Noordzij	industrialized	no	Europe	C10020	exclusive breastfeeding	16562954	1
FerrettiP_2018	30001516	SRR5274019	SRR5274019	SRR5274019	PRJNA352475	C10019	child	no	NA	NA	no	NA	NA	no	NA	NA	stool	stool	0	30	G1	NA	singleton	3260	4	ITA	no	vaginal	NA	NA	no	NA	NA	yes	no	no	IlluminaHiSeq	Ahmed_Bargheet;Hanna_Noordzij	industrialized	no	Europe	C10019	exclusive breastfeeding	21431588	1
FerrettiP_2018	30001516	SRR5274036	SRR5274036	SRR5274036	PRJNA352475	C10009	child	no	NA	NA	no	NA	NA	no	NA	NA	stool	stool	0	30	G1	NA	singleton	2900	4	ITA	no	vaginal	NA	NA	no	NA	NA	yes	no	no	IlluminaHiSeq	Ahmed_Bargheet;Hanna_Noordzij	industrialized	no	Europe	C10009	exclusive breastfeeding	14589708	1
FerrettiP_2018	30001516	SRR5274050	SRR5274050	SRR5274050	PRJNA352475	C10007	child	no	NA	NA	no	NA	NA	no	NA	NA	stool	stool	0	30	G1	NA	singleton	3450	4	ITA	no	vaginal	NA	NA	no	NA	NA	yes	no	no	IlluminaHiSeq	Ahmed_Bargheet;Hanna_Noordzij	industrialized	no	Europe	C10007	exclusive breastfeeding	38859736	1
FerrettiP_2018	30001516	SRR5274060	SRR5274060	SRR5274060	PRJNA352475	C10006	child	no	NA	NA	no	NA	NA	no	NA	NA	stool	stool	0	30	G1	NA	singleton	3115	4	ITA	no	vaginal	NA	NA	no	NA	NA	yes	no	no	IlluminaHiSeq	Ahmed_Bargheet;Hanna_Noordzij	industrialized	no	Europe	C10006	exclusive breastfeeding	21547674	1
FerrettiP_2018	30001516	SRR5274069	SRR5274069	SRR5274069	PRJNA352475	C10005	child	no	NA	NA	no	NA	NA	no	NA	NA	stool	stool	0	30	G1	NA	singleton	3350	4	ITA	no	vaginal	NA	NA	no	NA	NA	yes	no	no	IlluminaHiSeq	Ahmed_Bargheet;Hanna_Noordzij	industrialized	no	Europe	C10005	exclusive breastfeeding	21577497	1
FerrettiP_2018	30001516	SRR5273888	SRR5273888	SRR5273888	PRJNA352475	C10052	child	no	NA	NA	no	NA	NA	no	NA	NA	stool	stool	0	122	G2	NA	singleton	4005	5	ITA	no	vaginal	NA	NA	no	NA	NA	yes	yes	no	IlluminaHiSeq	Ahmed_Bargheet;Hanna_Noordzij	industrialized	no	Europe	C10052	mixed feeding	25953511	5
FerrettiP_2018	30001516	SRR5273917	SRR5273917	SRR5273917	PRJNA352475	C10042	child	no	NA	NA	no	NA	NA	no	NA	NA	stool	stool	0	122	G2	NA	singleton	2920	5	ITA	no	vaginal	NA	NA	no	NA	NA	yes	no	no	IlluminaHiSeq	Ahmed_Bargheet;Hanna_Noordzij	industrialized	no	Europe	C10042	exclusive breastfeeding	15453233	5
FerrettiP_2018	30001516	SRR5273956	SRR5273956	SRR5273956	PRJNA352475	C10032	child	no	NA	NA	no	NA	NA	no	NA	NA	stool	stool	0	122	G2	NA	singleton	2800	5	ITA	no	vaginal	NA	NA	no	NA	NA	no	yes	no	IlluminaHiSeq	Ahmed_Bargheet;Hanna_Noordzij	industrialized	no	Europe	C10032	exclusive formula	13621262	5
FerrettiP_2018	30001516	SRR5273963	SRR5273963	SRR5273963	PRJNA352475	C10031	child	no	NA	NA	no	NA	NA	no	NA	NA	stool	stool	0	122	G2	NA	singleton	2890	5	ITA	no	vaginal	NA	NA	no	NA	NA	yes	no	no	IlluminaHiSeq	Ahmed_Bargheet;Hanna_Noordzij	industrialized	no	Europe	C10031	exclusive breastfeeding	22964160	5
FerrettiP_2018	30001516	SRR5273989	SRR5273989	SRR5273989	PRJNA352475	C10024	child	no	NA	NA	no	NA	NA	no	NA	NA	stool	stool	0	122	G2	NA	singleton	3450	5	ITA	no	vaginal	NA	NA	no	NA	NA	no	yes	no	IlluminaHiSeq	Ahmed_Bargheet;Hanna_Noordzij	industrialized	no	Europe	C10024	exclusive formula	9516996	5
FerrettiP_2018	30001516	SRR5273997	SRR5273997	SRR5273997	PRJNA352475	C10023	child	no	NA	NA	yes	NA	NA	no	NA	NA	stool	stool	0	122	G2	NA	singleton	3255	5	ITA	no	vaginal	NA	NA	no	NA	NA	yes	no	no	IlluminaHiSeq	Ahmed_Bargheet;Hanna_Noordzij	industrialized	no	Europe	C10023	exclusive breastfeeding	12194919	5
FerrettiP_2018	30001516	SRR5274006	SRR5274006	SRR5274006	PRJNA352475	C10020	child	no	NA	NA	no	NA	NA	no	NA	NA	stool	stool	0	122	G2	NA	singleton	NA	5	ITA	no	vaginal	NA	NA	no	NA	NA	yes	no	no	IlluminaHiSeq	Ahmed_Bargheet;Hanna_Noordzij	industrialized	no	Europe	C10020	exclusive breastfeeding	29161482	5
FerrettiP_2018	30001516	SRR5274014	SRR5274014	SRR5274014	PRJNA352475	C10019	child	no	NA	NA	no	NA	NA	no	NA	NA	stool	stool	0	122	G2	NA	singleton	3260	5	ITA	no	vaginal	NA	NA	no	NA	NA	yes	no	no	IlluminaHiSeq	Ahmed_Bargheet;Hanna_Noordzij	industrialized	no	Europe	C10019	exclusive breastfeeding	6917297	5
FerrettiP_2018	30001516	SRR5274034	SRR5274034	SRR5274034	PRJNA352475	C10009	child	no	NA	NA	no	NA	NA	no	NA	NA	stool	stool	0	122	G2	NA	singleton	2900	5	ITA	no	vaginal	NA	NA	no	NA	NA	yes	no	no	IlluminaHiSeq	Ahmed_Bargheet;Hanna_Noordzij	industrialized	no	Europe	C10009	exclusive breastfeeding	12910439	5
FerrettiP_2018	30001516	SRR5274043	SRR5274043	SRR5274043	PRJNA352475	C10008	child	no	NA	NA	no	NA	NA	yes	NA	NA	stool	stool	0	122	G2	NA	singleton	3290	5	ITA	no	vaginal	NA	NA	no	NA	NA	no	yes	no	IlluminaHiSeq	Ahmed_Bargheet;Hanna_Noordzij	industrialized	no	Europe	C10008	exclusive formula	11682163	5
FerrettiP_2018	30001516	SRR5274049	SRR5274049	SRR5274049	PRJNA352475	C10007	child	yes	NA	NA	yes	NA	NA	no	NA	NA	stool	stool	0	122	G2	NA	singleton	3450	5	ITA	no	vaginal	NA	NA	no	NA	NA	yes	no	no	IlluminaHiSeq	Ahmed_Bargheet;Hanna_Noordzij	industrialized	no	Europe	C10007	exclusive breastfeeding	12620111	5
FerrettiP_2018	30001516	SRR5273882	SRR5273882	SRR5273882	PRJNA352475	C10055	mother	no	NA	NA	no	NA	NA	NA	NA	NA	stool	stool	30	NA	NA	female	NA	NA	0	ITA	yes	NA	NA	NA	NA	NA	NA	NA	NA	NA	IlluminaHiSeq	Ahmed_Bargheet;Hanna_Noordzij	industrialized	no	Europe	C10055_mo	NA	28447257	Mother
FerrettiP_2018	30001516	SRR5273895	SRR5273895	SRR5273895	PRJNA352475	C10052	mother	no	NA	NA	no	NA	NA	NA	NA	NA	stool	stool	45	NA	NA	female	NA	NA	0	ITA	yes	NA	NA	NA	NA	NA	NA	NA	NA	NA	IlluminaHiSeq	Ahmed_Bargheet;Hanna_Noordzij	industrialized	no	Europe	C10052_mo	NA	2481460	Mother
FerrettiP_2018	30001516	SRR5273899	SRR5273899	SRR5273899	PRJNA352475	C10049	mother	no	NA	NA	no	NA	NA	NA	NA	NA	stool	stool	34	NA	NA	female	NA	NA	0	ITA	yes	NA	NA	NA	NA	NA	NA	NA	NA	NA	IlluminaHiSeq	Ahmed_Bargheet;Hanna_Noordzij	industrialized	no	Europe	C10049_mo	NA	15568010	Mother
FerrettiP_2018	30001516	SRR5273912	SRR5273912	SRR5273912	PRJNA352475	C10043	mother	no	NA	NA	no	NA	NA	NA	NA	NA	stool	stool	NA	NA	NA	female	NA	NA	0	ITA	yes	NA	NA	NA	NA	NA	NA	NA	NA	NA	IlluminaHiSeq	Ahmed_Bargheet;Hanna_Noordzij	industrialized	no	Europe	C10043_mo	NA	27705219	Mother
FerrettiP_2018	30001516	SRR5273922	SRR5273922	SRR5273922	PRJNA352475	C10042	mother	no	NA	NA	no	NA	NA	NA	NA	NA	stool	stool	34	NA	NA	female	NA	NA	0	ITA	yes	NA	NA	NA	NA	NA	NA	NA	NA	NA	IlluminaHiSeq	Ahmed_Bargheet;Hanna_Noordzij	industrialized	no	Europe	C10042_mo	NA	7372697	Mother
FerrettiP_2018	30001516	SRR5273930	SRR5273930	SRR5273930	PRJNA352475	C10039	mother	no	NA	NA	no	NA	NA	NA	NA	NA	stool	stool	33	NA	NA	female	NA	NA	0	ITA	yes	NA	NA	NA	NA	NA	NA	NA	NA	NA	IlluminaHiSeq	Ahmed_Bargheet;Hanna_Noordzij	industrialized	no	Europe	C10039_mo	NA	16193621	Mother
FerrettiP_2018	30001516	SRR5273938	SRR5273938	SRR5273938	PRJNA352475	C10035	mother	no	NA	NA	no	NA	NA	NA	NA	NA	stool	stool	35	NA	NA	female	NA	NA	0	ITA	yes	NA	NA	NA	NA	NA	NA	NA	NA	NA	IlluminaHiSeq	Ahmed_Bargheet;Hanna_Noordzij	industrialized	no	Europe	C10035_mo	NA	15936057	Mother
FerrettiP_2018	30001516	SRR5273948	SRR5273948	SRR5273948	PRJNA352475	C10034	mother	no	NA	NA	no	NA	NA	NA	NA	NA	stool	stool	30	NA	NA	female	NA	NA	0	ITA	yes	NA	NA	NA	NA	NA	NA	NA	NA	NA	IlluminaHiSeq	Ahmed_Bargheet;Hanna_Noordzij	industrialized	no	Europe	C10034_mo	NA	4443487	Mother
FerrettiP_2018	30001516	SRR5273954	SRR5273954	SRR5273954	PRJNA352475	C10032	mother	no	NA	NA	no	NA	NA	NA	NA	NA	stool	stool	36	NA	NA	female	NA	NA	0	ITA	yes	NA	NA	NA	NA	NA	NA	NA	NA	NA	IlluminaHiSeq	Ahmed_Bargheet;Hanna_Noordzij	industrialized	no	Europe	C10032_mo	NA	16919291	Mother
FerrettiP_2018	30001516	SRR5273967	SRR5273967	SRR5273967	PRJNA352475	C10031	mother	no	NA	NA	no	NA	NA	NA	NA	NA	stool	stool	37	NA	NA	female	NA	NA	0	ITA	yes	NA	NA	NA	NA	NA	NA	NA	NA	NA	IlluminaHiSeq	Ahmed_Bargheet;Hanna_Noordzij	industrialized	no	Europe	C10031_mo	NA	86550054	Mother
FerrettiP_2018	30001516	SRR5273975	SRR5273975	SRR5273975	PRJNA352475	C10029	mother	no	NA	NA	yes	NA	NA	NA	NA	NA	stool	stool	28	NA	NA	female	NA	NA	0	ITA	yes	NA	NA	NA	NA	NA	NA	NA	NA	NA	IlluminaHiSeq	Ahmed_Bargheet;Hanna_Noordzij	industrialized	no	Europe	C10029_mo	NA	32695241	Mother
FerrettiP_2018	30001516	SRR5273984	SRR5273984	SRR5273984	PRJNA352475	C10026	mother	no	NA	NA	no	NA	NA	NA	NA	NA	stool	stool	38	NA	NA	female	NA	NA	0	ITA	yes	NA	NA	NA	NA	NA	NA	NA	NA	NA	IlluminaHiSeq	Ahmed_Bargheet;Hanna_Noordzij	industrialized	no	Europe	C10026_mo	NA	4005319	Mother
FerrettiP_2018	30001516	SRR5274000	SRR5274000	SRR5274000	PRJNA352475	C10023	mother	no	NA	NA	no	NA	NA	NA	NA	NA	stool	stool	34	NA	NA	female	NA	NA	0	ITA	yes	NA	NA	NA	NA	NA	NA	NA	NA	NA	IlluminaHiSeq	Ahmed_Bargheet;Hanna_Noordzij	industrialized	no	Europe	C10023_mo	NA	13363041	Mother
FerrettiP_2018	30001516	SRR5274010	SRR5274010	SRR5274010	PRJNA352475	C10020	mother	no	NA	NA	no	NA	NA	NA	NA	NA	stool	stool	43	NA	NA	female	NA	NA	0	ITA	yes	NA	NA	NA	NA	NA	NA	NA	NA	NA	IlluminaHiSeq	Ahmed_Bargheet;Hanna_Noordzij	industrialized	no	Europe	C10020_mo	NA	7311197	Mother
FerrettiP_2018	30001516	SRR5274015	SRR5274015	SRR5274015	PRJNA352475	C10019	mother	no	NA	NA	no	NA	NA	NA	NA	NA	stool	stool	35	NA	NA	female	NA	NA	0	ITA	yes	NA	NA	NA	NA	NA	NA	NA	NA	NA	IlluminaHiSeq	Ahmed_Bargheet;Hanna_Noordzij	industrialized	no	Europe	C10019_mo	NA	1961735	Mother
FerrettiP_2018	30001516	SRR5274023	SRR5274023	SRR5274023	PRJNA352475	C10015	mother	no	NA	NA	no	NA	NA	NA	NA	NA	stool	stool	29	NA	NA	female	NA	NA	0	ITA	yes	NA	NA	NA	NA	NA	NA	NA	NA	NA	IlluminaHiSeq	Ahmed_Bargheet;Hanna_Noordzij	industrialized	no	Europe	C10015_mo	NA	10019133	Mother
FerrettiP_2018	30001516	SRR5274032	SRR5274032	SRR5274032	PRJNA352475	C10009	mother	no	NA	NA	no	NA	NA	NA	NA	NA	stool	stool	38	NA	NA	female	NA	NA	0	ITA	yes	NA	NA	NA	NA	NA	NA	NA	NA	NA	IlluminaHiSeq	Ahmed_Bargheet;Hanna_Noordzij	industrialized	no	Europe	C10009_mo	NA	15883273	Mother
FerrettiP_2018	30001516	SRR5274058	SRR5274058	SRR5274058	PRJNA352475	C10007	mother	no	NA	NA	no	NA	NA	NA	NA	NA	stool	stool	31	NA	NA	female	NA	NA	0	ITA	yes	NA	NA	NA	NA	NA	NA	NA	NA	NA	IlluminaHiSeq	Ahmed_Bargheet;Hanna_Noordzij	industrialized	no	Europe	C10007_mo	NA	20847467	Mother
FerrettiP_2018	30001516	SRR5274073	SRR5274073	SRR5274073	PRJNA352475	C10005	mother	no	NA	NA	no	NA	NA	NA	NA	NA	stool	stool	29	NA	NA	female	NA	NA	0	ITA	yes	NA	NA	NA	NA	NA	NA	NA	NA	NA	IlluminaHiSeq	Ahmed_Bargheet;Hanna_Noordzij	industrialized	no	Europe	C10005_mo	NA	11928319	Mother
FerrettiP_2018	30001516	SRR5274079	SRR5274079	SRR5274079	PRJNA352475	C10003	mother	no	NA	NA	no	NA	NA	NA	NA	NA	stool	stool	NA	NA	NA	female	NA	NA	0	ITA	yes	NA	NA	NA	NA	NA	NA	NA	NA	NA	IlluminaHiSeq	Ahmed_Bargheet;Hanna_Noordzij	industrialized	no	Europe	C10003_mo	NA	14218486	Mother
FerrettiP_2018	30001516	SRR5274085	SRR5274085	SRR5274085	PRJNA352475	C10002	mother	yes	NA	NA	yes	NA	NA	NA	NA	NA	stool	stool	NA	NA	NA	female	NA	NA	0	ITA	yes	NA	NA	NA	NA	NA	NA	NA	NA	NA	IlluminaHiSeq	Ahmed_Bargheet;Hanna_Noordzij	industrialized	no	Europe	C10002_mo	NA	27028171	Mother
Garmaeva_2023	doi:10.1101/2023.08.21.554108	C01X00183B04	C01X00183B04	NA	NA	FAM0018	child	no	no	NA	no	no	NA	no	no	NA	stool	stool	0	30	G1	male	singleton	3700	1	NL	no	vaginal	NA	NA	no	NA	38	yes	no	no	IlluminaHiSeq	Alex_Kurilshikov	industrialized	no	Europe	C0018	exclusive breastfeeding	13613909	1
Garmaeva_2023	doi:10.1101/2023.08.21.554108	C01X00952I08	C01X00952I08	NA	NA	FAM0095	child	no	no	NA	no	no	NA	no	no	NA	stool	stool	0	30	G1	male	singleton	3700	1	NL	no	vaginal	NA	NA	no	NA	41	yes	yes	no	IlluminaHiSeq	Alex_Kurilshikov	industrialized	no	Europe	C0095	mixed feeding	11538858	1
Garmaeva_2023	doi:10.1101/2023.08.21.554108	C01X01123C01	C01X01123C01	NA	NA	FAM0112	child	no	no	NA	no	no	NA	no	no	NA	stool	stool	0	30	G1	male	singleton	3900	1	NL	no	vaginal	NA	NA	no	NA	40	yes	no	no	IlluminaHiSeq	Alex_Kurilshikov	industrialized	no	Europe	C0112	exclusive breastfeeding	13189584	1
Garmaeva_2023	doi:10.1101/2023.08.21.554108	C01X01723A08	C01X01723A08	NA	NA	FAM0172	child	no	no	NA	no	no	NA	no	no	NA	stool	stool	0	30	G1	female	singleton	3500	1	NL	no	vaginal	NA	NA	no	NA	39	yes	no	no	IlluminaHiSeq	Alex_Kurilshikov	industrialized	no	Europe	C0172	exclusive breastfeeding	10467238	1
Garmaeva_2023	doi:10.1101/2023.08.21.554108	C01X01943A03	C01X01943A03	NA	NA	FAM0194	child	no	no	NA	no	no	NA	no	no	NA	stool	stool	0	30	G1	female	singleton	3700	1	NL	no	vaginal	NA	NA	no	NA	40	no	yes	no	IlluminaHiSeq	Alex_Kurilshikov	industrialized	no	Europe	C0194	exclusive formula	4352779	1
Garmaeva_2023	doi:10.1101/2023.08.21.554108	C01X02043A01	C01X02043A01	NA	NA	FAM0204	child	no	no	NA	no	no	NA	no	no	NA	stool	stool	0	30	G1	female	singleton	4100	1	NL	no	vaginal	NA	NA	no	NA	40	yes	no	no	IlluminaHiSeq	Alex_Kurilshikov	industrialized	no	Europe	C0204	exclusive breastfeeding	12915886	1
Garmaeva_2023	doi:10.1101/2023.08.21.554108	C01X02093C02	C01X02093C02	NA	NA	FAM0209	child	no	no	NA	no	no	NA	no	no	NA	stool	stool	0	30	G1	female	singleton	3900	1	NL	no	vaginal	NA	NA	no	NA	40	yes	no	no	IlluminaHiSeq	Alex_Kurilshikov	industrialized	no	Europe	C0209	exclusive breastfeeding	16050745	1
Garmaeva_2023	doi:10.1101/2023.08.21.554108	C01X02343C03	C01X02343C03	NA	NA	FAM0234	child	no	no	NA	no	no	NA	no	no	NA	stool	stool	0	30	G1	female	singleton	4200	1	NL	no	vaginal	NA	NA	no	NA	41	yes	no	no	IlluminaHiSeq	Alex_Kurilshikov	industrialized	no	Europe	C0234	exclusive breastfeeding	14650442	1
Garmaeva_2023	doi:10.1101/2023.08.21.554108	C01X02613B05	C01X02613B05	NA	NA	FAM0261	child	no	no	NA	no	no	NA	no	no	NA	stool	stool	0	30	G1	female	singleton	5100	1	NL	no	vaginal	NA	NA	no	NA	41	yes	no	no	IlluminaHiSeq	Alex_Kurilshikov	industrialized	no	Europe	C0261	exclusive breastfeeding	16894502	1
Garmaeva_2023	doi:10.1101/2023.08.21.554108	C01X02853B01	C01X02853B01	NA	NA	FAM0285	child	no	no	NA	no	no	NA	no	no	NA	stool	stool	0	30	G1	male	singleton	3900	1	NL	no	vaginal	NA	NA	no	NA	41	yes	no	no	IlluminaHiSeq	Alex_Kurilshikov	industrialized	no	Europe	C0285	exclusive breastfeeding	11932365	1
Garmaeva_2023	doi:10.1101/2023.08.21.554108	C01X03063B02	C01X03063B02	NA	NA	FAM0306	child	no	no	NA	no	no	NA	no	no	NA	stool	stool	0	30	G1	female	singleton	3600	1	NL	no	vaginal	NA	NA	no	NA	40	yes	no	no	IlluminaHiSeq	Alex_Kurilshikov	industrialized	no	Europe	C0306	exclusive breastfeeding	12675517	1
Garmaeva_2023	doi:10.1101/2023.08.21.554108	C01X03433A07	C01X03433A07	NA	NA	FAM0343	child	no	no	NA	no	no	NA	no	no	NA	stool	stool	0	30	G1	male	singleton	3500	1	NL	no	vaginal	NA	NA	no	NA	NA	yes	yes	no	IlluminaHiSeq	Alex_Kurilshikov	industrialized	no	Europe	C0343	mixed feeding	10454589	1
Garmaeva_2023	doi:10.1101/2023.08.21.554108	C01X03483C04	C01X03483C04	NA	NA	FAM0348	child	no	no	NA	no	no	NA	no	no	NA	stool	stool	0	30	G1	male	singleton	3400	1	NL	no	vaginal	NA	NA	no	NA	40	yes	no	no	IlluminaHiSeq	Alex_Kurilshikov	industrialized	no	Europe	C0348	exclusive breastfeeding	14683019	1
Garmaeva_2023	doi:10.1101/2023.08.21.554108	C01X03622I03	C01X03622I03	NA	NA	FAM0362	child	no	no	NA	no	no	NA	no	no	NA	stool	stool	0	30	G1	male	singleton	NA	1	NL	no	c_section	unknown	NA	no	NA	NA	yes	no	no	IlluminaHiSeq	Alex_Kurilshikov	industrialized	no	Europe	C0362	exclusive breastfeeding	11910821	1
Garmaeva_2023	doi:10.1101/2023.08.21.554108	C01X03913G01	C01X03913G01	NA	NA	FAM0391	child	no	no	NA	no	no	NA	no	no	NA	stool	stool	0	30	G1	male	singleton	4400	1	NL	no	vaginal	NA	NA	no	NA	40	yes	no	no	IlluminaHiSeq	Alex_Kurilshikov	industrialized	no	Europe	C0391	exclusive breastfeeding	12955175	1
Garmaeva_2023	doi:10.1101/2023.08.21.554108	C01X01283A04	C01X01283A04	NA	NA	FAM0128	child	no	no	NA	no	no	NA	no	no	NA	stool	stool	0	30	G1	male	singleton	3500	1	NL	no	vaginal	NA	NA	no	NA	40	no	yes	no	IlluminaHiSeq	Alex_Kurilshikov	industrialized	no	Europe	C0128	exclusive formula	10490147	1
Garmaeva_2023	doi:10.1101/2023.08.21.554108	C01X01953A05	C01X01953A05	NA	NA	FAM0195	child	no	no	NA	no	no	NA	no	no	NA	stool	stool	0	30	G1	female	singleton	3300	1	NL	no	vaginal	NA	NA	no	NA	40	no	yes	no	IlluminaHiSeq	Alex_Kurilshikov	industrialized	no	Europe	C0195	exclusive formula	9822232	1
Garmaeva_2023	doi:10.1101/2023.08.21.554108	C01X04143F07	C01X04143F07	NA	NA	FAM0414	child	no	no	NA	no	no	NA	no	no	NA	stool	stool	0	30	G1	female	singleton	4100	1	NL	no	vaginal	NA	NA	no	NA	40	no	yes	no	IlluminaHiSeq	Alex_Kurilshikov	industrialized	no	Europe	C0414	exclusive formula	13645645	1
Garmaeva_2023	doi:10.1101/2023.08.21.554108	C01X04222I04	C01X04222I04	NA	NA	FAM0422	child	no	no	NA	no	no	NA	no	no	NA	stool	stool	0	30	G1	female	unknown	3100	1	NL	no	vaginal	NA	NA	no	NA	37	no	yes	no	IlluminaHiSeq	Alex_Kurilshikov	industrialized	no	Europe	C0422	exclusive formula	11613290	1
Garmaeva_2023	doi:10.1101/2023.08.21.554108	C01X04323A02	C01X04323A02	NA	NA	FAM0432	child	no	no	NA	no	no	NA	no	no	NA	stool	stool	0	30	G1	female	singleton	3700	1	NL	no	vaginal	NA	NA	no	NA	NA	no	yes	no	IlluminaHiSeq	Alex_Kurilshikov	industrialized	no	Europe	C0432	exclusive formula	14943343	1
Garmaeva_2023	doi:10.1101/2023.08.21.554108	D01X04222I05	D01X04222I05	NA	NA	FAM0422	child	no	no	NA	no	no	NA	no	no	NA	stool	stool	0	30	G1	female	unknown	3000	1	NL	no	vaginal	NA	NA	no	NA	37	no	yes	no	IlluminaHiSeq	Alex_Kurilshikov	industrialized	no	Europe	D0422	exclusive formula	12273024	1
Garmaeva_2023	doi:10.1101/2023.08.21.554108	C02X00183D02	C02X00183D02	NA	NA	FAM0018	child	no	no	NA	no	no	NA	no	no	NA	stool	stool	0	60	G1	male	singleton	3700	3	NL	no	vaginal	NA	NA	no	NA	38	yes	no	no	IlluminaHiSeq	Alex_Kurilshikov	industrialized	no	Europe	C0018	exclusive breastfeeding	13775774	2
Garmaeva_2023	doi:10.1101/2023.08.21.554108	C02X00953F03	C02X00953F03	NA	NA	FAM0095	child	no	no	NA	no	no	NA	no	no	NA	stool	stool	0	60	G1	male	singleton	3700	3	NL	no	vaginal	NA	NA	no	NA	41	yes	yes	no	IlluminaHiSeq	Alex_Kurilshikov	industrialized	no	Europe	C0095	mixed feeding	17738974	2
Garmaeva_2023	doi:10.1101/2023.08.21.554108	C02X01123F06	C02X01123F06	NA	NA	FAM0112	child	no	no	NA	no	no	NA	no	no	NA	stool	stool	0	60	G1	male	singleton	3900	3	NL	no	vaginal	NA	NA	no	NA	40	yes	no	no	IlluminaHiSeq	Alex_Kurilshikov	industrialized	no	Europe	C0112	exclusive breastfeeding	14745081	2
Garmaeva_2023	doi:10.1101/2023.08.21.554108	C02X01343C06	C02X01343C06	NA	NA	FAM0134	child	no	no	NA	no	no	NA	no	no	NA	stool	stool	0	60	G1	female	singleton	NA	3	NL	no	vaginal	NA	NA	no	NA	NA	yes	yes	no	IlluminaHiSeq	Alex_Kurilshikov	industrialized	no	Europe	C0134	mixed feeding	14779167	2
Garmaeva_2023	doi:10.1101/2023.08.21.554108	C02X01723D01	C02X01723D01	NA	NA	FAM0172	child	no	no	NA	no	no	NA	no	no	NA	stool	stool	0	60	G1	female	singleton	3500	3	NL	no	vaginal	NA	NA	no	NA	39	yes	no	no	IlluminaHiSeq	Alex_Kurilshikov	industrialized	no	Europe	C0172	exclusive breastfeeding	12553902	2
Garmaeva_2023	doi:10.1101/2023.08.21.554108	C02X01793C08	C02X01793C08	NA	NA	FAM0179	child	no	no	NA	no	no	NA	no	no	NA	stool	stool	0	60	G1	female	NA	NA	3	NL	no	vaginal	NA	NA	no	NA	NA	yes	no	no	IlluminaHiSeq	Alex_Kurilshikov	industrialized	no	Europe	C0179	exclusive breastfeeding	13436097	2
Garmaeva_2023	doi:10.1101/2023.08.21.554108	C02X01942E04	C02X01942E04	NA	NA	FAM0194	child	no	no	NA	no	no	NA	no	no	NA	stool	stool	0	60	G1	female	singleton	3700	3	NL	no	vaginal	NA	NA	no	NA	40	no	yes	no	IlluminaHiSeq	Alex_Kurilshikov	industrialized	no	Europe	C0194	exclusive formula	14282591	2
Garmaeva_2023	doi:10.1101/2023.08.21.554108	C02X02042E07	C02X02042E07	NA	NA	FAM0204	child	no	no	NA	no	no	NA	no	no	NA	stool	stool	0	60	G1	female	singleton	4100	3	NL	no	vaginal	NA	NA	no	NA	40	yes	no	no	IlluminaHiSeq	Alex_Kurilshikov	industrialized	no	Europe	C0204	exclusive breastfeeding	13932178	2
Garmaeva_2023	doi:10.1101/2023.08.21.554108	C02X02093B09	C02X02093B09	NA	NA	FAM0209	child	no	no	NA	no	no	NA	no	no	NA	stool	stool	0	60	G1	female	singleton	3900	3	NL	no	vaginal	NA	NA	no	NA	40	yes	no	no	IlluminaHiSeq	Alex_Kurilshikov	industrialized	no	Europe	C0209	exclusive breastfeeding	10522474	2
Garmaeva_2023	doi:10.1101/2023.08.21.554108	C02X02343C07	C02X02343C07	NA	NA	FAM0234	child	no	no	NA	no	no	NA	no	no	NA	stool	stool	0	60	G1	female	singleton	4200	3	NL	no	vaginal	NA	NA	no	NA	41	yes	no	no	IlluminaHiSeq	Alex_Kurilshikov	industrialized	no	Europe	C0234	exclusive breastfeeding	14335851	2
Garmaeva_2023	doi:10.1101/2023.08.21.554108	C02X02613D03	C02X02613D03	NA	NA	FAM0261	child	no	no	NA	no	no	NA	no	no	NA	stool	stool	0	60	G1	female	singleton	5100	3	NL	no	vaginal	NA	NA	no	NA	41	yes	no	no	IlluminaHiSeq	Alex_Kurilshikov	industrialized	no	Europe	C0261	exclusive breastfeeding	13863793	2
Garmaeva_2023	doi:10.1101/2023.08.21.554108	C02X02853F05	C02X02853F05	NA	NA	FAM0285	child	no	no	NA	no	no	NA	no	no	NA	stool	stool	0	60	G1	male	singleton	3900	3	NL	no	vaginal	NA	NA	no	NA	41	yes	no	no	IlluminaHiSeq	Alex_Kurilshikov	industrialized	no	Europe	C0285	exclusive breastfeeding	14772376	2
Garmaeva_2023	doi:10.1101/2023.08.21.554108	C02X03063E08	C02X03063E08	NA	NA	FAM0306	child	no	no	NA	no	no	NA	no	no	NA	stool	stool	0	60	G1	female	singleton	3600	3	NL	no	vaginal	NA	NA	no	NA	40	yes	no	no	IlluminaHiSeq	Alex_Kurilshikov	industrialized	no	Europe	C0306	exclusive breastfeeding	14474538	2
Garmaeva_2023	doi:10.1101/2023.08.21.554108	C02X03372D08	C02X03372D08	NA	NA	FAM0337	child	no	no	NA	no	no	NA	no	no	NA	stool	stool	0	60	G1	male	unknown	2600	3	NL	no	vaginal	NA	NA	no	NA	38	yes	yes	no	IlluminaHiSeq	Alex_Kurilshikov	industrialized	no	Europe	C0337	mixed feeding	12839624	2
Garmaeva_2023	doi:10.1101/2023.08.21.554108	C02X03433F04	C02X03433F04	NA	NA	FAM0343	child	no	no	NA	no	no	NA	no	no	NA	stool	stool	0	60	G1	male	singleton	3500	3	NL	no	vaginal	NA	NA	no	NA	NA	no	yes	no	IlluminaHiSeq	Alex_Kurilshikov	industrialized	no	Europe	C0343	exclusive formula	8888536	2
Garmaeva_2023	doi:10.1101/2023.08.21.554108	C02X03482E05	C02X03482E05	NA	NA	FAM0348	child	no	no	NA	no	no	NA	no	no	NA	stool	stool	0	60	G1	male	singleton	3400	3	NL	no	vaginal	NA	NA	no	NA	40	yes	no	no	IlluminaHiSeq	Alex_Kurilshikov	industrialized	no	Europe	C0348	exclusive breastfeeding	13564714	2
Garmaeva_2023	doi:10.1101/2023.08.21.554108	C02X03622E03	C02X03622E03	NA	NA	FAM0362	child	no	no	NA	no	no	NA	no	no	NA	stool	stool	0	60	G1	male	singleton	NA	3	NL	no	c_section	unknown	NA	no	NA	NA	yes	no	no	IlluminaHiSeq	Alex_Kurilshikov	industrialized	no	Europe	C0362	exclusive breastfeeding	13848660	2
Garmaeva_2023	doi:10.1101/2023.08.21.554108	C02X03913B08	C02X03913B08	NA	NA	FAM0391	child	no	no	NA	no	no	NA	no	no	NA	stool	stool	0	60	G1	male	singleton	4400	3	NL	no	vaginal	NA	NA	no	NA	40	yes	no	no	IlluminaHiSeq	Alex_Kurilshikov	industrialized	no	Europe	C0391	exclusive breastfeeding	15322188	2
Garmaeva_2023	doi:10.1101/2023.08.21.554108	C02X04302E01	C02X04302E01	NA	NA	FAM0430	child	no	no	NA	no	no	NA	no	no	NA	stool	stool	0	60	G1	male	singleton	3500	3	NL	no	c_section	unknown	NA	no	NA	39	yes	no	no	IlluminaHiSeq	Alex_Kurilshikov	industrialized	no	Europe	C0430	exclusive breastfeeding	15347640	2
Garmaeva_2023	doi:10.1101/2023.08.21.554108	D02X03372D09	D02X03372D09	NA	NA	FAM0337	child	no	no	NA	no	no	NA	no	no	NA	stool	stool	0	60	G1	female	unknown	2500	3	NL	no	c_section	unknown	NA	no	NA	38	yes	yes	no	IlluminaHiSeq	Alex_Kurilshikov	industrialized	no	Europe	D0337	mixed feeding	14153829	2
Garmaeva_2023	doi:10.1101/2023.08.21.554108	C02X01282E08	C02X01282E08	NA	NA	FAM0128	child	no	no	NA	no	no	NA	no	no	NA	stool	stool	0	60	G1	male	singleton	3500	3	NL	no	vaginal	NA	NA	no	NA	40	no	yes	no	IlluminaHiSeq	Alex_Kurilshikov	industrialized	no	Europe	C0128	exclusive formula	10648561	2
Garmaeva_2023	doi:10.1101/2023.08.21.554108	C02X01542D07	C02X01542D07	NA	NA	FAM0154	child	no	no	NA	no	no	NA	no	no	NA	stool	stool	0	60	G1	male	singleton	3700	3	NL	no	c_section	unknown	NA	no	NA	39	no	yes	no	IlluminaHiSeq	Alex_Kurilshikov	industrialized	no	Europe	C0154	exclusive formula	14316276	2
Garmaeva_2023	doi:10.1101/2023.08.21.554108	C02X01952E06	C02X01952E06	NA	NA	FAM0195	child	no	no	NA	no	no	NA	no	no	NA	stool	stool	0	60	G1	female	singleton	3300	3	NL	no	vaginal	NA	NA	no	NA	40	no	yes	no	IlluminaHiSeq	Alex_Kurilshikov	industrialized	no	Europe	C0195	exclusive formula	13866536	2
Garmaeva_2023	doi:10.1101/2023.08.21.554108	C02X04142E02	C02X04142E02	NA	NA	FAM0414	child	no	no	NA	no	no	NA	no	no	NA	stool	stool	0	60	G1	female	singleton	4100	3	NL	no	vaginal	NA	NA	no	NA	40	no	yes	no	IlluminaHiSeq	Alex_Kurilshikov	industrialized	no	Europe	C0414	exclusive formula	13225231	2
Garmaeva_2023	doi:10.1101/2023.08.21.554108	C02X04222E09	C02X04222E09	NA	NA	FAM0422	child	no	no	NA	no	no	NA	no	no	NA	stool	stool	0	60	G1	female	unknown	3100	3	NL	no	vaginal	NA	NA	no	NA	37	no	yes	no	IlluminaHiSeq	Alex_Kurilshikov	industrialized	no	Europe	C0422	exclusive formula	15199844	2
Garmaeva_2023	doi:10.1101/2023.08.21.554108	C02X04323F01	C02X04323F01	NA	NA	FAM0432	child	no	no	NA	no	no	NA	no	no	NA	stool	stool	0	60	G1	female	singleton	3700	3	NL	no	vaginal	NA	NA	no	NA	NA	no	yes	no	IlluminaHiSeq	Alex_Kurilshikov	industrialized	no	Europe	C0432	exclusive formula	14091676	2
Garmaeva_2023	doi:10.1101/2023.08.21.554108	D02X04222F01	D02X04222F01	NA	NA	FAM0422	child	no	no	NA	no	no	NA	no	no	NA	stool	stool	0	60	G1	female	unknown	3000	3	NL	no	vaginal	NA	NA	no	NA	37	no	yes	no	IlluminaHiSeq	Alex_Kurilshikov	industrialized	no	Europe	D0422	exclusive formula	14312384	2
Garmaeva_2023	doi:10.1101/2023.08.21.554108	C03X00183E03	C03X00183E03	NA	NA	FAM0018	child	no	no	NA	no	no	NA	no	no	NA	stool	stool	0	90	G1	male	singleton	3700	4	NL	no	vaginal	NA	NA	no	NA	38	yes	no	no	IlluminaHiSeq	Alex_Kurilshikov	industrialized	no	Europe	C0018	exclusive breastfeeding	12878781	3
Garmaeva_2023	doi:10.1101/2023.08.21.554108	C03X00953B07	C03X00953B07	NA	NA	FAM0095	child	no	no	NA	no	no	NA	no	no	NA	stool	stool	0	90	G1	male	singleton	3700	4	NL	no	vaginal	NA	NA	no	NA	41	yes	yes	no	IlluminaHiSeq	Alex_Kurilshikov	industrialized	no	Europe	C0095	mixed feeding	16984099	3
Garmaeva_2023	doi:10.1101/2023.08.21.554108	C03X01123E07	C03X01123E07	NA	NA	FAM0112	child	no	no	NA	no	no	NA	no	no	NA	stool	stool	0	90	G1	male	singleton	3900	4	NL	no	vaginal	NA	NA	no	NA	40	yes	no	no	IlluminaHiSeq	Alex_Kurilshikov	industrialized	no	Europe	C0112	exclusive breastfeeding	11687482	3
Garmaeva_2023	doi:10.1101/2023.08.21.554108	C03X01793D09	C03X01793D09	NA	NA	FAM0179	child	no	no	NA	no	no	NA	no	no	NA	stool	stool	0	90	G1	female	NA	NA	4	NL	no	vaginal	NA	NA	no	NA	NA	yes	no	no	IlluminaHiSeq	Alex_Kurilshikov	industrialized	no	Europe	C0179	exclusive breastfeeding	8170295	3
Garmaeva_2023	doi:10.1101/2023.08.21.554108	C03X01942D01	C03X01942D01	NA	NA	FAM0194	child	no	no	NA	no	no	NA	no	no	NA	stool	stool	0	90	G1	female	singleton	3700	4	NL	no	vaginal	NA	NA	no	NA	40	no	yes	no	IlluminaHiSeq	Alex_Kurilshikov	industrialized	no	Europe	C0194	exclusive formula	15216799	3
Garmaeva_2023	doi:10.1101/2023.08.21.554108	C03X02042C03	C03X02042C03	NA	NA	FAM0204	child	no	no	NA	no	no	NA	no	no	NA	stool	stool	0	90	G1	female	singleton	4100	4	NL	no	vaginal	NA	NA	no	NA	40	yes	no	no	IlluminaHiSeq	Alex_Kurilshikov	industrialized	no	Europe	C0204	exclusive breastfeeding	15126477	3
Garmaeva_2023	doi:10.1101/2023.08.21.554108	C03X02093E02	C03X02093E02	NA	NA	FAM0209	child	no	no	NA	no	no	NA	no	no	NA	stool	stool	0	90	G1	female	singleton	3900	4	NL	no	vaginal	NA	NA	no	NA	40	yes	no	no	IlluminaHiSeq	Alex_Kurilshikov	industrialized	no	Europe	C0209	exclusive breastfeeding	14982597	3
Garmaeva_2023	doi:10.1101/2023.08.21.554108	C03X03063E01	C03X03063E01	NA	NA	FAM0306	child	no	no	NA	no	no	NA	no	no	NA	stool	stool	0	90	G1	female	singleton	3600	4	NL	no	vaginal	NA	NA	no	NA	40	yes	no	no	IlluminaHiSeq	Alex_Kurilshikov	industrialized	no	Europe	C0306	exclusive breastfeeding	13214713	3
Garmaeva_2023	doi:10.1101/2023.08.21.554108	C03X03372D02	C03X03372D02	NA	NA	FAM0337	child	no	no	NA	no	no	NA	no	no	NA	stool	stool	0	90	G1	male	unknown	2600	4	NL	no	vaginal	NA	NA	no	NA	38	no	yes	no	IlluminaHiSeq	Alex_Kurilshikov	industrialized	no	Europe	C0337	exclusive formula	11980238	3
Garmaeva_2023	doi:10.1101/2023.08.21.554108	C03X03432B08	C03X03432B08	NA	NA	FAM0343	child	no	no	NA	no	no	NA	no	no	NA	stool	stool	0	90	G1	male	singleton	3500	4	NL	no	vaginal	NA	NA	no	NA	NA	no	yes	no	IlluminaHiSeq	Alex_Kurilshikov	industrialized	no	Europe	C0343	exclusive formula	12013366	3
Garmaeva_2023	doi:10.1101/2023.08.21.554108	C03X03483E05	C03X03483E05	NA	NA	FAM0348	child	no	no	NA	no	no	NA	no	no	NA	stool	stool	0	90	G1	male	singleton	3400	4	NL	no	vaginal	NA	NA	no	NA	40	yes	no	no	IlluminaHiSeq	Alex_Kurilshikov	industrialized	no	Europe	C0348	exclusive breastfeeding	14929158	3
Garmaeva_2023	doi:10.1101/2023.08.21.554108	C03X03622D06	C03X03622D06	NA	NA	FAM0362	child	no	no	NA	no	no	NA	no	no	NA	stool	stool	0	90	G1	male	singleton	NA	4	NL	no	c_section	unknown	NA	no	NA	NA	yes	yes	no	IlluminaHiSeq	Alex_Kurilshikov	industrialized	no	Europe	C0362	mixed feeding	11249572	3
Garmaeva_2023	doi:10.1101/2023.08.21.554108	C03X03673D04	C03X03673D04	NA	NA	FAM0367	child	no	no	NA	no	no	NA	no	no	NA	stool	stool	0	90	G1	male	singleton	3800	4	NL	no	vaginal	NA	NA	no	NA	40	yes	no	no	IlluminaHiSeq	Alex_Kurilshikov	industrialized	no	Europe	C0367	exclusive breastfeeding	11190881	3
Garmaeva_2023	doi:10.1101/2023.08.21.554108	C03X03912C05	C03X03912C05	NA	NA	FAM0391	child	no	no	NA	no	no	NA	no	no	NA	stool	stool	0	90	G1	male	singleton	4400	4	NL	no	vaginal	NA	NA	no	NA	40	yes	no	no	IlluminaHiSeq	Alex_Kurilshikov	industrialized	no	Europe	C0391	exclusive breastfeeding	13894333	3
Garmaeva_2023	doi:10.1101/2023.08.21.554108	D03X03372D05	D03X03372D05	NA	NA	FAM0337	child	no	no	NA	no	no	NA	no	no	NA	stool	stool	0	90	G1	female	unknown	2500	4	NL	no	c_section	unknown	NA	no	NA	38	no	yes	no	IlluminaHiSeq	Alex_Kurilshikov	industrialized	no	Europe	D0337	exclusive formula	18487899	3
Garmaeva_2023	doi:10.1101/2023.08.21.554108	C03X01283D08	C03X01283D08	NA	NA	FAM0128	child	no	no	NA	no	no	NA	no	no	NA	stool	stool	0	90	G1	male	singleton	3500	4	NL	no	vaginal	NA	NA	no	NA	40	no	yes	no	IlluminaHiSeq	Alex_Kurilshikov	industrialized	no	Europe	C0128	exclusive formula	12306643	3
Garmaeva_2023	doi:10.1101/2023.08.21.554108	C03X01542C07	C03X01542C07	NA	NA	FAM0154	child	no	no	NA	no	no	NA	no	no	NA	stool	stool	0	90	G1	male	singleton	3700	4	NL	no	c_section	unknown	NA	no	NA	39	no	yes	no	IlluminaHiSeq	Alex_Kurilshikov	industrialized	no	Europe	C0154	exclusive formula	14144829	3
Garmaeva_2023	doi:10.1101/2023.08.21.554108	C03X01952D04	C03X01952D04	NA	NA	FAM0195	child	no	no	NA	no	no	NA	no	no	NA	stool	stool	0	90	G1	female	singleton	3300	4	NL	no	vaginal	NA	NA	no	NA	40	no	yes	no	IlluminaHiSeq	Alex_Kurilshikov	industrialized	no	Europe	C0195	exclusive formula	14802738	3
Garmaeva_2023	doi:10.1101/2023.08.21.554108	C03X04142C09	C03X04142C09	NA	NA	FAM0414	child	no	no	NA	no	no	NA	no	no	NA	stool	stool	0	90	G1	female	singleton	4100	4	NL	no	vaginal	NA	NA	no	NA	40	no	yes	no	IlluminaHiSeq	Alex_Kurilshikov	industrialized	no	Europe	C0414	exclusive formula	14320655	3
Garmaeva_2023	doi:10.1101/2023.08.21.554108	C03X04222B09	C03X04222B09	NA	NA	FAM0422	child	no	no	NA	no	no	NA	no	no	NA	stool	stool	0	90	G1	female	unknown	3100	4	NL	no	vaginal	NA	NA	no	NA	37	no	yes	no	IlluminaHiSeq	Alex_Kurilshikov	industrialized	no	Europe	C0422	exclusive formula	11026739	3
Garmaeva_2023	doi:10.1101/2023.08.21.554108	C03X04322C08	C03X04322C08	NA	NA	FAM0432	child	no	no	NA	no	no	NA	no	no	NA	stool	stool	0	90	G1	female	singleton	3700	4	NL	no	vaginal	NA	NA	no	NA	NA	no	yes	no	IlluminaHiSeq	Alex_Kurilshikov	industrialized	no	Europe	C0432	exclusive formula	14123189	3
Garmaeva_2023	doi:10.1101/2023.08.21.554108	D03X04222C04	D03X04222C04	NA	NA	FAM0422	child	no	no	NA	no	no	NA	no	no	NA	stool	stool	0	90	G1	female	unknown	3000	4	NL	no	vaginal	NA	NA	no	NA	37	no	yes	no	IlluminaHiSeq	Alex_Kurilshikov	industrialized	no	Europe	D0422	exclusive formula	13748716	3
Garmaeva_2023	doi:10.1101/2023.08.21.554108	C06X009505A5	C06X009505A5	NA	NA	FAM0095	child	no	no	NA	no	no	NA	no	no	NA	stool	stool	0	180	G2	male	singleton	3700	5	NL	no	vaginal	NA	NA	no	NA	41	yes	yes	yes	IlluminaHiSeq	Alex_Kurilshikov	industrialized	no	Europe	C0095	breastfeeding, formula and solids	13743561	6
Garmaeva_2023	doi:10.1101/2023.08.21.554108	C06X011205C1	C06X011205C1	NA	NA	FAM0112	child	no	no	NA	no	no	NA	no	no	NA	stool	stool	0	180	G2	male	singleton	3900	5	NL	no	vaginal	NA	NA	no	NA	40	yes	yes	yes	IlluminaHiSeq	Alex_Kurilshikov	industrialized	no	Europe	C0112	breastfeeding, formula and solids	16251546	6
Garmaeva_2023	doi:10.1101/2023.08.21.554108	C06X017203G9	C06X017203G9	NA	NA	FAM0172	child	no	no	NA	no	no	NA	no	no	NA	stool	stool	0	180	G2	female	singleton	3500	5	NL	no	vaginal	NA	NA	no	NA	39	yes	no	no	IlluminaHiSeq	Alex_Kurilshikov	industrialized	no	Europe	C0172	exclusive breastfeeding	24186902	6
Garmaeva_2023	doi:10.1101/2023.08.21.554108	C06X019404E6	C06X019404E6	NA	NA	FAM0194	child	no	no	NA	no	no	NA	no	no	NA	stool	stool	0	180	G2	female	singleton	3700	5	NL	no	vaginal	NA	NA	no	NA	40	no	yes	no	IlluminaHiSeq	Alex_Kurilshikov	industrialized	no	Europe	C0194	exclusive formula	14918061	6
Garmaeva_2023	doi:10.1101/2023.08.21.554108	C06X024804E3	C06X024804E3	NA	NA	FAM0248	child	no	no	NA	no	no	NA	no	no	NA	stool	stool	0	180	G2	male	singleton	3700	5	NL	no	vaginal	NA	NA	no	NA	38	yes	no	no	IlluminaHiSeq	Alex_Kurilshikov	industrialized	no	Europe	C0248	exclusive breastfeeding	17358609	6
Garmaeva_2023	doi:10.1101/2023.08.21.554108	C06X028505D1	C06X028505D1	NA	NA	FAM0285	child	no	no	NA	no	no	NA	no	no	NA	stool	stool	0	180	G2	male	singleton	3900	5	NL	no	vaginal	NA	NA	no	NA	41	yes	no	yes	IlluminaHiSeq	Alex_Kurilshikov	industrialized	no	Europe	C0285	breastfeeding and solids	17848849	6
Garmaeva_2023	doi:10.1101/2023.08.21.554108	C06X030004I6	C06X030004I6	NA	NA	FAM0300	child	no	no	NA	no	no	NA	no	no	NA	stool	stool	0	180	G2	female	singleton	3900	5	NL	no	vaginal	NA	NA	no	NA	40	yes	yes	no	IlluminaHiSeq	Alex_Kurilshikov	industrialized	no	Europe	C0300	mixed feeding	13223083	6
Garmaeva_2023	doi:10.1101/2023.08.21.554108	C06X030603H3	C06X030603H3	NA	NA	FAM0306	child	no	no	NA	no	no	NA	no	no	NA	stool	stool	0	180	G2	female	singleton	3600	5	NL	no	vaginal	NA	NA	no	NA	40	yes	no	yes	IlluminaHiSeq	Alex_Kurilshikov	industrialized	no	Europe	C0306	breastfeeding and solids	15870911	6
Garmaeva_2023	doi:10.1101/2023.08.21.554108	C06X033728C1	C06X033728C1	NA	NA	FAM0337	child	no	no	NA	no	no	NA	no	no	NA	stool	stool	0	180	G2	male	unknown	2600	5	NL	no	vaginal	NA	NA	no	NA	38	no	yes	no	IlluminaHiSeq	Alex_Kurilshikov	industrialized	no	Europe	C0337	exclusive formula	11380558	6
Garmaeva_2023	doi:10.1101/2023.08.21.554108	C06X034805B7	C06X034805B7	NA	NA	FAM0348	child	no	no	NA	no	no	NA	no	no	NA	stool	stool	0	180	G2	male	singleton	3400	5	NL	no	vaginal	NA	NA	no	NA	40	yes	no	no	IlluminaHiSeq	Alex_Kurilshikov	industrialized	no	Europe	C0348	exclusive breastfeeding	12701443	6
Garmaeva_2023	doi:10.1101/2023.08.21.554108	C06X036204A9	C06X036204A9	NA	NA	FAM0362	child	no	no	NA	no	no	NA	no	no	NA	stool	stool	0	180	G2	male	singleton	NA	5	NL	no	c_section	unknown	NA	no	NA	NA	yes	yes	yes	IlluminaHiSeq	Alex_Kurilshikov	industrialized	no	Europe	C0362	breastfeeding, formula and solids	13099495	6
Garmaeva_2023	doi:10.1101/2023.08.21.554108	C06X036704A6	C06X036704A6	NA	NA	FAM0367	child	no	no	NA	no	no	NA	no	no	NA	stool	stool	0	180	G2	male	singleton	3800	5	NL	no	vaginal	NA	NA	no	NA	40	yes	yes	yes	IlluminaHiSeq	Alex_Kurilshikov	industrialized	no	Europe	C0367	breastfeeding, formula and solids	20392500	6
Garmaeva_2023	doi:10.1101/2023.08.21.554108	D06X033728C6	D06X033728C6	NA	NA	FAM0337	child	no	no	NA	no	no	NA	no	no	NA	stool	stool	0	180	G2	female	unknown	2500	5	NL	no	c_section	unknown	NA	no	NA	38	no	yes	no	IlluminaHiSeq	Alex_Kurilshikov	industrialized	no	Europe	D0337	exclusive formula	9385790	6
Garmaeva_2023	doi:10.1101/2023.08.21.554108	C06X012804E9	C06X012804E9	NA	NA	FAM0128	child	no	no	NA	no	no	NA	no	no	NA	stool	stool	0	180	G2	male	singleton	3500	5	NL	no	vaginal	NA	NA	no	NA	40	no	yes	yes	IlluminaHiSeq	Alex_Kurilshikov	industrialized	no	Europe	C0128	formula and solids	17901984	6
Garmaeva_2023	doi:10.1101/2023.08.21.554108	D06X042204F6	D06X042204F6	NA	NA	FAM0422	child	no	no	NA	no	no	NA	no	no	NA	stool	stool	0	180	G2	female	unknown	3000	5	NL	no	vaginal	NA	NA	no	NA	37	no	yes	no	IlluminaHiSeq	Alex_Kurilshikov	industrialized	no	Europe	D0422	exclusive formula	16989226	6
Garmaeva_2023	doi:10.1101/2023.08.21.554108	C12X001804E2	C12X001804E2	NA	NA	FAM0018	child	no	no	NA	no	no	NA	no	no	NA	stool	stool	0	360	G3	male	singleton	3700	2	NL	no	vaginal	NA	NA	no	NA	38	yes	yes	yes	IlluminaHiSeq	Alex_Kurilshikov	industrialized	no	Europe	C0018	breastfeeding, formula and solids	14427931	12
Garmaeva_2023	doi:10.1101/2023.08.21.554108	C12X017203H2	C12X017203H2	NA	NA	FAM0172	child	no	no	NA	no	no	NA	no	no	NA	stool	stool	0	360	G3	female	singleton	3500	2	NL	no	vaginal	NA	NA	no	NA	39	no	yes	yes	IlluminaHiSeq	Alex_Kurilshikov	industrialized	no	Europe	C0172	formula and solids	15945873	12
Garmaeva_2023	doi:10.1101/2023.08.21.554108	C12X017904A5	C12X017904A5	NA	NA	FAM0179	child	no	no	NA	no	no	NA	no	no	NA	stool	stool	0	360	G3	female	NA	NA	2	NL	no	vaginal	NA	NA	no	NA	NA	yes	no	yes	IlluminaHiSeq	Alex_Kurilshikov	industrialized	no	Europe	C0179	breastfeeding and solids	13571776	12
Garmaeva_2023	doi:10.1101/2023.08.21.554108	C12X020404C8	C12X020404C8	NA	NA	FAM0204	child	no	no	NA	no	no	NA	no	no	NA	stool	stool	0	360	G3	female	singleton	4100	2	NL	no	vaginal	NA	NA	no	NA	40	no	yes	yes	IlluminaHiSeq	Alex_Kurilshikov	industrialized	no	Europe	C0204	formula and solids	15674896	12
Garmaeva_2023	doi:10.1101/2023.08.21.554108	C12X020903I8	C12X020903I8	NA	NA	FAM0209	child	no	no	NA	no	no	NA	no	no	NA	stool	stool	0	360	G3	female	singleton	3900	2	NL	no	vaginal	NA	NA	no	NA	40	no	yes	yes	IlluminaHiSeq	Alex_Kurilshikov	industrialized	no	Europe	C0209	formula and solids	13496648	12
Garmaeva_2023	doi:10.1101/2023.08.21.554108	C12X024804E5	C12X024804E5	NA	NA	FAM0248	child	no	no	NA	no	no	NA	no	no	NA	stool	stool	0	360	G3	male	singleton	3700	2	NL	no	vaginal	NA	NA	no	NA	38	yes	no	yes	IlluminaHiSeq	Alex_Kurilshikov	industrialized	no	Europe	C0248	breastfeeding and solids	14340107	12
Garmaeva_2023	doi:10.1101/2023.08.21.554108	C12X028505D3	C12X028505D3	NA	NA	FAM0285	child	no	no	NA	no	no	NA	no	no	NA	stool	stool	0	360	G3	male	singleton	3900	2	NL	no	vaginal	NA	NA	no	NA	41	yes	no	yes	IlluminaHiSeq	Alex_Kurilshikov	industrialized	no	Europe	C0285	breastfeeding and solids	18181426	12
Garmaeva_2023	doi:10.1101/2023.08.21.554108	C12X030004I8	C12X030004I8	NA	NA	FAM0300	child	no	no	NA	no	no	NA	no	no	NA	stool	stool	0	360	G3	female	singleton	3900	2	NL	no	vaginal	NA	NA	no	NA	40	no	yes	yes	IlluminaHiSeq	Alex_Kurilshikov	industrialized	no	Europe	C0300	formula and solids	14696197	12
Garmaeva_2023	doi:10.1101/2023.08.21.554108	C12X030603H5	C12X030603H5	NA	NA	FAM0306	child	no	no	NA	no	no	NA	no	no	NA	stool	stool	0	360	G3	female	singleton	3600	2	NL	no	vaginal	NA	NA	no	NA	40	yes	yes	yes	IlluminaHiSeq	Alex_Kurilshikov	industrialized	no	Europe	C0306	breastfeeding, formula and solids	12814195	12
Garmaeva_2023	doi:10.1101/2023.08.21.554108	C12X034329B1	C12X034329B1	NA	NA	FAM0343	child	no	no	NA	no	no	NA	no	no	NA	stool	stool	0	360	G3	male	singleton	3500	2	NL	no	vaginal	NA	NA	no	NA	NA	no	yes	yes	IlluminaHiSeq	Alex_Kurilshikov	industrialized	no	Europe	C0343	formula and solids	10826004	12
Garmaeva_2023	doi:10.1101/2023.08.21.554108	C12X034805B9	C12X034805B9	NA	NA	FAM0348	child	no	no	NA	no	no	NA	no	no	NA	stool	stool	0	360	G3	male	singleton	3400	2	NL	no	vaginal	NA	NA	no	NA	40	no	yes	yes	IlluminaHiSeq	Alex_Kurilshikov	industrialized	no	Europe	C0348	formula and solids	13720025	12
Garmaeva_2023	doi:10.1101/2023.08.21.554108	C12X036704A8	C12X036704A8	NA	NA	FAM0367	child	no	no	NA	no	no	NA	no	no	NA	stool	stool	0	360	G3	male	singleton	3800	2	NL	no	vaginal	NA	NA	no	NA	40	no	yes	yes	IlluminaHiSeq	Alex_Kurilshikov	industrialized	no	Europe	C0367	formula and solids	12125521	12
Garmaeva_2023	doi:10.1101/2023.08.21.554108	C12X042204F5	C12X042204F5	NA	NA	FAM0422	child	no	no	NA	no	no	NA	no	no	NA	stool	stool	0	360	G3	female	unknown	3100	2	NL	no	vaginal	NA	NA	no	NA	37	no	yes	yes	IlluminaHiSeq	Alex_Kurilshikov	industrialized	no	Europe	C0422	formula and solids	12827869	12
Garmaeva_2023	doi:10.1101/2023.08.21.554108	D12X042204F8	D12X042204F8	NA	NA	FAM0422	child	no	no	NA	no	no	NA	no	no	NA	stool	stool	0	360	G3	female	unknown	3000	2	NL	no	vaginal	NA	NA	no	NA	37	no	yes	yes	IlluminaHiSeq	Alex_Kurilshikov	industrialized	no	Europe	D0422	formula and solids	19448450	12
Garmaeva_2023	doi:10.1101/2023.08.21.554108	A01X001860H9	A01X001860H9	NA	NA	FAM0018	mother	no	no	NA	no	no	NA	no	no	NA	stool	stool	24	NA	NA	female	NA	NA	1	NL	no	NA	NA	NA	NA	NA	NA	NA	NA	NA	IlluminaHiSeq	Alex_Kurilshikov	industrialized	no	Europe	A0018	NA	13203234	Mother
Garmaeva_2023	doi:10.1101/2023.08.21.554108	A01X009561B6	A01X009561B6	NA	NA	FAM0095	mother	no	no	NA	no	no	NA	no	no	NA	stool	stool	37	NA	NA	female	NA	NA	1	NL	no	NA	NA	NA	NA	NA	NA	NA	NA	NA	IlluminaHiSeq	Alex_Kurilshikov	industrialized	no	Europe	A0095	NA	11005164	Mother
Garmaeva_2023	doi:10.1101/2023.08.21.554108	A01X010861D9	A01X010861D9	NA	NA	FAM0108	mother	no	no	NA	no	no	NA	no	no	NA	stool	stool	35	NA	NA	female	NA	NA	1	NL	no	NA	NA	NA	NA	NA	NA	NA	NA	NA	IlluminaHiSeq	Alex_Kurilshikov	industrialized	no	Europe	A0108	NA	10735761	Mother
Garmaeva_2023	doi:10.1101/2023.08.21.554108	A01X011261C2	A01X011261C2	NA	NA	FAM0112	mother	no	no	NA	no	no	NA	no	no	NA	stool	stool	33	NA	NA	female	NA	NA	1	NL	no	NA	NA	NA	NA	NA	NA	NA	NA	NA	IlluminaHiSeq	Alex_Kurilshikov	industrialized	no	Europe	A0112	NA	13005976	Mother
Garmaeva_2023	doi:10.1101/2023.08.21.554108	A01X012861D4	A01X012861D4	NA	NA	FAM0128	mother	no	no	NA	no	no	NA	no	no	NA	stool	stool	33	NA	NA	female	NA	NA	1	NL	no	NA	NA	NA	NA	NA	NA	NA	NA	NA	IlluminaHiSeq	Alex_Kurilshikov	industrialized	no	Europe	A0128	NA	14137127	Mother
Garmaeva_2023	doi:10.1101/2023.08.21.554108	A01X015461D8	A01X015461D8	NA	NA	FAM0154	mother	no	no	NA	no	no	NA	no	no	NA	stool	stool	32	NA	NA	female	NA	NA	1	NL	no	NA	NA	NA	NA	NA	NA	NA	NA	NA	IlluminaHiSeq	Alex_Kurilshikov	industrialized	no	Europe	A0154	NA	12668765	Mother
Garmaeva_2023	doi:10.1101/2023.08.21.554108	A01X017260I8	A01X017260I8	NA	NA	FAM0172	mother	no	no	NA	no	no	NA	no	no	NA	stool	stool	33	NA	NA	female	NA	NA	1	NL	no	NA	NA	NA	NA	NA	NA	NA	NA	NA	IlluminaHiSeq	Alex_Kurilshikov	industrialized	no	Europe	A0172	NA	15726807	Mother
Garmaeva_2023	doi:10.1101/2023.08.21.554108	A01X019460I6	A01X019460I6	NA	NA	FAM0194	mother	no	no	NA	no	no	NA	no	no	NA	stool	stool	32	NA	NA	female	NA	NA	1	NL	no	NA	NA	NA	NA	NA	NA	NA	NA	NA	IlluminaHiSeq	Alex_Kurilshikov	industrialized	no	Europe	A0194	NA	13604487	Mother
Garmaeva_2023	doi:10.1101/2023.08.21.554108	A01X019560H7	A01X019560H7	NA	NA	FAM0195	mother	no	no	NA	no	no	NA	no	no	NA	stool	stool	34	NA	NA	female	NA	NA	1	NL	no	NA	NA	NA	NA	NA	NA	NA	NA	NA	IlluminaHiSeq	Alex_Kurilshikov	industrialized	no	Europe	A0195	NA	13256151	Mother
Garmaeva_2023	doi:10.1101/2023.08.21.554108	A01X020460H5	A01X020460H5	NA	NA	FAM0204	mother	no	no	NA	no	no	NA	no	no	NA	stool	stool	24	NA	NA	female	NA	NA	1	NL	no	NA	NA	NA	NA	NA	NA	NA	NA	NA	IlluminaHiSeq	Alex_Kurilshikov	industrialized	no	Europe	A0204	NA	12750855	Mother
Garmaeva_2023	doi:10.1101/2023.08.21.554108	A01X020961D2	A01X020961D2	NA	NA	FAM0209	mother	no	no	NA	no	no	NA	no	no	NA	stool	stool	32	NA	NA	female	NA	NA	1	NL	no	NA	NA	NA	NA	NA	NA	NA	NA	NA	IlluminaHiSeq	Alex_Kurilshikov	industrialized	no	Europe	A0209	NA	12455846	Mother
Garmaeva_2023	doi:10.1101/2023.08.21.554108	A01X023460I4	A01X023460I4	NA	NA	FAM0234	mother	no	no	NA	no	no	NA	no	no	NA	stool	stool	32	NA	NA	female	NA	NA	1	NL	no	NA	NA	NA	NA	NA	NA	NA	NA	NA	IlluminaHiSeq	Alex_Kurilshikov	industrialized	no	Europe	A0234	NA	12655023	Mother
Garmaeva_2023	doi:10.1101/2023.08.21.554108	A01X024861A3	A01X024861A3	NA	NA	FAM0248	mother	no	no	NA	no	no	NA	no	no	NA	stool	stool	25	NA	NA	female	NA	NA	1	NL	no	NA	NA	NA	NA	NA	NA	NA	NA	NA	IlluminaHiSeq	Alex_Kurilshikov	industrialized	no	Europe	A0248	NA	14107911	Mother
Garmaeva_2023	doi:10.1101/2023.08.21.554108	A01X026160H3	A01X026160H3	NA	NA	FAM0261	mother	no	no	NA	no	no	NA	no	no	NA	stool	stool	40	NA	NA	female	NA	NA	1	NL	no	NA	NA	NA	NA	NA	NA	NA	NA	NA	IlluminaHiSeq	Alex_Kurilshikov	industrialized	no	Europe	A0261	NA	8491122	Mother
Garmaeva_2023	doi:10.1101/2023.08.21.554108	A01X028561A9	A01X028561A9	NA	NA	FAM0285	mother	no	no	NA	no	no	NA	no	no	NA	stool	stool	26	NA	NA	female	NA	NA	1	NL	no	NA	NA	NA	NA	NA	NA	NA	NA	NA	IlluminaHiSeq	Alex_Kurilshikov	industrialized	no	Europe	A0285	NA	16446641	Mother
Garmaeva_2023	doi:10.1101/2023.08.21.554108	A01X030061B4	A01X030061B4	NA	NA	FAM0300	mother	no	no	NA	no	no	NA	no	no	NA	stool	stool	36	NA	NA	female	NA	NA	1	NL	no	NA	NA	NA	NA	NA	NA	NA	NA	NA	IlluminaHiSeq	Alex_Kurilshikov	industrialized	no	Europe	A0300	NA	8267667	Mother
Garmaeva_2023	doi:10.1101/2023.08.21.554108	A01X034361C6	A01X034361C6	NA	NA	FAM0343	mother	no	no	NA	no	no	NA	no	no	NA	stool	stool	28	NA	NA	female	NA	NA	1	NL	no	NA	NA	NA	NA	NA	NA	NA	NA	NA	IlluminaHiSeq	Alex_Kurilshikov	industrialized	no	Europe	A0343	NA	13907073	Mother
Garmaeva_2023	doi:10.1101/2023.08.21.554108	A01X034861B1	A01X034861B1	NA	NA	FAM0348	mother	no	no	NA	no	no	NA	no	no	NA	stool	stool	27	NA	NA	female	NA	NA	1	NL	no	NA	NA	NA	NA	NA	NA	NA	NA	NA	IlluminaHiSeq	Alex_Kurilshikov	industrialized	no	Europe	A0348	NA	14595815	Mother
Garmaeva_2023	doi:10.1101/2023.08.21.554108	A01X035361A8	A01X035361A8	NA	NA	FAM0353	mother	no	no	NA	no	no	NA	no	no	NA	stool	stool	25	NA	NA	female	NA	NA	1	NL	no	NA	NA	NA	NA	NA	NA	NA	NA	NA	IlluminaHiSeq	Alex_Kurilshikov	industrialized	no	Europe	A0353	NA	15724476	Mother
Garmaeva_2023	doi:10.1101/2023.08.21.554108	A01X036261D5	A01X036261D5	NA	NA	FAM0362	mother	no	no	NA	no	no	NA	no	no	NA	stool	stool	36	NA	NA	female	NA	NA	1	NL	no	NA	NA	NA	NA	NA	NA	NA	NA	NA	IlluminaHiSeq	Alex_Kurilshikov	industrialized	no	Europe	A0362	NA	10901325	Mother
Garmaeva_2023	doi:10.1101/2023.08.21.554108	A01X036761C4	A01X036761C4	NA	NA	FAM0367	mother	no	no	NA	no	no	NA	no	no	NA	stool	stool	36	NA	NA	female	NA	NA	1	NL	no	NA	NA	NA	NA	NA	NA	NA	NA	NA	IlluminaHiSeq	Alex_Kurilshikov	industrialized	no	Europe	A0367	NA	13326493	Mother
Garmaeva_2023	doi:10.1101/2023.08.21.554108	A01X041461C8	A01X041461C8	NA	NA	FAM0414	mother	no	no	NA	no	no	NA	no	no	NA	stool	stool	33	NA	NA	female	NA	NA	1	NL	no	NA	NA	NA	NA	NA	NA	NA	NA	NA	IlluminaHiSeq	Alex_Kurilshikov	industrialized	no	Europe	A0414	NA	12013048	Mother
Garmaeva_2023	doi:10.1101/2023.08.21.554108	A01X042261A5	A01X042261A5	NA	NA	FAM0422	mother	no	no	NA	no	no	NA	no	no	NA	stool	stool	28	NA	NA	female	NA	NA	1	NL	no	NA	NA	NA	NA	NA	NA	NA	NA	NA	IlluminaHiSeq	Alex_Kurilshikov	industrialized	no	Europe	A0422	NA	12921866	Mother
Garmaeva_2023	doi:10.1101/2023.08.21.554108	A01X043060I2	A01X043060I2	NA	NA	FAM0430	mother	no	no	NA	no	no	NA	no	no	NA	stool	stool	24	NA	NA	female	NA	NA	1	NL	no	NA	NA	NA	NA	NA	NA	NA	NA	NA	IlluminaHiSeq	Alex_Kurilshikov	industrialized	no	Europe	A0430	NA	15571895	Mother
Garmaeva_2023	doi:10.1101/2023.08.21.554108	A01X043261B8	A01X043261B8	NA	NA	FAM0432	mother	no	no	NA	no	no	NA	no	no	NA	stool	stool	27	NA	NA	female	NA	NA	1	NL	no	NA	NA	NA	NA	NA	NA	NA	NA	NA	IlluminaHiSeq	Alex_Kurilshikov	industrialized	no	Europe	A0432	NA	9537240	Mother
Garmaeva_2023	doi:10.1101/2023.08.21.554108	A02X001860I1	A02X001860I1	NA	NA	FAM0018	mother	no	no	NA	no	no	NA	no	no	NA	stool	stool	24	NA	NA	female	NA	NA	1	NL	no	NA	NA	NA	NA	NA	NA	NA	NA	NA	IlluminaHiSeq	Alex_Kurilshikov	industrialized	no	Europe	A0018	NA	13568391	Mother
Garmaeva_2023	doi:10.1101/2023.08.21.554108	A02X009561B7	A02X009561B7	NA	NA	FAM0095	mother	no	no	NA	no	no	NA	no	no	NA	stool	stool	37	NA	NA	female	NA	NA	1	NL	no	NA	NA	NA	NA	NA	NA	NA	NA	NA	IlluminaHiSeq	Alex_Kurilshikov	industrialized	no	Europe	A0095	NA	11168944	Mother
Garmaeva_2023	doi:10.1101/2023.08.21.554108	A02X010861C1	A02X010861C1	NA	NA	FAM0108	mother	no	no	NA	no	no	NA	no	no	NA	stool	stool	35	NA	NA	female	NA	NA	1	NL	no	NA	NA	NA	NA	NA	NA	NA	NA	NA	IlluminaHiSeq	Alex_Kurilshikov	industrialized	no	Europe	A0108	NA	15159960	Mother
Garmaeva_2023	doi:10.1101/2023.08.21.554108	A02X011261C3	A02X011261C3	NA	NA	FAM0112	mother	no	no	NA	no	no	NA	no	no	NA	stool	stool	33	NA	NA	female	NA	NA	1	NL	no	NA	NA	NA	NA	NA	NA	NA	NA	NA	IlluminaHiSeq	Alex_Kurilshikov	industrialized	no	Europe	A0112	NA	6505005	Mother
Garmaeva_2023	doi:10.1101/2023.08.21.554108	A02X012861A7	A02X012861A7	NA	NA	FAM0128	mother	no	no	NA	no	no	NA	no	no	NA	stool	stool	33	NA	NA	female	NA	NA	1	NL	no	NA	NA	NA	NA	NA	NA	NA	NA	NA	IlluminaHiSeq	Alex_Kurilshikov	industrialized	no	Europe	A0128	NA	10193445	Mother
Garmaeva_2023	doi:10.1101/2023.08.21.554108	A02X013460I7	A02X013460I7	NA	NA	FAM0134	mother	no	no	NA	no	no	NA	no	no	NA	stool	stool	31	NA	NA	female	NA	NA	1	NL	no	NA	NA	NA	NA	NA	NA	NA	NA	NA	IlluminaHiSeq	Alex_Kurilshikov	industrialized	no	Europe	A0134	NA	14128391	Mother
Garmaeva_2023	doi:10.1101/2023.08.21.554108	A02X015461B3	A02X015461B3	NA	NA	FAM0154	mother	no	no	NA	no	no	NA	no	no	NA	stool	stool	32	NA	NA	female	NA	NA	1	NL	no	NA	NA	NA	NA	NA	NA	NA	NA	NA	IlluminaHiSeq	Alex_Kurilshikov	industrialized	no	Europe	A0154	NA	12737360	Mother
Garmaeva_2023	doi:10.1101/2023.08.21.554108	A02X017260I9	A02X017260I9	NA	NA	FAM0172	mother	no	no	NA	no	no	NA	no	no	NA	stool	stool	33	NA	NA	female	NA	NA	1	NL	no	NA	NA	NA	NA	NA	NA	NA	NA	NA	IlluminaHiSeq	Alex_Kurilshikov	industrialized	no	Europe	A0172	NA	12911002	Mother
Garmaeva_2023	doi:10.1101/2023.08.21.554108	A02X019461D1	A02X019461D1	NA	NA	FAM0194	mother	no	no	NA	no	no	NA	no	no	NA	stool	stool	32	NA	NA	female	NA	NA	1	NL	no	NA	NA	NA	NA	NA	NA	NA	NA	NA	IlluminaHiSeq	Alex_Kurilshikov	industrialized	no	Europe	A0194	NA	13116082	Mother
Garmaeva_2023	doi:10.1101/2023.08.21.554108	A02X019560H8	A02X019560H8	NA	NA	FAM0195	mother	no	no	NA	no	no	NA	no	no	NA	stool	stool	34	NA	NA	female	NA	NA	1	NL	no	NA	NA	NA	NA	NA	NA	NA	NA	NA	IlluminaHiSeq	Alex_Kurilshikov	industrialized	no	Europe	A0195	NA	13210635	Mother
Garmaeva_2023	doi:10.1101/2023.08.21.554108	A02X020460H6	A02X020460H6	NA	NA	FAM0204	mother	no	no	NA	no	no	NA	no	no	NA	stool	stool	24	NA	NA	female	NA	NA	1	NL	no	NA	NA	NA	NA	NA	NA	NA	NA	NA	IlluminaHiSeq	Alex_Kurilshikov	industrialized	no	Europe	A0204	NA	14351221	Mother
Garmaeva_2023	doi:10.1101/2023.08.21.554108	A02X020961D3	A02X020961D3	NA	NA	FAM0209	mother	no	no	NA	no	no	NA	no	no	NA	stool	stool	32	NA	NA	female	NA	NA	1	NL	no	NA	NA	NA	NA	NA	NA	NA	NA	NA	IlluminaHiSeq	Alex_Kurilshikov	industrialized	no	Europe	A0209	NA	14947157	Mother
Garmaeva_2023	doi:10.1101/2023.08.21.554108	A02X023460I5	A02X023460I5	NA	NA	FAM0234	mother	no	no	NA	no	no	NA	no	no	NA	stool	stool	32	NA	NA	female	NA	NA	1	NL	no	NA	NA	NA	NA	NA	NA	NA	NA	NA	IlluminaHiSeq	Alex_Kurilshikov	industrialized	no	Europe	A0234	NA	11190139	Mother
Garmaeva_2023	doi:10.1101/2023.08.21.554108	A02X024861A4	A02X024861A4	NA	NA	FAM0248	mother	no	no	NA	no	no	NA	no	no	NA	stool	stool	25	NA	NA	female	NA	NA	1	NL	no	NA	NA	NA	NA	NA	NA	NA	NA	NA	IlluminaHiSeq	Alex_Kurilshikov	industrialized	no	Europe	A0248	NA	11108452	Mother
Garmaeva_2023	doi:10.1101/2023.08.21.554108	A02X026160H4	A02X026160H4	NA	NA	FAM0261	mother	no	no	NA	no	no	NA	no	no	NA	stool	stool	40	NA	NA	female	NA	NA	1	NL	no	NA	NA	NA	NA	NA	NA	NA	NA	NA	IlluminaHiSeq	Alex_Kurilshikov	industrialized	no	Europe	A0261	NA	15054029	Mother
Garmaeva_2023	doi:10.1101/2023.08.21.554108	A02X028561D7	A02X028561D7	NA	NA	FAM0285	mother	no	no	NA	no	no	NA	no	no	NA	stool	stool	26	NA	NA	female	NA	NA	1	NL	no	NA	NA	NA	NA	NA	NA	NA	NA	NA	IlluminaHiSeq	Alex_Kurilshikov	industrialized	no	Europe	A0285	NA	14271118	Mother
Garmaeva_2023	doi:10.1101/2023.08.21.554108	A02X030061B5	A02X030061B5	NA	NA	FAM0300	mother	no	no	NA	no	no	NA	no	no	NA	stool	stool	36	NA	NA	female	NA	NA	1	NL	no	NA	NA	NA	NA	NA	NA	NA	NA	NA	IlluminaHiSeq	Alex_Kurilshikov	industrialized	no	Europe	A0300	NA	14932305	Mother
Garmaeva_2023	doi:10.1101/2023.08.21.554108	A02X030661A1	A02X030661A1	NA	NA	FAM0306	mother	no	no	NA	no	no	NA	no	no	NA	stool	stool	32	NA	NA	female	NA	NA	1	NL	no	NA	NA	NA	NA	NA	NA	NA	NA	NA	IlluminaHiSeq	Alex_Kurilshikov	industrialized	no	Europe	A0306	NA	11935685	Mother
Garmaeva_2023	doi:10.1101/2023.08.21.554108	A02X033761A2	A02X033761A2	NA	NA	FAM0337	mother	no	no	NA	no	no	NA	no	no	NA	stool	stool	33	NA	NA	female	NA	NA	1	NL	no	NA	NA	NA	NA	NA	NA	NA	NA	NA	IlluminaHiSeq	Alex_Kurilshikov	industrialized	no	Europe	A0337	NA	12575533	Mother
Garmaeva_2023	doi:10.1101/2023.08.21.554108	A02X034361C7	A02X034361C7	NA	NA	FAM0343	mother	no	no	NA	no	no	NA	no	no	NA	stool	stool	28	NA	NA	female	NA	NA	1	NL	no	NA	NA	NA	NA	NA	NA	NA	NA	NA	IlluminaHiSeq	Alex_Kurilshikov	industrialized	no	Europe	A0343	NA	11743291	Mother
Garmaeva_2023	doi:10.1101/2023.08.21.554108	A02X034861B2	A02X034861B2	NA	NA	FAM0348	mother	no	no	NA	no	no	NA	no	no	NA	stool	stool	27	NA	NA	female	NA	NA	1	NL	no	NA	NA	NA	NA	NA	NA	NA	NA	NA	IlluminaHiSeq	Alex_Kurilshikov	industrialized	no	Europe	A0348	NA	13800277	Mother
Garmaeva_2023	doi:10.1101/2023.08.21.554108	A02X036261D6	A02X036261D6	NA	NA	FAM0362	mother	no	no	NA	no	no	NA	no	no	NA	stool	stool	36	NA	NA	female	NA	NA	1	NL	no	NA	NA	NA	NA	NA	NA	NA	NA	NA	IlluminaHiSeq	Alex_Kurilshikov	industrialized	no	Europe	A0362	NA	12575439	Mother
Garmaeva_2023	doi:10.1101/2023.08.21.554108	A02X036761C5	A02X036761C5	NA	NA	FAM0367	mother	no	no	NA	no	no	NA	no	no	NA	stool	stool	36	NA	NA	female	NA	NA	1	NL	no	NA	NA	NA	NA	NA	NA	NA	NA	NA	IlluminaHiSeq	Alex_Kurilshikov	industrialized	no	Europe	A0367	NA	13164382	Mother
Garmaeva_2023	doi:10.1101/2023.08.21.554108	A02X041461C9	A02X041461C9	NA	NA	FAM0414	mother	no	no	NA	no	no	NA	no	no	NA	stool	stool	33	NA	NA	female	NA	NA	1	NL	no	NA	NA	NA	NA	NA	NA	NA	NA	NA	IlluminaHiSeq	Alex_Kurilshikov	industrialized	no	Europe	A0414	NA	13825332	Mother
Garmaeva_2023	doi:10.1101/2023.08.21.554108	A02X042261A6	A02X042261A6	NA	NA	FAM0422	mother	no	no	NA	no	no	NA	no	no	NA	stool	stool	28	NA	NA	female	NA	NA	1	NL	no	NA	NA	NA	NA	NA	NA	NA	NA	NA	IlluminaHiSeq	Alex_Kurilshikov	industrialized	no	Europe	A0422	NA	14435182	Mother
Garmaeva_2023	doi:10.1101/2023.08.21.554108	A02X043060I3	A02X043060I3	NA	NA	FAM0430	mother	no	no	NA	no	no	NA	no	no	NA	stool	stool	24	NA	NA	female	NA	NA	1	NL	no	NA	NA	NA	NA	NA	NA	NA	NA	NA	IlluminaHiSeq	Alex_Kurilshikov	industrialized	no	Europe	A0430	NA	15841316	Mother
Garmaeva_2023	doi:10.1101/2023.08.21.554108	A02X043261B9	A02X043261B9	NA	NA	FAM0432	mother	no	no	NA	no	no	NA	no	no	NA	stool	stool	27	NA	NA	female	NA	NA	1	NL	no	NA	NA	NA	NA	NA	NA	NA	NA	NA	IlluminaHiSeq	Alex_Kurilshikov	industrialized	no	Europe	A0432	NA	15148419	Mother
Garmaeva_2023	doi:10.1101/2023.08.21.554108	A03X00181C05	A03X00181C05	NA	NA	FAM0018	mother	no	no	NA	no	no	NA	no	no	NA	stool	stool	24	NA	NA	female	NA	NA	1	NL	no	NA	NA	NA	NA	NA	NA	NA	NA	NA	IlluminaHiSeq	Alex_Kurilshikov	industrialized	no	Europe	A0018	NA	12048976	Mother
Garmaeva_2023	doi:10.1101/2023.08.21.554108	A03X00951D03	A03X00951D03	NA	NA	FAM0095	mother	no	no	NA	no	no	NA	no	no	NA	stool	stool	37	NA	NA	female	NA	NA	1	NL	no	NA	NA	NA	NA	NA	NA	NA	NA	NA	IlluminaHiSeq	Alex_Kurilshikov	industrialized	no	Europe	A0095	NA	12563613	Mother
Garmaeva_2023	doi:10.1101/2023.08.21.554108	A03X01081D02	A03X01081D02	NA	NA	FAM0108	mother	no	no	NA	no	no	NA	no	no	NA	stool	stool	35	NA	NA	female	NA	NA	1	NL	no	NA	NA	NA	NA	NA	NA	NA	NA	NA	IlluminaHiSeq	Alex_Kurilshikov	industrialized	no	Europe	A0108	NA	14017505	Mother
Garmaeva_2023	doi:10.1101/2023.08.21.554108	A03X01121D01	A03X01121D01	NA	NA	FAM0112	mother	no	no	NA	no	no	NA	no	no	NA	stool	stool	33	NA	NA	female	NA	NA	1	NL	no	NA	NA	NA	NA	NA	NA	NA	NA	NA	IlluminaHiSeq	Alex_Kurilshikov	industrialized	no	Europe	A0112	NA	13482227	Mother
Garmaeva_2023	doi:10.1101/2023.08.21.554108	A03X01281C09	A03X01281C09	NA	NA	FAM0128	mother	no	no	NA	no	no	NA	no	no	NA	stool	stool	33	NA	NA	female	NA	NA	1	NL	no	NA	NA	NA	NA	NA	NA	NA	NA	NA	IlluminaHiSeq	Alex_Kurilshikov	industrialized	no	Europe	A0128	NA	13957250	Mother
Garmaeva_2023	doi:10.1101/2023.08.21.554108	A03X01341C08	A03X01341C08	NA	NA	FAM0134	mother	no	no	NA	no	no	NA	no	no	NA	stool	stool	31	NA	NA	female	NA	NA	1	NL	no	NA	NA	NA	NA	NA	NA	NA	NA	NA	IlluminaHiSeq	Alex_Kurilshikov	industrialized	no	Europe	A0134	NA	15237398	Mother
Garmaeva_2023	doi:10.1101/2023.08.21.554108	A03X01541C07	A03X01541C07	NA	NA	FAM0154	mother	no	no	NA	no	no	NA	no	no	NA	stool	stool	32	NA	NA	female	NA	NA	1	NL	no	NA	NA	NA	NA	NA	NA	NA	NA	NA	IlluminaHiSeq	Alex_Kurilshikov	industrialized	no	Europe	A0154	NA	12700948	Mother
Garmaeva_2023	doi:10.1101/2023.08.21.554108	A03X01721B05	A03X01721B05	NA	NA	FAM0172	mother	no	no	NA	no	no	NA	no	no	NA	stool	stool	33	NA	NA	female	NA	NA	1	NL	no	NA	NA	NA	NA	NA	NA	NA	NA	NA	IlluminaHiSeq	Alex_Kurilshikov	industrialized	no	Europe	A0172	NA	12927136	Mother
Garmaeva_2023	doi:10.1101/2023.08.21.554108	A03X01791B04	A03X01791B04	NA	NA	FAM0179	mother	no	no	NA	no	no	NA	no	no	NA	stool	stool	31	NA	NA	female	NA	NA	1	NL	no	NA	NA	NA	NA	NA	NA	NA	NA	NA	IlluminaHiSeq	Alex_Kurilshikov	industrialized	no	Europe	A0179	NA	14547126	Mother
Garmaeva_2023	doi:10.1101/2023.08.21.554108	A03X01941A02	A03X01941A02	NA	NA	FAM0194	mother	no	no	NA	no	no	NA	no	no	NA	stool	stool	32	NA	NA	female	NA	NA	1	NL	no	NA	NA	NA	NA	NA	NA	NA	NA	NA	IlluminaHiSeq	Alex_Kurilshikov	industrialized	no	Europe	A0194	NA	15683356	Mother
Garmaeva_2023	doi:10.1101/2023.08.21.554108	A03X01951A01	A03X01951A01	NA	NA	FAM0195	mother	no	no	NA	no	no	NA	no	no	NA	stool	stool	34	NA	NA	female	NA	NA	1	NL	no	NA	NA	NA	NA	NA	NA	NA	NA	NA	IlluminaHiSeq	Alex_Kurilshikov	industrialized	no	Europe	A0195	NA	12751531	Mother
Garmaeva_2023	doi:10.1101/2023.08.21.554108	A03X02041B02	A03X02041B02	NA	NA	FAM0204	mother	no	no	NA	no	no	NA	no	no	NA	stool	stool	24	NA	NA	female	NA	NA	1	NL	no	NA	NA	NA	NA	NA	NA	NA	NA	NA	IlluminaHiSeq	Alex_Kurilshikov	industrialized	no	Europe	A0204	NA	12468893	Mother
Garmaeva_2023	doi:10.1101/2023.08.21.554108	A03X02091B01	A03X02091B01	NA	NA	FAM0209	mother	no	no	NA	no	no	NA	no	no	NA	stool	stool	32	NA	NA	female	NA	NA	1	NL	no	NA	NA	NA	NA	NA	NA	NA	NA	NA	IlluminaHiSeq	Alex_Kurilshikov	industrialized	no	Europe	A0209	NA	11192209	Mother
Garmaeva_2023	doi:10.1101/2023.08.21.554108	A03X02341A08	A03X02341A08	NA	NA	FAM0234	mother	no	no	NA	no	no	NA	no	no	NA	stool	stool	32	NA	NA	female	NA	NA	1	NL	no	NA	NA	NA	NA	NA	NA	NA	NA	NA	IlluminaHiSeq	Alex_Kurilshikov	industrialized	no	Europe	A0234	NA	15222298	Mother
Garmaeva_2023	doi:10.1101/2023.08.21.554108	A03X02481C06	A03X02481C06	NA	NA	FAM0248	mother	no	no	NA	no	no	NA	no	no	NA	stool	stool	25	NA	NA	female	NA	NA	1	NL	no	NA	NA	NA	NA	NA	NA	NA	NA	NA	IlluminaHiSeq	Alex_Kurilshikov	industrialized	no	Europe	A0248	NA	14438003	Mother
Garmaeva_2023	doi:10.1101/2023.08.21.554108	A03X02611C04	A03X02611C04	NA	NA	FAM0261	mother	no	no	NA	no	no	NA	no	no	NA	stool	stool	40	NA	NA	female	NA	NA	1	NL	no	NA	NA	NA	NA	NA	NA	NA	NA	NA	IlluminaHiSeq	Alex_Kurilshikov	industrialized	no	Europe	A0261	NA	13582354	Mother
Garmaeva_2023	doi:10.1101/2023.08.21.554108	A03X02851B03	A03X02851B03	NA	NA	FAM0285	mother	no	no	NA	no	no	NA	no	no	NA	stool	stool	26	NA	NA	female	NA	NA	1	NL	no	NA	NA	NA	NA	NA	NA	NA	NA	NA	IlluminaHiSeq	Alex_Kurilshikov	industrialized	no	Europe	A0285	NA	12692584	Mother
Garmaeva_2023	doi:10.1101/2023.08.21.554108	A03X03001C03	A03X03001C03	NA	NA	FAM0300	mother	no	no	NA	no	no	NA	no	no	NA	stool	stool	36	NA	NA	female	NA	NA	1	NL	no	NA	NA	NA	NA	NA	NA	NA	NA	NA	IlluminaHiSeq	Alex_Kurilshikov	industrialized	no	Europe	A0300	NA	11145021	Mother
Garmaeva_2023	doi:10.1101/2023.08.21.554108	A03X03061C02	A03X03061C02	NA	NA	FAM0306	mother	no	no	NA	no	no	NA	no	no	NA	stool	stool	32	NA	NA	female	NA	NA	1	NL	no	NA	NA	NA	NA	NA	NA	NA	NA	NA	IlluminaHiSeq	Alex_Kurilshikov	industrialized	no	Europe	A0306	NA	12445998	Mother
Garmaeva_2023	doi:10.1101/2023.08.21.554108	A03X03371C01	A03X03371C01	NA	NA	FAM0337	mother	no	no	NA	no	no	NA	no	no	NA	stool	stool	33	NA	NA	female	NA	NA	1	NL	no	NA	NA	NA	NA	NA	NA	NA	NA	NA	IlluminaHiSeq	Alex_Kurilshikov	industrialized	no	Europe	A0337	NA	11461781	Mother
Garmaeva_2023	doi:10.1101/2023.08.21.554108	A03X03431B09	A03X03431B09	NA	NA	FAM0343	mother	no	no	NA	no	no	NA	no	no	NA	stool	stool	28	NA	NA	female	NA	NA	1	NL	no	NA	NA	NA	NA	NA	NA	NA	NA	NA	IlluminaHiSeq	Alex_Kurilshikov	industrialized	no	Europe	A0343	NA	12754613	Mother
Garmaeva_2023	doi:10.1101/2023.08.21.554108	A03X03481B07	A03X03481B07	NA	NA	FAM0348	mother	no	no	NA	no	no	NA	no	no	NA	stool	stool	27	NA	NA	female	NA	NA	1	NL	no	NA	NA	NA	NA	NA	NA	NA	NA	NA	IlluminaHiSeq	Alex_Kurilshikov	industrialized	no	Europe	A0348	NA	14111214	Mother
Garmaeva_2023	doi:10.1101/2023.08.21.554108	A03X03531B06	A03X03531B06	NA	NA	FAM0353	mother	no	no	NA	no	no	NA	no	no	NA	stool	stool	25	NA	NA	female	NA	NA	1	NL	no	NA	NA	NA	NA	NA	NA	NA	NA	NA	IlluminaHiSeq	Alex_Kurilshikov	industrialized	no	Europe	A0353	NA	15133992	Mother
Garmaeva_2023	doi:10.1101/2023.08.21.554108	A03X03621A06	A03X03621A06	NA	NA	FAM0362	mother	no	no	NA	no	no	NA	no	no	NA	stool	stool	36	NA	NA	female	NA	NA	1	NL	no	NA	NA	NA	NA	NA	NA	NA	NA	NA	IlluminaHiSeq	Alex_Kurilshikov	industrialized	no	Europe	A0362	NA	12702632	Mother
Garmaeva_2023	doi:10.1101/2023.08.21.554108	A03X03671A05	A03X03671A05	NA	NA	FAM0367	mother	no	no	NA	no	no	NA	no	no	NA	stool	stool	36	NA	NA	female	NA	NA	1	NL	no	NA	NA	NA	NA	NA	NA	NA	NA	NA	IlluminaHiSeq	Alex_Kurilshikov	industrialized	no	Europe	A0367	NA	13497532	Mother
Garmaeva_2023	doi:10.1101/2023.08.21.554108	A03X04141A07	A03X04141A07	NA	NA	FAM0414	mother	no	no	NA	no	no	NA	no	no	NA	stool	stool	33	NA	NA	female	NA	NA	1	NL	no	NA	NA	NA	NA	NA	NA	NA	NA	NA	IlluminaHiSeq	Alex_Kurilshikov	industrialized	no	Europe	A0414	NA	12413610	Mother
Garmaeva_2023	doi:10.1101/2023.08.21.554108	A03X04221A09	A03X04221A09	NA	NA	FAM0422	mother	no	no	NA	no	no	NA	no	no	NA	stool	stool	28	NA	NA	female	NA	NA	1	NL	no	NA	NA	NA	NA	NA	NA	NA	NA	NA	IlluminaHiSeq	Alex_Kurilshikov	industrialized	no	Europe	A0422	NA	9538851	Mother
Garmaeva_2023	doi:10.1101/2023.08.21.554108	A03X04301B08	A03X04301B08	NA	NA	FAM0430	mother	no	no	NA	no	no	NA	no	no	NA	stool	stool	24	NA	NA	female	NA	NA	1	NL	no	NA	NA	NA	NA	NA	NA	NA	NA	NA	IlluminaHiSeq	Alex_Kurilshikov	industrialized	no	Europe	A0430	NA	14924240	Mother
Garmaeva_2023	doi:10.1101/2023.08.21.554108	A03X04321A03	A03X04321A03	NA	NA	FAM0432	mother	no	no	NA	no	no	NA	no	no	NA	stool	stool	27	NA	NA	female	NA	NA	1	NL	no	NA	NA	NA	NA	NA	NA	NA	NA	NA	IlluminaHiSeq	Alex_Kurilshikov	industrialized	no	Europe	A0432	NA	13940002	Mother
Garmaeva_2023	doi:10.1101/2023.08.21.554108	AMBX00181E02	AMBX00181E02	NA	NA	FAM0018	mother	no	no	NA	no	no	NA	no	no	NA	stool	stool	24	NA	NA	female	NA	NA	1	NL	yes	NA	NA	NA	NA	NA	NA	NA	NA	NA	IlluminaHiSeq	Alex_Kurilshikov	industrialized	no	Europe	A0018	NA	14202873	Mother
Garmaeva_2023	doi:10.1101/2023.08.21.554108	AMBX01121F02	AMBX01121F02	NA	NA	FAM0112	mother	no	no	NA	no	no	NA	no	no	NA	stool	stool	33	NA	NA	female	NA	NA	1	NL	yes	NA	NA	NA	NA	NA	NA	NA	NA	NA	IlluminaHiSeq	Alex_Kurilshikov	industrialized	no	Europe	A0112	NA	18382781	Mother
Garmaeva_2023	doi:10.1101/2023.08.21.554108	AMBX01281F01	AMBX01281F01	NA	NA	FAM0128	mother	no	no	NA	no	no	NA	no	no	NA	stool	stool	33	NA	NA	female	NA	NA	1	NL	yes	NA	NA	NA	NA	NA	NA	NA	NA	NA	IlluminaHiSeq	Alex_Kurilshikov	industrialized	no	Europe	A0128	NA	17121436	Mother
Garmaeva_2023	doi:10.1101/2023.08.21.554108	AMBX01341D04	AMBX01341D04	NA	NA	FAM0134	mother	no	no	NA	no	no	NA	no	no	NA	stool	stool	31	NA	NA	female	NA	NA	1	NL	yes	NA	NA	NA	NA	NA	NA	NA	NA	NA	IlluminaHiSeq	Alex_Kurilshikov	industrialized	no	Europe	A0134	NA	10818376	Mother
Garmaeva_2023	doi:10.1101/2023.08.21.554108	AMBX01721E09	AMBX01721E09	NA	NA	FAM0172	mother	no	no	NA	no	no	NA	no	no	NA	stool	stool	33	NA	NA	female	NA	NA	1	NL	yes	NA	NA	NA	NA	NA	NA	NA	NA	NA	IlluminaHiSeq	Alex_Kurilshikov	industrialized	no	Europe	A0172	NA	11641869	Mother
Garmaeva_2023	doi:10.1101/2023.08.21.554108	AMBX01941E08	AMBX01941E08	NA	NA	FAM0194	mother	no	no	NA	no	no	NA	no	no	NA	stool	stool	32	NA	NA	female	NA	NA	1	NL	yes	NA	NA	NA	NA	NA	NA	NA	NA	NA	IlluminaHiSeq	Alex_Kurilshikov	industrialized	no	Europe	A0194	NA	14217516	Mother
Garmaeva_2023	doi:10.1101/2023.08.21.554108	AMBX01951E07	AMBX01951E07	NA	NA	FAM0195	mother	no	no	NA	no	no	NA	no	no	NA	stool	stool	34	NA	NA	female	NA	NA	1	NL	yes	NA	NA	NA	NA	NA	NA	NA	NA	NA	IlluminaHiSeq	Alex_Kurilshikov	industrialized	no	Europe	A0195	NA	14979921	Mother
Garmaeva_2023	doi:10.1101/2023.08.21.554108	AMBX02041E06	AMBX02041E06	NA	NA	FAM0204	mother	no	no	NA	no	no	NA	no	no	NA	stool	stool	24	NA	NA	female	NA	NA	1	NL	yes	NA	NA	NA	NA	NA	NA	NA	NA	NA	IlluminaHiSeq	Alex_Kurilshikov	industrialized	no	Europe	A0204	NA	15319048	Mother
Garmaeva_2023	doi:10.1101/2023.08.21.554108	AMBX02091E05	AMBX02091E05	NA	NA	FAM0209	mother	no	no	NA	no	no	NA	no	no	NA	stool	stool	32	NA	NA	female	NA	NA	1	NL	yes	NA	NA	NA	NA	NA	NA	NA	NA	NA	IlluminaHiSeq	Alex_Kurilshikov	industrialized	no	Europe	A0209	NA	15002546	Mother
Garmaeva_2023	doi:10.1101/2023.08.21.554108	AMBX02341E04	AMBX02341E04	NA	NA	FAM0234	mother	no	no	NA	no	no	NA	no	no	NA	stool	stool	32	NA	NA	female	NA	NA	1	NL	yes	NA	NA	NA	NA	NA	NA	NA	NA	NA	IlluminaHiSeq	Alex_Kurilshikov	industrialized	no	Europe	A0234	NA	14101772	Mother
Garmaeva_2023	doi:10.1101/2023.08.21.554108	AMBX02481E01	AMBX02481E01	NA	NA	FAM0248	mother	no	no	NA	no	no	NA	no	no	NA	stool	stool	25	NA	NA	female	NA	NA	1	NL	yes	NA	NA	NA	NA	NA	NA	NA	NA	NA	IlluminaHiSeq	Alex_Kurilshikov	industrialized	no	Europe	A0248	NA	12362847	Mother
Garmaeva_2023	doi:10.1101/2023.08.21.554108	AMBX03431D09	AMBX03431D09	NA	NA	FAM0343	mother	no	no	NA	no	no	NA	no	no	NA	stool	stool	28	NA	NA	female	NA	NA	1	NL	yes	NA	NA	NA	NA	NA	NA	NA	NA	NA	IlluminaHiSeq	Alex_Kurilshikov	industrialized	no	Europe	A0343	NA	12339350	Mother
Garmaeva_2023	doi:10.1101/2023.08.21.554108	AMBX03481D08	AMBX03481D08	NA	NA	FAM0348	mother	no	no	NA	no	no	NA	no	no	NA	stool	stool	27	NA	NA	female	NA	NA	1	NL	yes	NA	NA	NA	NA	NA	NA	NA	NA	NA	IlluminaHiSeq	Alex_Kurilshikov	industrialized	no	Europe	A0348	NA	15816517	Mother
Garmaeva_2023	doi:10.1101/2023.08.21.554108	AMBX03532H07	AMBX03532H07	NA	NA	FAM0353	mother	no	no	NA	no	no	NA	no	no	NA	stool	stool	25	NA	NA	female	NA	NA	1	NL	yes	NA	NA	NA	NA	NA	NA	NA	NA	NA	IlluminaHiSeq	Alex_Kurilshikov	industrialized	no	Europe	A0353	NA	13568582	Mother
Garmaeva_2023	doi:10.1101/2023.08.21.554108	AMBX03621D07	AMBX03621D07	NA	NA	FAM0362	mother	no	no	NA	no	no	NA	no	no	NA	stool	stool	36	NA	NA	female	NA	NA	1	NL	yes	NA	NA	NA	NA	NA	NA	NA	NA	NA	IlluminaHiSeq	Alex_Kurilshikov	industrialized	no	Europe	A0362	NA	12586090	Mother
Garmaeva_2023	doi:10.1101/2023.08.21.554108	AMBX04141D06	AMBX04141D06	NA	NA	FAM0414	mother	no	no	NA	no	no	NA	no	no	NA	stool	stool	33	NA	NA	female	NA	NA	1	NL	yes	NA	NA	NA	NA	NA	NA	NA	NA	NA	IlluminaHiSeq	Alex_Kurilshikov	industrialized	no	Europe	A0414	NA	14966476	Mother
Garmaeva_2023	doi:10.1101/2023.08.21.554108	AMBX04301D05	AMBX04301D05	NA	NA	FAM0430	mother	no	no	NA	no	no	NA	no	no	NA	stool	stool	24	NA	NA	female	NA	NA	1	NL	yes	NA	NA	NA	NA	NA	NA	NA	NA	NA	IlluminaHiSeq	Alex_Kurilshikov	industrialized	no	Europe	A0430	NA	11781008	Mother
Gasparrini_2019	31501537	SRR9865416	SRR9865416	SRR9865416	PRJNA489090	T0180B	child	no	NA	NA	no	NA	NA	yes	cephalosporins	cephalosporin	stool	stool	0	231.66	G3	male	singleton	2940	NA	USA	no	c_section	unknown	NA	no	NA	37.6	yes	no	yes	IlluminaNextSeq	Ahmed_Bargheet	industrialized	yes	USA	GA_T0180B	breastfeeding and solids	3831446	8
Gasparrini_2019	31501537	SRR9865420	SRR9865420	SRR9865420	PRJNA489090	N011	child	NA	NA	NA	yes	NA	NA	yes	cephalosporins	cephalosporin	stool	stool	0	203.96	G3	male	singleton	810	NA	USA	no	c_section	unknown	NA	yes	NA	26.4	yes	no	yes	IlluminaNextSeq	Ahmed_Bargheet	industrialized	yes	USA	GA_N011	breastfeeding and solids	3077132	7
Gasparrini_2019	31501537	SRR9865421	SRR9865421	SRR9865421	PRJNA489090	N011	child	NA	NA	NA	yes	NA	NA	yes	cephalosporins	cephalosporin	stool	stool	1	457.16	G4	male	singleton	810	NA	USA	no	c_section	unknown	NA	yes	NA	26.4	yes	no	yes	IlluminaNextSeq	Ahmed_Bargheet	industrialized	yes	USA	GA_N011	breastfeeding and solids	3944276	14+
Gasparrini_2019	31501537	SRR9865422	SRR9865422	SRR9865422	PRJNA489090	N011	child	NA	NA	NA	yes	NA	NA	yes	cephalosporins	cephalosporin	stool	stool	1	397.07	G4	male	singleton	810	NA	USA	no	c_section	unknown	NA	yes	NA	26.4	yes	no	yes	IlluminaNextSeq	Ahmed_Bargheet	industrialized	yes	USA	GA_N011	breastfeeding and solids	3324098	14+
Gasparrini_2019	31501537	SRR9865423	SRR9865423	SRR9865423	PRJNA489090	N010	child	NA	NA	NA	yes	NA	NA	yes	penicillins	penam	stool	stool	1	383.6	G4	male	singleton	930	NA	USA	no	vaginal	NA	NA	yes	NA	25.7	yes	no	yes	IlluminaNextSeq	Ahmed_Bargheet	industrialized	yes	USA	GA_N010	breastfeeding and solids	4946141	13
Gasparrini_2019	31501537	SRR9865424	SRR9865424	SRR9865424	PRJNA489090	N010	child	NA	NA	NA	yes	NA	NA	yes	penicillins	penam	stool	stool	0	199.29	G3	male	singleton	930	NA	USA	no	vaginal	NA	NA	yes	NA	25.7	yes	no	yes	IlluminaNextSeq	Ahmed_Bargheet	industrialized	yes	USA	GA_N010	breastfeeding and solids	4886248	7
Gasparrini_2019	31501537	SRR9865427	SRR9865427	SRR9865427	PRJNA489090	N026	child	NA	NA	NA	yes	NA	NA	yes	penicillins	penam	stool	stool	0	280.85	G3	male	singleton	860	NA	USA	no	vaginal	NA	NA	yes	NA	25.9	yes	no	yes	IlluminaNextSeq	Ahmed_Bargheet	industrialized	yes	USA	GA_N026	breastfeeding and solids	2331941	10
Gasparrini_2019	31501537	SRR9865430	SRR9865430	SRR9865430	PRJNA489090	N026	child	NA	NA	NA	yes	NA	NA	yes	penicillins	penam	stool	stool	1	407.01	G4	male	singleton	860	NA	USA	no	vaginal	NA	NA	yes	NA	25.9	yes	no	yes	IlluminaNextSeq	Ahmed_Bargheet	industrialized	yes	USA	GA_N026	breastfeeding and solids	3136121	14+
Gasparrini_2019	31501537	SRR9865434	SRR9865434	SRR9865434	PRJNA489090	N010	child	NA	NA	NA	yes	NA	NA	yes	penicillins	penam	stool	stool	1	442.41	G4	male	singleton	930	NA	USA	no	vaginal	NA	NA	yes	NA	25.7	yes	no	yes	IlluminaNextSeq	Ahmed_Bargheet	industrialized	yes	USA	GA_N010	breastfeeding and solids	4218904	14+
Gasparrini_2019	31501537	SRR9865437	SRR9865437	SRR9865437	PRJNA489090	N029	child	NA	NA	NA	yes	NA	NA	yes	clindamycin	lincosamide	stool	stool	0	193.79	G3	female	singleton	960	NA	USA	no	c_section	unknown	NA	yes	NA	26.4	yes	no	yes	IlluminaNextSeq	Ahmed_Bargheet	industrialized	yes	USA	GA_N029	breastfeeding and solids	3309712	7
Gasparrini_2019	31501537	SRR9865447	SRR9865447	SRR9865447	PRJNA489090	T0122A	child	no	NA	NA	no	NA	NA	yes	cephalosporins	cephalosporin	stool	stool	0	318.63	G3	male	singleton	2274	NA	USA	no	c_section	unknown	NA	no	NA	36.4	yes	no	yes	IlluminaNextSeq	Ahmed_Bargheet	industrialized	yes	USA	GA_T0122A	breastfeeding and solids	3177547	11
Gasparrini_2019	31501537	SRR9865448	SRR9865448	SRR9865448	PRJNA489090	T0122A	child	no	NA	NA	no	NA	NA	yes	cephalosporins	cephalosporin	stool	stool	0	349.73	G3	male	singleton	2274	NA	USA	no	c_section	unknown	NA	no	NA	36.4	yes	no	yes	IlluminaNextSeq	Ahmed_Bargheet	industrialized	yes	USA	GA_T0122A	breastfeeding and solids	5819658	12
Gasparrini_2019	31501537	SRR9865450	SRR9865450	SRR9865450	PRJNA489090	N029	child	NA	NA	NA	yes	NA	NA	yes	clindamycin	lincosamide	stool	stool	1	459.83	G4	female	singleton	960	NA	USA	no	c_section	unknown	NA	yes	NA	26.4	yes	no	yes	IlluminaNextSeq	Ahmed_Bargheet	industrialized	yes	USA	GA_N029	breastfeeding and solids	7287778	14+
Gasparrini_2019	31501537	SRR9865457	SRR9865457	SRR9865457	PRJNA489090	T0122A	child	no	NA	NA	no	NA	NA	yes	cephalosporins	cephalosporin	stool	stool	1	440.71	G4	male	singleton	2274	NA	USA	no	c_section	unknown	NA	no	NA	36.4	yes	no	yes	IlluminaNextSeq	Ahmed_Bargheet	industrialized	yes	USA	GA_T0122A	breastfeeding and solids	3500701	14+
Gasparrini_2019	31501537	SRR9865458	SRR9865458	SRR9865458	PRJNA489090	T0122A	child	no	NA	NA	no	NA	NA	yes	cephalosporins	cephalosporin	stool	stool	1	542.85	G4	male	singleton	2274	NA	USA	no	c_section	unknown	NA	no	NA	36.4	yes	no	yes	IlluminaNextSeq	Ahmed_Bargheet	industrialized	yes	USA	GA_T0122A	breastfeeding and solids	2054662	14+
Gasparrini_2019	31501537	SRR9865460	SRR9865460	SRR9865460	PRJNA489090	T0122B	child	no	NA	NA	no	NA	NA	yes	cephalosporins	cephalosporin	stool	stool	0	286.44	G3	male	singleton	2421	NA	USA	no	c_section	unknown	NA	no	NA	36.4	yes	no	yes	IlluminaNextSeq	Ahmed_Bargheet	industrialized	yes	USA	GA_T0122B	breastfeeding and solids	7552928	10
Gasparrini_2019	31501537	SRR9865462	SRR9865462	SRR9865462	PRJNA489090	N002	child	NA	NA	NA	yes	NA	NA	yes	penicillins	penam	stool	stool	0	195.86	G3	male	singleton	1000	NA	USA	no	c_section	unknown	NA	yes	NA	26.1	yes	no	yes	IlluminaNextSeq	Ahmed_Bargheet	industrialized	yes	USA	GA_N002	breastfeeding and solids	1378866	7
Gasparrini_2019	31501537	SRR9865467	SRR9865467	SRR9865467	PRJNA489090	T0132B	child	no	NA	NA	no	NA	NA	yes	cephalosporins	cephalosporin	stool	stool	1	530.44	G4	male	singleton	3030	NA	USA	no	c_section	unknown	NA	no	NA	37.3	yes	no	yes	IlluminaNextSeq	Ahmed_Bargheet	industrialized	yes	USA	GA_T0132B	breastfeeding and solids	5981042	14+
Gasparrini_2019	31501537	SRR9865468	SRR9865468	SRR9865468	PRJNA489090	T0132B	child	no	NA	NA	no	NA	NA	yes	cephalosporins	cephalosporin	stool	stool	1	613.68	G4	male	singleton	3030	NA	USA	no	c_section	unknown	NA	no	NA	37.3	yes	no	yes	IlluminaNextSeq	Ahmed_Bargheet	industrialized	yes	USA	GA_T0132B	breastfeeding and solids	3197299	14+
Gasparrini_2019	31501537	SRR9865469	SRR9865469	SRR9865469	PRJNA489090	T0132B	child	no	NA	NA	no	NA	NA	yes	cephalosporins	cephalosporin	stool	stool	0	337.56	G3	male	singleton	3030	NA	USA	no	c_section	unknown	NA	no	NA	37.3	yes	no	yes	IlluminaNextSeq	Ahmed_Bargheet	industrialized	yes	USA	GA_T0132B	breastfeeding and solids	5281130	12
Gasparrini_2019	31501537	SRR9865470	SRR9865470	SRR9865470	PRJNA489090	T0132B	child	no	NA	NA	no	NA	NA	yes	cephalosporins	cephalosporin	stool	stool	1	417.81	G4	male	singleton	3030	NA	USA	no	c_section	unknown	NA	no	NA	37.3	yes	no	yes	IlluminaNextSeq	Ahmed_Bargheet	industrialized	yes	USA	GA_T0132B	breastfeeding and solids	6954862	14+
Gasparrini_2019	31501537	SRR9865471	SRR9865471	SRR9865471	PRJNA489090	T0132B	child	no	NA	NA	no	NA	NA	yes	cephalosporins	cephalosporin	stool	stool	0	217.58	G3	male	singleton	3030	NA	USA	no	c_section	unknown	NA	no	NA	37.3	yes	no	yes	IlluminaNextSeq	Ahmed_Bargheet	industrialized	yes	USA	GA_T0132B	breastfeeding and solids	8144219	8
Gasparrini_2019	31501537	SRR9865472	SRR9865472	SRR9865472	PRJNA489090	T0132B	child	no	NA	NA	no	NA	NA	yes	cephalosporins	cephalosporin	stool	stool	0	282.5	G3	male	singleton	3030	NA	USA	no	c_section	unknown	NA	no	NA	37.3	yes	no	yes	IlluminaNextSeq	Ahmed_Bargheet	industrialized	yes	USA	GA_T0132B	breastfeeding and solids	6344562	10
Gasparrini_2019	31501537	SRR9865475	SRR9865475	SRR9865475	PRJNA489090	N033	child	NA	NA	NA	yes	NA	NA	yes	penicillins	penam	stool	stool	0	198.4	G3	male	singleton	1300	NA	USA	no	c_section	unknown	NA	yes	NA	27	yes	no	yes	IlluminaNextSeq	Ahmed_Bargheet	industrialized	yes	USA	GA_N033	breastfeeding and solids	3001382	7
Gasparrini_2019	31501537	SRR9865476	SRR9865476	SRR9865476	PRJNA489090	N033	child	NA	NA	NA	yes	NA	NA	yes	penicillins	penam	stool	stool	0	294.69	G3	male	singleton	1300	NA	USA	no	c_section	unknown	NA	yes	NA	27	yes	no	yes	IlluminaNextSeq	Ahmed_Bargheet	industrialized	yes	USA	GA_N033	breastfeeding and solids	1216949	10
Gasparrini_2019	31501537	SRR9865488	SRR9865488	SRR9865488	PRJNA489090	N021	child	NA	NA	NA	yes	NA	NA	yes	penicillins	penam	stool	stool	1	488.79	G4	male	singleton	840	NA	USA	no	c_section	unknown	NA	yes	NA	24.6	yes	no	yes	IlluminaNextSeq	Ahmed_Bargheet	industrialized	yes	USA	GA_N021	breastfeeding and solids	2938563	14+
Gasparrini_2019	31501537	SRR9865489	SRR9865489	SRR9865489	PRJNA489090	N018	child	NA	NA	NA	yes	NA	NA	yes	penicillins	penam	stool	stool	0	215.66	G3	female	singleton	680	NA	USA	no	vaginal	NA	NA	yes	NA	24.6	yes	no	yes	IlluminaNextSeq	Ahmed_Bargheet	industrialized	yes	USA	GA_N018	breastfeeding and solids	7060578	8
Gasparrini_2019	31501537	SRR9865491	SRR9865491	SRR9865491	PRJNA489090	N018	child	NA	NA	NA	yes	NA	NA	yes	penicillins	penam	stool	stool	1	371.75	G4	female	singleton	680	NA	USA	no	vaginal	NA	NA	yes	NA	24.6	yes	no	yes	IlluminaNextSeq	Ahmed_Bargheet	industrialized	yes	USA	GA_N018	breastfeeding and solids	4121737	13
Gasparrini_2019	31501537	SRR9865492	SRR9865492	SRR9865492	PRJNA489090	N018	child	NA	NA	NA	yes	NA	NA	yes	penicillins	penam	stool	stool	0	257.68	G3	female	singleton	680	NA	USA	no	vaginal	NA	NA	yes	NA	24.6	yes	no	yes	IlluminaNextSeq	Ahmed_Bargheet	industrialized	yes	USA	GA_N018	breastfeeding and solids	5384789	9
Gasparrini_2019	31501537	SRR9865497	SRR9865497	SRR9865497	PRJNA489090	N021	child	NA	NA	NA	yes	NA	NA	yes	penicillins	penam	stool	stool	0	208.86	G3	male	singleton	840	NA	USA	no	c_section	unknown	NA	yes	NA	24.6	yes	no	yes	IlluminaNextSeq	Ahmed_Bargheet	industrialized	yes	USA	GA_N021	breastfeeding and solids	5615650	7
Gasparrini_2019	31501537	SRR9865503	SRR9865503	SRR9865503	PRJNA489090	N005	child	NA	NA	NA	yes	NA	NA	yes	penicillins	penam	stool	stool	0	185.59	G3	female	singleton	1120	NA	USA	no	vaginal	NA	NA	yes	NA	27.7	yes	no	yes	IlluminaNextSeq	Ahmed_Bargheet	industrialized	yes	USA	GA_N005	breastfeeding and solids	6303360	7
Gasparrini_2019	31501537	SRR9865509	SRR9865509	SRR9865509	PRJNA489090	T0181B	child	no	NA	NA	no	NA	NA	yes	cephalosporins	cephalosporin	stool	stool	0	358.47	G3	male	singleton	2583	NA	USA	no	c_section	unknown	NA	no	NA	37.1	yes	no	yes	IlluminaNextSeq	Ahmed_Bargheet	industrialized	yes	USA	GA_T0181B	breastfeeding and solids	5618235	12
Gasparrini_2019	31501537	SRR9865510	SRR9865510	SRR9865510	PRJNA489090	T0181B	child	no	NA	NA	no	NA	NA	yes	cephalosporins	cephalosporin	stool	stool	1	451.61	G4	male	singleton	2583	NA	USA	no	c_section	unknown	NA	no	NA	37.1	yes	no	yes	IlluminaNextSeq	Ahmed_Bargheet	industrialized	yes	USA	GA_T0181B	breastfeeding and solids	4573697	14+
Gasparrini_2019	31501537	SRR9865511	SRR9865511	SRR9865511	PRJNA489090	T0181B	child	no	NA	NA	no	NA	NA	yes	cephalosporins	cephalosporin	stool	stool	1	538.63	G4	male	singleton	2583	NA	USA	no	c_section	unknown	NA	no	NA	37.1	yes	no	yes	IlluminaNextSeq	Ahmed_Bargheet	industrialized	yes	USA	GA_T0181B	breastfeeding and solids	2927673	14+
Gasparrini_2019	31501537	SRR9865512	SRR9865512	SRR9865512	PRJNA489090	T0181B	child	no	NA	NA	no	NA	NA	yes	cephalosporins	cephalosporin	stool	stool	1	633.48	G4	male	singleton	2583	NA	USA	no	c_section	unknown	NA	no	NA	37.1	yes	no	yes	IlluminaNextSeq	Ahmed_Bargheet	industrialized	yes	USA	GA_T0181B	breastfeeding and solids	2951172	14+
Gasparrini_2019	31501537	SRR9865517	SRR9865517	SRR9865517	PRJNA489090	T0180A	child	no	NA	NA	no	NA	NA	yes	cephalosporins	cephalosporin	stool	stool	0	231.65	G3	male	singleton	3210	NA	USA	no	c_section	unknown	NA	no	NA	37.6	yes	no	yes	IlluminaNextSeq	Ahmed_Bargheet	industrialized	yes	USA	GA_T0180A	breastfeeding and solids	5670233	8
Gasparrini_2019	31501537	SRR9865518	SRR9865518	SRR9865518	PRJNA489090	T0180A	child	no	NA	NA	no	NA	NA	yes	cephalosporins	cephalosporin	stool	stool	0	306.55	G3	male	singleton	3210	NA	USA	no	c_section	unknown	NA	no	NA	37.6	yes	no	yes	IlluminaNextSeq	Ahmed_Bargheet	industrialized	yes	USA	GA_T0180A	breastfeeding and solids	3182323	11
Gasparrini_2019	31501537	SRR9865523	SRR9865523	SRR9865523	PRJNA489090	N038	child	NA	NA	NA	yes	NA	NA	yes	cephalosporins	cephalosporin	stool	stool	0	202.81	G3	male	singleton	920	NA	USA	no	c_section	unknown	NA	yes	NA	26.9	yes	no	yes	IlluminaNextSeq	Ahmed_Bargheet	industrialized	yes	USA	GA_N038	breastfeeding and solids	4274178	7
Gasparrini_2019	31501537	SRR9865531	SRR9865531	SRR9865531	PRJNA489090	N016	child	NA	NA	NA	yes	NA	NA	yes	cephalosporins	cephalosporin	stool	stool	1	479.63	G4	female	singleton	510	NA	USA	no	c_section	unknown	NA	yes	NA	23.9	yes	no	yes	IlluminaNextSeq	Ahmed_Bargheet	industrialized	yes	USA	GA_N016	breastfeeding and solids	9458460	14+
Gasparrini_2019	31501537	SRR9865534	SRR9865534	SRR9865534	PRJNA489090	N036	child	NA	NA	NA	yes	NA	NA	yes	penicillins	penam	stool	stool	1	454.04	G4	male	singleton	880	NA	USA	no	c_section	unknown	NA	yes	NA	26.7	yes	no	yes	IlluminaNextSeq	Ahmed_Bargheet	industrialized	yes	USA	GA_N036	breastfeeding and solids	5319023	14+
Gasparrini_2019	31501537	SRR9865537	SRR9865537	SRR9865537	PRJNA489090	N014	child	NA	NA	NA	yes	NA	NA	no	none	NA	stool	stool	0	257.09	G3	female	singleton	740	NA	USA	no	c_section	unknown	NA	yes	NA	26	yes	no	yes	IlluminaNextSeq	Ahmed_Bargheet	industrialized	yes	USA	GA_N014	breastfeeding and solids	1095214	9
Gasparrini_2019	31501537	SRR9865539	SRR9865539	SRR9865539	PRJNA489090	N014	child	NA	NA	NA	yes	NA	NA	no	none	NA	stool	stool	0	362.91	G3	female	singleton	740	NA	USA	no	c_section	unknown	NA	yes	NA	26	yes	no	yes	IlluminaNextSeq	Ahmed_Bargheet	industrialized	yes	USA	GA_N014	breastfeeding and solids	5863310	13
Gasparrini_2019	31501537	SRR9865540	SRR9865540	SRR9865540	PRJNA489090	N014	child	NA	NA	NA	yes	NA	NA	no	none	NA	stool	stool	0	294.8	G3	female	singleton	740	NA	USA	no	c_section	unknown	NA	yes	NA	26	yes	no	yes	IlluminaNextSeq	Ahmed_Bargheet	industrialized	yes	USA	GA_N014	breastfeeding and solids	3980110	10
Gasparrini_2019	31501537	SRR9865541	SRR9865541	SRR9865541	PRJNA489090	N013	child	NA	NA	NA	yes	NA	NA	yes	cephalosporins	cephalosporin	stool	stool	1	380.64	G4	male	singleton	810	NA	USA	no	c_section	unknown	NA	yes	NA	24.7	yes	no	yes	IlluminaNextSeq	Ahmed_Bargheet	industrialized	yes	USA	GA_N013	breastfeeding and solids	5247640	13
Gasparrini_2019	31501537	SRR9865543	SRR9865543	SRR9865543	PRJNA489090	N036	child	NA	NA	NA	yes	NA	NA	yes	penicillins	penam	stool	stool	1	367.47	G4	male	singleton	880	NA	USA	no	c_section	unknown	NA	yes	NA	26.7	yes	no	yes	IlluminaNextSeq	Ahmed_Bargheet	industrialized	yes	USA	GA_N036	breastfeeding and solids	5654473	13
Gasparrini_2019	31501537	SRR9865544	SRR9865544	SRR9865544	PRJNA489090	N036	child	NA	NA	NA	yes	NA	NA	yes	penicillins	penam	stool	stool	0	292.14	G3	male	singleton	880	NA	USA	no	c_section	unknown	NA	yes	NA	26.7	yes	no	yes	IlluminaNextSeq	Ahmed_Bargheet	industrialized	yes	USA	GA_N036	breastfeeding and solids	4392401	10
Gasparrini_2019	31501537	SRR9865555	SRR9865555	SRR9865555	PRJNA489090	T0171A	child	no	NA	NA	no	NA	NA	yes	cephalosporins	cephalosporin	stool	stool	0	249.61	G3	female	singleton	2520	NA	USA	no	c_section	unknown	NA	no	NA	36.4	yes	no	yes	IlluminaNextSeq	Ahmed_Bargheet	industrialized	yes	USA	GA_T0171A	breastfeeding and solids	7814845	9
Gasparrini_2019	31501537	SRR9865556	SRR9865556	SRR9865556	PRJNA489090	T0171A	child	no	NA	NA	no	NA	NA	yes	cephalosporins	cephalosporin	stool	stool	0	191.85	G3	female	singleton	2520	NA	USA	no	c_section	unknown	NA	no	NA	36.4	yes	no	yes	IlluminaNextSeq	Ahmed_Bargheet	industrialized	yes	USA	GA_T0171A	breastfeeding and solids	6668603	7
Gasparrini_2019	31501537	SRR9865557	SRR9865557	SRR9865557	PRJNA489090	T0171A	child	no	NA	NA	no	NA	NA	yes	cephalosporins	cephalosporin	stool	stool	1	371.35	G4	female	singleton	2520	NA	USA	no	c_section	unknown	NA	no	NA	36.4	yes	no	yes	IlluminaNextSeq	Ahmed_Bargheet	industrialized	yes	USA	GA_T0171A	breastfeeding and solids	7141924	13
Gasparrini_2019	31501537	SRR9865558	SRR9865558	SRR9865558	PRJNA489090	T0171A	child	no	NA	NA	no	NA	NA	yes	cephalosporins	cephalosporin	stool	stool	0	310.35	G3	female	singleton	2520	NA	USA	no	c_section	unknown	NA	no	NA	36.4	yes	no	yes	IlluminaNextSeq	Ahmed_Bargheet	industrialized	yes	USA	GA_T0171A	breastfeeding and solids	6505254	11
Gasparrini_2019	31501537	SRR9865562	SRR9865562	SRR9865562	PRJNA489090	N004	child	NA	NA	NA	yes	NA	NA	yes	cephalosporins	cephalosporin	stool	stool	0	187.57	G3	female	singleton	830	NA	USA	no	c_section	unknown	NA	yes	NA	28.7	yes	no	yes	IlluminaNextSeq	Ahmed_Bargheet	industrialized	yes	USA	GA_N004	breastfeeding and solids	5455986	7
Gasparrini_2019	31501537	SRR9865563	SRR9865563	SRR9865563	PRJNA489090	N004	child	NA	NA	NA	yes	NA	NA	yes	cephalosporins	cephalosporin	stool	stool	0	316.73	G3	female	singleton	830	NA	USA	no	c_section	unknown	NA	yes	NA	28.7	yes	no	yes	IlluminaNextSeq	Ahmed_Bargheet	industrialized	yes	USA	GA_N004	breastfeeding and solids	5427478	11
Gasparrini_2019	31501537	SRR9865567	SRR9865567	SRR9865567	PRJNA489090	T0171A	child	no	NA	NA	no	NA	NA	yes	cephalosporins	cephalosporin	stool	stool	1	532.61	G4	female	singleton	2520	NA	USA	no	c_section	unknown	NA	no	NA	36.4	yes	no	yes	IlluminaNextSeq	Ahmed_Bargheet	industrialized	yes	USA	GA_T0171A	breastfeeding and solids	3783061	14+
Gasparrini_2019	31501537	SRR9865568	SRR9865568	SRR9865568	PRJNA489090	T0171A	child	no	NA	NA	no	NA	NA	yes	cephalosporins	cephalosporin	stool	stool	1	439.66	G4	female	singleton	2520	NA	USA	no	c_section	unknown	NA	no	NA	36.4	yes	no	yes	IlluminaNextSeq	Ahmed_Bargheet	industrialized	yes	USA	GA_T0171A	breastfeeding and solids	8105775	14+
Gasparrini_2019	31501537	SRR9865570	SRR9865570	SRR9865570	PRJNA489090	T0171A	child	no	NA	NA	no	NA	NA	yes	cephalosporins	cephalosporin	stool	stool	1	627.72	G4	female	singleton	2520	NA	USA	no	c_section	unknown	NA	no	NA	36.4	yes	no	yes	IlluminaNextSeq	Ahmed_Bargheet	industrialized	yes	USA	GA_T0171A	breastfeeding and solids	6299260	14+
Gasparrini_2019	31501537	SRR9865573	SRR9865573	SRR9865573	PRJNA489090	T0180B	child	no	NA	NA	no	NA	NA	yes	cephalosporins	cephalosporin	stool	stool	0	302.42	G3	male	singleton	2940	NA	USA	no	c_section	unknown	NA	no	NA	37.6	yes	no	yes	IlluminaNextSeq	Ahmed_Bargheet	industrialized	yes	USA	GA_T0180B	breastfeeding and solids	5041135	11
Gasparrini_2019	31501537	SRR9865574	SRR9865574	SRR9865574	PRJNA489090	T0180B	child	no	NA	NA	no	NA	NA	yes	cephalosporins	cephalosporin	stool	stool	1	426.64	G4	male	singleton	2940	NA	USA	no	c_section	unknown	NA	no	NA	37.6	yes	no	yes	IlluminaNextSeq	Ahmed_Bargheet	industrialized	yes	USA	GA_T0180B	breastfeeding and solids	5460549	14+
Gasparrini_2019	31501537	SRR9865576	SRR9865576	SRR9865576	PRJNA489090	T0168A	child	no	NA	NA	no	NA	NA	no	none	NA	stool	stool	1	620.33	G4	male	singleton	2735	NA	USA	no	vaginal	NA	NA	no	NA	36.7	yes	no	yes	IlluminaNextSeq	Ahmed_Bargheet	industrialized	yes	USA	GA_T0168A	breastfeeding and solids	3785953	14+
Gasparrini_2019	31501537	SRR9865577	SRR9865577	SRR9865577	PRJNA489090	T0168A	child	no	NA	NA	no	NA	NA	no	none	NA	stool	stool	1	536.54	G4	male	singleton	2735	NA	USA	no	vaginal	NA	NA	no	NA	36.7	yes	no	yes	IlluminaNextSeq	Ahmed_Bargheet	industrialized	yes	USA	GA_T0168A	breastfeeding and solids	4898442	14+
Gasparrini_2019	31501537	SRR9865578	SRR9865578	SRR9865578	PRJNA489090	T0168A	child	no	NA	NA	no	NA	NA	no	none	NA	stool	stool	1	425.36	G4	male	singleton	2735	NA	USA	no	vaginal	NA	NA	no	NA	36.7	yes	no	yes	IlluminaNextSeq	Ahmed_Bargheet	industrialized	yes	USA	GA_T0168A	breastfeeding and solids	6979535	14+
Gasparrini_2019	31501537	SRR9865579	SRR9865579	SRR9865579	PRJNA489090	T0168A	child	no	NA	NA	no	NA	NA	no	none	NA	stool	stool	1	369.31	G4	male	singleton	2735	NA	USA	no	vaginal	NA	NA	no	NA	36.7	yes	no	yes	IlluminaNextSeq	Ahmed_Bargheet	industrialized	yes	USA	GA_T0168A	breastfeeding and solids	5374529	13
Gasparrini_2019	31501537	SRR9865580	SRR9865580	SRR9865580	PRJNA489090	T0168A	child	no	NA	NA	no	NA	NA	no	none	NA	stool	stool	0	297.32	G3	male	singleton	2735	NA	USA	no	vaginal	NA	NA	no	NA	36.7	yes	no	yes	IlluminaNextSeq	Ahmed_Bargheet	industrialized	yes	USA	GA_T0168A	breastfeeding and solids	3624157	10
Gasparrini_2019	31501537	SRR9865581	SRR9865581	SRR9865581	PRJNA489090	T0168A	child	no	NA	NA	no	NA	NA	no	none	NA	stool	stool	0	247.31	G3	male	singleton	2735	NA	USA	no	vaginal	NA	NA	no	NA	36.7	yes	no	yes	IlluminaNextSeq	Ahmed_Bargheet	industrialized	yes	USA	GA_T0168A	breastfeeding and solids	6814597	9
Gasparrini_2019	31501537	SRR9865582	SRR9865582	SRR9865582	PRJNA489090	T0168A	child	no	NA	NA	no	NA	NA	no	none	NA	stool	stool	0	193.3	G3	male	singleton	2735	NA	USA	no	vaginal	NA	NA	no	NA	36.7	yes	no	yes	IlluminaNextSeq	Ahmed_Bargheet	industrialized	yes	USA	GA_T0168A	breastfeeding and solids	7819090	7
Gasparrini_2019	31501537	SRR9865583	SRR9865583	SRR9865583	PRJNA489090	T0180A	child	no	NA	NA	no	NA	NA	yes	cephalosporins	cephalosporin	stool	stool	1	426.64	G4	male	singleton	3210	NA	USA	no	c_section	unknown	NA	no	NA	37.6	yes	no	yes	IlluminaNextSeq	Ahmed_Bargheet	industrialized	yes	USA	GA_T0180A	breastfeeding and solids	3553461	14+
Gasparrini_2019	31501537	SRR9865584	SRR9865584	SRR9865584	PRJNA489090	T0180A	child	no	NA	NA	no	NA	NA	yes	cephalosporins	cephalosporin	stool	stool	1	516.65	G4	male	singleton	3210	NA	USA	no	c_section	unknown	NA	no	NA	37.6	yes	no	yes	IlluminaNextSeq	Ahmed_Bargheet	industrialized	yes	USA	GA_T0180A	breastfeeding and solids	7011171	14+
Gasparrini_2019	31501537	SRR9865589	SRR9865589	SRR9865589	PRJNA489090	T0101B	child	no	NA	NA	no	NA	NA	yes	penicillins_beta_lactamase_inhibitors	penam;beta-lactamase_inhibitor	stool	stool	0	343.68	G3	male	singleton	2329	NA	USA	no	c_section	unknown	NA	no	NA	34.7	yes	no	yes	IlluminaNextSeq	Ahmed_Bargheet	industrialized	yes	USA	GA_T0101B	breastfeeding and solids	5326725	12
Gasparrini_2019	31501537	SRR9865590	SRR9865590	SRR9865590	PRJNA489090	T0101B	child	no	NA	NA	no	NA	NA	yes	penicillins_beta_lactamase_inhibitors	penam;beta-lactamase_inhibitor	stool	stool	0	244.34	G3	male	singleton	2329	NA	USA	no	c_section	unknown	NA	no	NA	34.7	yes	no	yes	IlluminaNextSeq	Ahmed_Bargheet	industrialized	yes	USA	GA_T0101B	breastfeeding and solids	6407645	9
Gasparrini_2019	31501537	SRR9865592	SRR9865592	SRR9865592	PRJNA489090	T0101B	child	no	NA	NA	no	NA	NA	yes	penicillins_beta_lactamase_inhibitors	penam;beta-lactamase_inhibitor	stool	stool	1	408.36	G4	male	singleton	2329	NA	USA	no	c_section	unknown	NA	no	NA	34.7	yes	no	yes	IlluminaNextSeq	Ahmed_Bargheet	industrialized	yes	USA	GA_T0101B	breastfeeding and solids	3836539	14+
Gasparrini_2019	31501537	SRR9865595	SRR9865595	SRR9865595	PRJNA489090	T0122B	child	no	NA	NA	no	NA	NA	yes	cephalosporins	cephalosporin	stool	stool	1	440.71	G4	male	singleton	2421	NA	USA	no	c_section	unknown	NA	no	NA	36.4	yes	no	yes	IlluminaNextSeq	Ahmed_Bargheet	industrialized	yes	USA	GA_T0122B	breastfeeding and solids	5983840	14+
Gasparrini_2019	31501537	SRR9865596	SRR9865596	SRR9865596	PRJNA489090	T0108A	child	no	NA	NA	no	NA	NA	yes	cephalosporins	cephalosporin	stool	stool	0	304.86	G3	male	singleton	2600	NA	USA	no	vaginal	NA	NA	no	NA	36.3	yes	no	yes	IlluminaNextSeq	Ahmed_Bargheet	industrialized	yes	USA	GA_T0108A	breastfeeding and solids	2620237	11
Gasparrini_2019	31501537	SRR9865597	SRR9865597	SRR9865597	PRJNA489090	T0108A	child	no	NA	NA	no	NA	NA	yes	cephalosporins	cephalosporin	stool	stool	0	233.69	G3	male	singleton	2600	NA	USA	no	vaginal	NA	NA	no	NA	36.3	yes	no	yes	IlluminaNextSeq	Ahmed_Bargheet	industrialized	yes	USA	GA_T0108A	breastfeeding and solids	6186657	8
Gasparrini_2019	31501537	SRR9865602	SRR9865602	SRR9865602	PRJNA489090	T0180B	child	no	NA	NA	no	NA	NA	yes	cephalosporins	cephalosporin	stool	stool	1	624.63	G4	male	singleton	2940	NA	USA	no	c_section	unknown	NA	no	NA	37.6	yes	no	yes	IlluminaNextSeq	Ahmed_Bargheet	industrialized	yes	USA	GA_T0180B	breastfeeding and solids	7174223	14+
Gasparrini_2019	31501537	SRR9865603	SRR9865603	SRR9865603	PRJNA489090	N020	child	NA	NA	NA	yes	NA	NA	yes	cephalosporins	cephalosporin	stool	stool	1	438.96	G4	female	singleton	805	NA	USA	no	c_section	unknown	NA	yes	NA	28	yes	no	yes	IlluminaNextSeq	Ahmed_Bargheet	industrialized	yes	USA	GA_N020	breastfeeding and solids	5533722	14+
Gasparrini_2019	31501537	SRR9865607	SRR9865607	SRR9865607	PRJNA489090	N019	child	NA	NA	NA	yes	NA	NA	yes	cephalosporins	cephalosporin	stool	stool	0	309.05	G3	male	singleton	1030	NA	USA	no	c_section	unknown	NA	yes	NA	27.4	yes	no	yes	IlluminaNextSeq	Ahmed_Bargheet	industrialized	yes	USA	GA_N019	breastfeeding and solids	6115911	11
Gasparrini_2019	31501537	SRR9865611	SRR9865611	SRR9865611	PRJNA489090	T0180B	child	no	NA	NA	no	NA	NA	yes	cephalosporins	cephalosporin	stool	stool	1	508.36	G4	male	singleton	2940	NA	USA	no	c_section	unknown	NA	no	NA	37.6	yes	no	yes	IlluminaNextSeq	Ahmed_Bargheet	industrialized	yes	USA	GA_T0180B	breastfeeding and solids	3039399	14+
Gasparrini_2019	31501537	SRR9865612	SRR9865612	SRR9865612	PRJNA489090	T0108A	child	no	NA	NA	no	NA	NA	yes	cephalosporins	cephalosporin	stool	stool	1	523.79	G4	male	singleton	2600	NA	USA	no	vaginal	NA	NA	no	NA	36.3	yes	no	yes	IlluminaNextSeq	Ahmed_Bargheet	industrialized	yes	USA	GA_T0108A	breastfeeding and solids	5163472	14+
Gasparrini_2019	31501537	SRR9865613	SRR9865613	SRR9865613	PRJNA489090	T0108A	child	no	NA	NA	no	NA	NA	yes	cephalosporins	cephalosporin	stool	stool	1	409.48	G4	male	singleton	2600	NA	USA	no	vaginal	NA	NA	no	NA	36.3	yes	no	yes	IlluminaNextSeq	Ahmed_Bargheet	industrialized	yes	USA	GA_T0108A	breastfeeding and solids	4684201	14+
Gasparrini_2019	31501537	SRR9865621	SRR9865621	SRR9865621	PRJNA489090	T0181B	child	no	NA	NA	no	NA	NA	yes	cephalosporins	cephalosporin	stool	stool	0	295.44	G3	male	singleton	2583	NA	USA	no	c_section	unknown	NA	no	NA	37.1	yes	no	yes	IlluminaNextSeq	Ahmed_Bargheet	industrialized	yes	USA	GA_T0181B	breastfeeding and solids	4795384	10
Gasparrini_2019	31501537	SRR9865622	SRR9865622	SRR9865622	PRJNA489090	N001	child	NA	NA	NA	yes	NA	NA	yes	cephalosporins	cephalosporin	stool	stool	1	498.88	G4	male	singleton	830	NA	USA	no	c_section	unknown	NA	yes	NA	26.6	yes	no	yes	IlluminaNextSeq	Ahmed_Bargheet	industrialized	yes	USA	GA_N001	breastfeeding and solids	3679246	14+
Gasparrini_2019	31501537	SRR9865625	SRR9865625	SRR9865625	PRJNA489090	N040	child	NA	NA	NA	yes	NA	NA	yes	penicillins	penam	stool	stool	1	431.78	G4	female	singleton	1080	NA	USA	no	vaginal	NA	NA	yes	NA	27.9	yes	no	yes	IlluminaNextSeq	Ahmed_Bargheet	industrialized	yes	USA	GA_N040	breastfeeding and solids	3756300	14+
Gasparrini_2019	31501537	SRR9865626	SRR9865626	SRR9865626	PRJNA489090	N040	child	NA	NA	NA	yes	NA	NA	yes	penicillins	penam	stool	stool	0	183.92	G3	female	singleton	1080	NA	USA	no	vaginal	NA	NA	yes	NA	27.9	yes	no	yes	IlluminaNextSeq	Ahmed_Bargheet	industrialized	yes	USA	GA_N040	breastfeeding and solids	5450965	7
Gasparrini_2019	31501537	SRR9865628	SRR9865628	SRR9865628	PRJNA489090	N041	child	NA	NA	NA	yes	NA	NA	no	none	NA	stool	stool	0	209.05	G3	female	singleton	770	NA	USA	no	c_section	unknown	NA	yes	NA	26.7	yes	no	yes	IlluminaNextSeq	Ahmed_Bargheet	industrialized	yes	USA	GA_N041	breastfeeding and solids	3483326	7
Gasparrini_2019	31501537	SRR9865629	SRR9865629	SRR9865629	PRJNA489090	N041	child	NA	NA	NA	yes	NA	NA	no	none	NA	stool	stool	0	295.03	G3	female	singleton	770	NA	USA	no	c_section	unknown	NA	yes	NA	26.7	yes	no	yes	IlluminaNextSeq	Ahmed_Bargheet	industrialized	yes	USA	GA_N041	breastfeeding and solids	5858060	10
Gasparrini_2019	31501537	SRR9865630	SRR9865630	SRR9865630	PRJNA489090	N041	child	NA	NA	NA	yes	NA	NA	no	none	NA	stool	stool	1	490.04	G4	female	singleton	770	NA	USA	no	c_section	unknown	NA	yes	NA	26.7	yes	no	yes	IlluminaNextSeq	Ahmed_Bargheet	industrialized	yes	USA	GA_N041	breastfeeding and solids	3115846	14+
Gasparrini_2019	31501537	SRR9865632	SRR9865632	SRR9865632	PRJNA489090	T0143A	child	no	NA	NA	no	NA	NA	yes	clindamycin	lincosamide	stool	stool	1	439.43	G4	female	singleton	3115	NA	USA	no	c_section	unknown	NA	no	NA	37.7	yes	no	yes	IlluminaNextSeq	Ahmed_Bargheet	industrialized	yes	USA	GA_T0143A	breastfeeding and solids	6079541	14+
Gasparrini_2019	31501537	SRR9865633	SRR9865633	SRR9865633	PRJNA489090	T0143A	child	no	NA	NA	no	NA	NA	yes	clindamycin	lincosamide	stool	stool	0	364.7	G3	female	singleton	3115	NA	USA	no	c_section	unknown	NA	no	NA	37.7	yes	no	yes	IlluminaNextSeq	Ahmed_Bargheet	industrialized	yes	USA	GA_T0143A	breastfeeding and solids	4640968	13
Gasparrini_2019	31501537	SRR9865634	SRR9865634	SRR9865634	PRJNA489090	T0143A	child	no	NA	NA	no	NA	NA	yes	clindamycin	lincosamide	stool	stool	0	292.4	G3	female	singleton	3115	NA	USA	no	c_section	unknown	NA	no	NA	37.7	yes	no	yes	IlluminaNextSeq	Ahmed_Bargheet	industrialized	yes	USA	GA_T0143A	breastfeeding and solids	4146276	10
Gasparrini_2019	31501537	SRR9865635	SRR9865635	SRR9865635	PRJNA489090	N040	child	NA	NA	NA	yes	NA	NA	yes	penicillins	penam	stool	stool	0	279.94	G3	female	singleton	1080	NA	USA	no	vaginal	NA	NA	yes	NA	27.9	yes	no	yes	IlluminaNextSeq	Ahmed_Bargheet	industrialized	yes	USA	GA_N040	breastfeeding and solids	2546420	10
Gasparrini_2019	31501537	SRR9865637	SRR9865637	SRR9865637	PRJNA489090	T0160B	child	no	NA	NA	no	NA	NA	yes	cephalosporins	cephalosporin	stool	stool	0	289.77	G3	male	singleton	2340	NA	USA	no	c_section	unknown	NA	no	NA	36.3	yes	no	yes	IlluminaNextSeq	Ahmed_Bargheet	industrialized	yes	USA	GA_T0160B	breastfeeding and solids	4626566	10
Gasparrini_2019	31501537	SRR9865642	SRR9865642	SRR9865642	PRJNA489090	N030	child	NA	NA	NA	yes	NA	NA	yes	clindamycin	lincosamide	stool	stool	0	312.22	G3	female	singleton	830	NA	USA	no	c_section	unknown	NA	yes	NA	25.9	yes	no	yes	IlluminaNextSeq	Ahmed_Bargheet	industrialized	yes	USA	GA_N030	breastfeeding and solids	4230005	11
Gasparrini_2019	31501537	SRR9865643	SRR9865643	SRR9865643	PRJNA489090	T0143A	child	no	NA	NA	no	NA	NA	yes	clindamycin	lincosamide	stool	stool	0	250.54	G3	female	singleton	3115	NA	USA	no	c_section	unknown	NA	no	NA	37.7	yes	no	yes	IlluminaNextSeq	Ahmed_Bargheet	industrialized	yes	USA	GA_T0143A	breastfeeding and solids	5925407	9
Gasparrini_2019	31501537	SRR9865647	SRR9865647	SRR9865647	PRJNA489090	T0143A	child	no	NA	NA	no	NA	NA	yes	clindamycin	lincosamide	stool	stool	1	530.62	G4	female	singleton	3115	NA	USA	no	c_section	unknown	NA	no	NA	37.7	yes	no	yes	IlluminaNextSeq	Ahmed_Bargheet	industrialized	yes	USA	GA_T0143A	breastfeeding and solids	3147168	14+
Gasparrini_2019	31501537	SRR9865648	SRR9865648	SRR9865648	PRJNA489090	T0122A	child	no	NA	NA	no	NA	NA	yes	cephalosporins	cephalosporin	stool	stool	0	230.42	G3	male	singleton	2274	NA	USA	no	c_section	unknown	NA	no	NA	36.4	yes	no	yes	IlluminaNextSeq	Ahmed_Bargheet	industrialized	yes	USA	GA_T0122A	breastfeeding and solids	8384074	8
Gasparrini_2019	31501537	SRR9865649	SRR9865649	SRR9865649	PRJNA489090	T0122A	child	no	NA	NA	no	NA	NA	yes	cephalosporins	cephalosporin	stool	stool	0	197.5	G3	male	singleton	2274	NA	USA	no	c_section	unknown	NA	no	NA	36.4	yes	no	yes	IlluminaNextSeq	Ahmed_Bargheet	industrialized	yes	USA	GA_T0122A	breastfeeding and solids	1831176	7
Gasparrini_2019	31501537	SRR9865650	SRR9865650	SRR9865650	PRJNA489090	N008	child	NA	NA	NA	yes	NA	NA	yes	cephalosporins	cephalosporin	stool	stool	0	316.9	G3	male	singleton	920	NA	USA	no	c_section	unknown	NA	yes	NA	28.6	yes	no	yes	IlluminaNextSeq	Ahmed_Bargheet	industrialized	yes	USA	GA_N008	breastfeeding and solids	7130718	11
Gasparrini_2019	31501537	SRR9865651	SRR9865651	SRR9865651	PRJNA489090	N030	child	NA	NA	NA	yes	NA	NA	yes	clindamycin	lincosamide	stool	stool	1	422.35	G4	female	singleton	830	NA	USA	no	c_section	unknown	NA	yes	NA	25.9	yes	no	yes	IlluminaNextSeq	Ahmed_Bargheet	industrialized	yes	USA	GA_N030	breastfeeding and solids	4231907	14+
Gasparrini_2019	31501537	SRR9865653	SRR9865653	SRR9865653	PRJNA489090	T0122B	child	no	NA	NA	no	NA	NA	yes	cephalosporins	cephalosporin	stool	stool	0	349.72	G3	male	singleton	2421	NA	USA	no	c_section	unknown	NA	no	NA	36.4	yes	no	yes	IlluminaNextSeq	Ahmed_Bargheet	industrialized	yes	USA	GA_T0122B	breastfeeding and solids	5153922	12
Gasparrini_2019	31501537	SRR9865655	SRR9865655	SRR9865655	PRJNA489090	T0122B	child	no	NA	NA	no	NA	NA	yes	cephalosporins	cephalosporin	stool	stool	1	541.74	G4	male	singleton	2421	NA	USA	no	c_section	unknown	NA	no	NA	36.4	yes	no	yes	IlluminaNextSeq	Ahmed_Bargheet	industrialized	yes	USA	GA_T0122B	breastfeeding and solids	3319686	14+
Gasparrini_2019	31501537	SRR9865657	SRR9865657	SRR9865657	PRJNA489090	N029	child	NA	NA	NA	yes	NA	NA	yes	clindamycin	lincosamide	stool	stool	1	366.92	G4	female	singleton	960	NA	USA	no	c_section	unknown	NA	yes	NA	26.4	yes	no	yes	IlluminaNextSeq	Ahmed_Bargheet	industrialized	yes	USA	GA_N029	breastfeeding and solids	3346299	13
Gasparrini_2019	31501537	SRR9865658	SRR9865658	SRR9865658	PRJNA489090	N029	child	NA	NA	NA	yes	NA	NA	yes	clindamycin	lincosamide	stool	stool	0	274.89	G3	female	singleton	960	NA	USA	no	c_section	unknown	NA	yes	NA	26.4	yes	no	yes	IlluminaNextSeq	Ahmed_Bargheet	industrialized	yes	USA	GA_N029	breastfeeding and solids	3763043	10
Gasparrini_2019	31501537	SRR9865661	SRR9865661	SRR9865661	PRJNA489090	N007	child	NA	NA	NA	yes	NA	NA	yes	cephalosporins	cephalosporin	stool	stool	1	556.34	G4	female	singleton	400	NA	USA	no	c_section	unknown	NA	yes	NA	23.1	yes	no	yes	IlluminaNextSeq	Ahmed_Bargheet	industrialized	yes	USA	GA_N007	breastfeeding and solids	3662542	14+
Gasparrini_2019	31501537	SRR9865662	SRR9865662	SRR9865662	PRJNA489090	N007	child	NA	NA	NA	yes	NA	NA	yes	cephalosporins	cephalosporin	stool	stool	1	425.31	G4	female	singleton	400	NA	USA	no	c_section	unknown	NA	yes	NA	23.1	yes	no	yes	IlluminaNextSeq	Ahmed_Bargheet	industrialized	yes	USA	GA_N007	breastfeeding and solids	2381147	14+
Gasparrini_2019	31501537	SRR9865671	SRR9865671	SRR9865671	PRJNA489090	T0160B	child	no	NA	NA	no	NA	NA	yes	cephalosporins	cephalosporin	stool	stool	1	440.67	G4	male	singleton	2340	NA	USA	no	c_section	unknown	NA	no	NA	36.3	yes	no	yes	IlluminaNextSeq	Ahmed_Bargheet	industrialized	yes	USA	GA_T0160B	breastfeeding and solids	5070790	14+
Gasparrini_2019	31501537	SRR9865675	SRR9865675	SRR9865675	PRJNA489090	N028	child	NA	NA	NA	yes	NA	NA	yes	cephalosporins	cephalosporin	stool	stool	0	218.72	G3	male	singleton	695	NA	USA	no	c_section	unknown	NA	yes	NA	24.4	yes	no	yes	IlluminaNextSeq	Ahmed_Bargheet	industrialized	yes	USA	GA_N028	breastfeeding and solids	4381139	8
Gasparrini_2019	31501537	SRR9865678	SRR9865678	SRR9865678	PRJNA489090	N027	child	NA	NA	NA	yes	NA	NA	no	none	NA	stool	stool	0	281.94	G3	female	singleton	890	NA	USA	no	vaginal	NA	NA	yes	NA	25	yes	no	yes	IlluminaNextSeq	Ahmed_Bargheet	industrialized	yes	USA	GA_N027	breastfeeding and solids	7452589	10
Gasparrini_2019	31501537	SRR9865679	SRR9865679	SRR9865679	PRJNA489090	T0181B	child	no	NA	NA	no	NA	NA	yes	cephalosporins	cephalosporin	stool	stool	0	234.86	G3	male	singleton	2583	NA	USA	no	c_section	unknown	NA	no	NA	37.1	yes	no	yes	IlluminaNextSeq	Ahmed_Bargheet	industrialized	yes	USA	GA_T0181B	breastfeeding and solids	3218918	8
Gasparrini_2019	31501537	SRR9865682	SRR9865682	SRR9865682	PRJNA489090	T0160B	child	no	NA	NA	no	NA	NA	yes	cephalosporins	cephalosporin	stool	stool	1	527.57	G4	male	singleton	2340	NA	USA	no	c_section	unknown	NA	no	NA	36.3	yes	no	yes	IlluminaNextSeq	Ahmed_Bargheet	industrialized	yes	USA	GA_T0160B	breastfeeding and solids	3949945	14+
Gasparrini_2019	31501537	SRR9865684	SRR9865684	SRR9865684	PRJNA489090	N015	child	NA	NA	NA	yes	NA	NA	yes	penicillins	penam	stool	stool	1	369.13	G4	female	singleton	1000	NA	USA	no	c_section	unknown	NA	yes	NA	26.7	yes	no	yes	IlluminaNextSeq	Ahmed_Bargheet	industrialized	yes	USA	GA_N015	breastfeeding and solids	2803004	13
Gasparrini_2019	31501537	SRR9865685	SRR9865685	SRR9865685	PRJNA489090	N015	child	NA	NA	NA	yes	NA	NA	yes	penicillins	penam	stool	stool	1	459.35	G4	female	singleton	1000	NA	USA	no	c_section	unknown	NA	yes	NA	26.7	yes	no	yes	IlluminaNextSeq	Ahmed_Bargheet	industrialized	yes	USA	GA_N015	breastfeeding and solids	5693203	14+
Gasparrini_2019	31501537	SRR9865686	SRR9865686	SRR9865686	PRJNA489090	N015	child	NA	NA	NA	yes	NA	NA	yes	penicillins	penam	stool	stool	0	215.31	G3	female	singleton	1000	NA	USA	no	c_section	unknown	NA	yes	NA	26.7	yes	no	yes	IlluminaNextSeq	Ahmed_Bargheet	industrialized	yes	USA	GA_N015	breastfeeding and solids	3951743	8
Gasparrini_2019	31501537	SRR9865687	SRR9865687	SRR9865687	PRJNA489090	N015	child	NA	NA	NA	yes	NA	NA	yes	penicillins	penam	stool	stool	0	295.04	G3	female	singleton	1000	NA	USA	no	c_section	unknown	NA	yes	NA	26.7	yes	no	yes	IlluminaNextSeq	Ahmed_Bargheet	industrialized	yes	USA	GA_N015	breastfeeding and solids	6055722	10
Gasparrini_2019	31501537	SRR9865693	SRR9865693	SRR9865693	PRJNA489090	N028	child	NA	NA	NA	yes	NA	NA	yes	cephalosporins	cephalosporin	stool	stool	1	413.72	G4	male	singleton	695	NA	USA	no	c_section	unknown	NA	yes	NA	24.4	yes	no	yes	IlluminaNextSeq	Ahmed_Bargheet	industrialized	yes	USA	GA_N028	breastfeeding and solids	4549407	14+
Gasparrini_2019	31501537	SRR9865695	SRR9865695	SRR9865695	PRJNA489090	T0181A	child	no	NA	NA	no	NA	NA	yes	cephalosporins	cephalosporin	stool	stool	1	452.7	G4	male	singleton	2799	NA	USA	no	c_section	unknown	NA	no	NA	37.1	yes	no	yes	IlluminaNextSeq	Ahmed_Bargheet	industrialized	yes	USA	GA_T0181A	breastfeeding and solids	5685344	14+
Gasparrini_2019	31501537	SRR9865702	SRR9865702	SRR9865702	PRJNA489090	T0171B	child	no	NA	NA	no	NA	NA	yes	cephalosporins	cephalosporin	stool	stool	0	312.38	G3	female	singleton	2490	NA	USA	no	c_section	unknown	NA	no	NA	36.4	yes	no	yes	IlluminaNextSeq	Ahmed_Bargheet	industrialized	yes	USA	GA_T0171B	breastfeeding and solids	3893713	11
Gasparrini_2019	31501537	SRR9865703	SRR9865703	SRR9865703	PRJNA489090	T0171B	child	no	NA	NA	no	NA	NA	yes	cephalosporins	cephalosporin	stool	stool	1	371.44	G4	female	singleton	2490	NA	USA	no	c_section	unknown	NA	no	NA	36.4	yes	no	yes	IlluminaNextSeq	Ahmed_Bargheet	industrialized	yes	USA	GA_T0171B	breastfeeding and solids	6149801	13
Gasparrini_2019	31501537	SRR9865704	SRR9865704	SRR9865704	PRJNA489090	T0171B	child	no	NA	NA	no	NA	NA	yes	cephalosporins	cephalosporin	stool	stool	0	191.85	G3	female	singleton	2490	NA	USA	no	c_section	unknown	NA	no	NA	36.4	yes	no	yes	IlluminaNextSeq	Ahmed_Bargheet	industrialized	yes	USA	GA_T0171B	breastfeeding and solids	5665912	7
Gasparrini_2019	31501537	SRR9865705	SRR9865705	SRR9865705	PRJNA489090	T0171B	child	no	NA	NA	no	NA	NA	yes	cephalosporins	cephalosporin	stool	stool	0	249.58	G3	female	singleton	2490	NA	USA	no	c_section	unknown	NA	no	NA	36.4	yes	no	yes	IlluminaNextSeq	Ahmed_Bargheet	industrialized	yes	USA	GA_T0171B	breastfeeding and solids	5620953	9
Gasparrini_2019	31501537	SRR9865706	SRR9865706	SRR9865706	PRJNA489090	N024	child	NA	NA	NA	yes	NA	NA	yes	penicillins	penam	stool	stool	1	474.96	G4	male	singleton	880	NA	USA	no	vaginal	NA	NA	yes	NA	24.7	yes	no	yes	IlluminaNextSeq	Ahmed_Bargheet	industrialized	yes	USA	GA_N024	breastfeeding and solids	6494335	14+
Gasparrini_2019	31501537	SRR9865707	SRR9865707	SRR9865707	PRJNA489090	N024	child	NA	NA	NA	yes	NA	NA	yes	penicillins	penam	stool	stool	1	385.73	G4	male	singleton	880	NA	USA	no	vaginal	NA	NA	yes	NA	24.7	yes	no	yes	IlluminaNextSeq	Ahmed_Bargheet	industrialized	yes	USA	GA_N024	breastfeeding and solids	5324632	13
Gasparrini_2019	31501537	SRR9865711	SRR9865711	SRR9865711	PRJNA489090	N023	child	NA	NA	NA	yes	NA	NA	yes	penicillins	penam	stool	stool	1	510.65	G4	male	singleton	580	NA	USA	no	c_section	unknown	NA	yes	NA	23.4	yes	no	yes	IlluminaNextSeq	Ahmed_Bargheet	industrialized	yes	USA	GA_N023	breastfeeding and solids	3510887	14+
Gasparrini_2019	31501537	SRR9865712	SRR9865712	SRR9865712	PRJNA489090	N024	child	NA	NA	NA	yes	NA	NA	yes	penicillins	penam	stool	stool	0	295.88	G3	male	singleton	880	NA	USA	no	vaginal	NA	NA	yes	NA	24.7	yes	no	yes	IlluminaNextSeq	Ahmed_Bargheet	industrialized	yes	USA	GA_N024	breastfeeding and solids	3764307	10
Gasparrini_2019	31501537	SRR9865713	SRR9865713	SRR9865713	PRJNA489090	N024	child	NA	NA	NA	yes	NA	NA	yes	penicillins	penam	stool	stool	0	246.87	G3	male	singleton	880	NA	USA	no	vaginal	NA	NA	yes	NA	24.7	yes	no	yes	IlluminaNextSeq	Ahmed_Bargheet	industrialized	yes	USA	GA_N024	breastfeeding and solids	5423094	9
Gasparrini_2019	31501537	SRR9865714	SRR9865714	SRR9865714	PRJNA489090	T0171B	child	no	NA	NA	no	NA	NA	yes	cephalosporins	cephalosporin	stool	stool	1	627.73	G4	female	singleton	2490	NA	USA	no	c_section	unknown	NA	no	NA	36.4	yes	no	yes	IlluminaNextSeq	Ahmed_Bargheet	industrialized	yes	USA	GA_T0171B	breastfeeding and solids	3067255	14+
Gasparrini_2019	31501537	SRR9865716	SRR9865716	SRR9865716	PRJNA489090	T0171B	child	no	NA	NA	no	NA	NA	yes	cephalosporins	cephalosporin	stool	stool	1	439.65	G4	female	singleton	2490	NA	USA	no	c_section	unknown	NA	no	NA	36.4	yes	no	yes	IlluminaNextSeq	Ahmed_Bargheet	industrialized	yes	USA	GA_T0171B	breastfeeding and solids	2538336	14+
Gasparrini_2019	31501537	SRR9865717	SRR9865717	SRR9865717	PRJNA489090	T0171B	child	no	NA	NA	no	NA	NA	yes	cephalosporins	cephalosporin	stool	stool	1	532.59	G4	female	singleton	2490	NA	USA	no	c_section	unknown	NA	no	NA	36.4	yes	no	yes	IlluminaNextSeq	Ahmed_Bargheet	industrialized	yes	USA	GA_T0171B	breastfeeding and solids	4426276	14+
Gasparrini_2019	31501537	SRR9865719	SRR9865719	SRR9865719	PRJNA489090	T0143A	child	no	NA	NA	no	NA	NA	yes	clindamycin	lincosamide	stool	stool	0	203.51	G3	female	singleton	3115	NA	USA	no	c_section	unknown	NA	no	NA	37.7	yes	no	yes	IlluminaNextSeq	Ahmed_Bargheet	industrialized	yes	USA	GA_T0143A	breastfeeding and solids	5630424	7
Gasparrini_2019	31501537	SRR9865720	SRR9865720	SRR9865720	PRJNA489090	N012	child	NA	NA	NA	yes	NA	NA	yes	cephalosporins	cephalosporin	stool	stool	1	457.07	G4	female	singleton	630	NA	USA	no	c_section	unknown	NA	yes	NA	26.4	yes	no	yes	IlluminaNextSeq	Ahmed_Bargheet	industrialized	yes	USA	GA_N012	breastfeeding and solids	5499024	14+
Gasparrini_2019	31501537	SRR9865723	SRR9865723	SRR9865723	PRJNA489090	N012	child	NA	NA	NA	yes	NA	NA	yes	cephalosporins	cephalosporin	stool	stool	1	397.07	G4	female	singleton	630	NA	USA	no	c_section	unknown	NA	yes	NA	26.4	yes	no	yes	IlluminaNextSeq	Ahmed_Bargheet	industrialized	yes	USA	GA_N012	breastfeeding and solids	2682710	14+
Gasparrini_2019	31501537	SRR9865725	SRR9865725	SRR9865725	PRJNA489090	N012	child	NA	NA	NA	yes	NA	NA	yes	cephalosporins	cephalosporin	stool	stool	0	203.08	G3	female	singleton	630	NA	USA	no	c_section	unknown	NA	yes	NA	26.4	yes	no	yes	IlluminaNextSeq	Ahmed_Bargheet	industrialized	yes	USA	GA_N012	breastfeeding and solids	1478819	7
Gasparrini_2019	31501537	SRR9865726	SRR9865726	SRR9865726	PRJNA489090	N025	child	NA	NA	NA	yes	NA	NA	yes	cephalosporins	cephalosporin	stool	stool	0	361.68	G3	male	singleton	1010	NA	USA	no	c_section	unknown	NA	yes	NA	27.9	yes	no	yes	IlluminaNextSeq	Ahmed_Bargheet	industrialized	yes	USA	GA_N025	breastfeeding and solids	4768639	13
Gasparrini_2019	31501537	SRR9865727	SRR9865727	SRR9865727	PRJNA489090	N025	child	NA	NA	NA	yes	NA	NA	yes	cephalosporins	cephalosporin	stool	stool	1	471.45	G4	male	singleton	1010	NA	USA	no	c_section	unknown	NA	yes	NA	27.9	yes	no	yes	IlluminaNextSeq	Ahmed_Bargheet	industrialized	yes	USA	GA_N025	breastfeeding and solids	3432105	14+
Gasparrini_2019	31501537	SRR9865729	SRR9865729	SRR9865729	PRJNA489090	N025	child	NA	NA	NA	yes	NA	NA	yes	cephalosporins	cephalosporin	stool	stool	0	188.42	G3	male	singleton	1010	NA	USA	no	c_section	unknown	NA	yes	NA	27.9	yes	no	yes	IlluminaNextSeq	Ahmed_Bargheet	industrialized	yes	USA	GA_N025	breastfeeding and solids	4327066	7
Gasparrini_2019	31501537	SRR9865730	SRR9865730	SRR9865730	PRJNA489090	T0181A	child	no	NA	NA	no	NA	NA	yes	cephalosporins	cephalosporin	stool	stool	1	601.57	G4	male	singleton	2799	NA	USA	no	c_section	unknown	NA	no	NA	37.1	yes	no	yes	IlluminaNextSeq	Ahmed_Bargheet	industrialized	yes	USA	GA_T0181A	breastfeeding and solids	5927585	14+
Gasparrini_2019	31501537	SRR9865731	SRR9865731	SRR9865731	PRJNA489090	T0181A	child	no	NA	NA	no	NA	NA	yes	cephalosporins	cephalosporin	stool	stool	1	538.46	G4	male	singleton	2799	NA	USA	no	c_section	unknown	NA	no	NA	37.1	yes	no	yes	IlluminaNextSeq	Ahmed_Bargheet	industrialized	yes	USA	GA_T0181A	breastfeeding and solids	2632163	14+
Gasparrini_2019	31501537	SRR9865733	SRR9865733	SRR9865733	PRJNA489090	N022	child	NA	NA	NA	yes	NA	NA	yes	cephalosporins	cephalosporin	stool	stool	0	235.37	G3	female	singleton	700	NA	USA	no	c_section	unknown	NA	yes	NA	24.7	yes	no	yes	IlluminaNextSeq	Ahmed_Bargheet	industrialized	yes	USA	GA_N022	breastfeeding and solids	3490006	8
Gasparrini_2019	31501537	SRR9865734	SRR9865734	SRR9865734	PRJNA489090	N022	child	NA	NA	NA	yes	NA	NA	yes	cephalosporins	cephalosporin	stool	stool	0	307.61	G3	female	singleton	700	NA	USA	no	c_section	unknown	NA	yes	NA	24.7	yes	no	yes	IlluminaNextSeq	Ahmed_Bargheet	industrialized	yes	USA	GA_N022	breastfeeding and solids	6419620	11
Gasparrini_2019	31501537	SRR9865735	SRR9865735	SRR9865735	PRJNA489090	N022	child	NA	NA	NA	yes	NA	NA	yes	cephalosporins	cephalosporin	stool	stool	1	388.7	G4	female	singleton	700	NA	USA	no	c_section	unknown	NA	yes	NA	24.7	yes	no	yes	IlluminaNextSeq	Ahmed_Bargheet	industrialized	yes	USA	GA_N022	breastfeeding and solids	4852925	13
Gasparrini_2019	31501537	SRR9865736	SRR9865736	SRR9865736	PRJNA489090	N040	child	NA	NA	NA	yes	NA	NA	yes	penicillins	penam	stool	stool	1	382.71	G4	female	singleton	1080	NA	USA	no	vaginal	NA	NA	yes	NA	27.9	yes	no	yes	IlluminaNextSeq	Ahmed_Bargheet	industrialized	yes	USA	GA_N040	breastfeeding and solids	4508773	13
Gasparrini_2019	31501537	SRR9865741	SRR9865741	SRR9865741	PRJNA489090	N039	child	NA	NA	NA	yes	NA	NA	yes	penicillins	penam	stool	stool	1	456.24	G4	male	singleton	1340	NA	USA	no	vaginal	NA	NA	yes	NA	28.1	yes	no	yes	IlluminaNextSeq	Ahmed_Bargheet	industrialized	yes	USA	GA_N039	breastfeeding and solids	4852146	14+
Gasparrini_2019	31501537	SRR9865743	SRR9865743	SRR9865743	PRJNA489090	N039	child	NA	NA	NA	yes	NA	NA	yes	penicillins	penam	stool	stool	0	261.4	G3	male	singleton	1340	NA	USA	no	vaginal	NA	NA	yes	NA	28.1	yes	no	yes	IlluminaNextSeq	Ahmed_Bargheet	industrialized	yes	USA	GA_N039	breastfeeding and solids	5295533	9
Gasparrini_2019	31501537	SRR9865744	SRR9865744	SRR9865744	PRJNA489090	N039	child	NA	NA	NA	yes	NA	NA	yes	penicillins	penam	stool	stool	0	352.19	G3	male	singleton	1340	NA	USA	no	vaginal	NA	NA	yes	NA	28.1	yes	no	yes	IlluminaNextSeq	Ahmed_Bargheet	industrialized	yes	USA	GA_N039	breastfeeding and solids	2489662	12
Gasparrini_2019	31501537	SRR9865746	SRR9865746	SRR9865746	PRJNA489090	T0101B	child	no	NA	NA	no	NA	NA	yes	penicillins_beta_lactamase_inhibitors	penam;beta-lactamase_inhibitor	stool	stool	1	528.41	G4	male	singleton	2329	NA	USA	no	c_section	unknown	NA	no	NA	34.7	yes	no	yes	IlluminaNextSeq	Ahmed_Bargheet	industrialized	yes	USA	GA_T0101B	breastfeeding and solids	4468721	14+
Gasparrini_2019	31501537	SRR9865750	SRR9865750	SRR9865750	PRJNA489090	N023	child	NA	NA	NA	yes	NA	NA	yes	penicillins	penam	stool	stool	1	422.49	G4	male	singleton	580	NA	USA	no	c_section	unknown	NA	yes	NA	23.4	yes	no	yes	IlluminaNextSeq	Ahmed_Bargheet	industrialized	yes	USA	GA_N023	breastfeeding and solids	2584739	14+
Gasparrini_2019	31501537	SRR9865751	SRR9865751	SRR9865751	PRJNA489090	T0160B	child	no	NA	NA	no	NA	NA	yes	cephalosporins	cephalosporin	stool	stool	1	377.76	G4	male	singleton	2340	NA	USA	no	c_section	unknown	NA	no	NA	36.3	yes	no	yes	IlluminaNextSeq	Ahmed_Bargheet	industrialized	yes	USA	GA_T0160B	breastfeeding and solids	3236280	13
Gasparrini_2019	31501537	SRR9865753	SRR9865753	SRR9865753	PRJNA489090	T0160B	child	no	NA	NA	no	NA	NA	yes	cephalosporins	cephalosporin	stool	stool	0	230.73	G3	male	singleton	2340	NA	USA	no	c_section	unknown	NA	no	NA	36.3	yes	no	yes	IlluminaNextSeq	Ahmed_Bargheet	industrialized	yes	USA	GA_T0160B	breastfeeding and solids	6699490	8
Gasparrini_2019	31501537	SRR9865758	SRR9865758	SRR9865758	PRJNA489090	N028	child	NA	NA	NA	yes	NA	NA	yes	cephalosporins	cephalosporin	stool	stool	0	279.72	G3	male	singleton	695	NA	USA	no	c_section	unknown	NA	yes	NA	24.4	yes	no	yes	IlluminaNextSeq	Ahmed_Bargheet	industrialized	yes	USA	GA_N028	breastfeeding and solids	3690128	10
Gasparrini_2019	31501537	SRR9865762	SRR9865762	SRR9865762	PRJNA489090	N037	child	NA	NA	NA	yes	NA	NA	yes	cephalosporins	cephalosporin	stool	stool	0	231.19	G3	female	singleton	850	NA	USA	no	vaginal	NA	NA	yes	NA	26.6	yes	no	yes	IlluminaNextSeq	Ahmed_Bargheet	industrialized	yes	USA	GA_N037	breastfeeding and solids	4714165	8
Gasparrini_2019	31501537	SRR9865763	SRR9865763	SRR9865763	PRJNA489090	N037	child	NA	NA	NA	yes	NA	NA	yes	cephalosporins	cephalosporin	stool	stool	1	365.22	G4	female	singleton	850	NA	USA	no	vaginal	NA	NA	yes	NA	26.6	yes	no	yes	IlluminaNextSeq	Ahmed_Bargheet	industrialized	yes	USA	GA_N037	breastfeeding and solids	5586258	13
Gasparrini_2019	31501537	SRR9865764	SRR9865764	SRR9865764	PRJNA489090	N037	child	NA	NA	NA	yes	NA	NA	yes	cephalosporins	cephalosporin	stool	stool	1	476.74	G4	female	singleton	850	NA	USA	no	vaginal	NA	NA	yes	NA	26.6	yes	no	yes	IlluminaNextSeq	Ahmed_Bargheet	industrialized	yes	USA	GA_N037	breastfeeding and solids	4284149	14+
Gasparrini_2019	31501537	SRR9865776	SRR9865776	SRR9865776	PRJNA489090	N013	child	NA	NA	NA	yes	NA	NA	yes	cephalosporins	cephalosporin	stool	stool	0	271.49	G3	male	singleton	810	NA	USA	no	c_section	unknown	NA	yes	NA	24.7	yes	no	yes	IlluminaNextSeq	Ahmed_Bargheet	industrialized	yes	USA	GA_N013	breastfeeding and solids	7211563	10
Gasparrini_2019	31501537	SRR9865777	SRR9865777	SRR9865777	PRJNA489090	N022	child	NA	NA	NA	yes	NA	NA	yes	cephalosporins	cephalosporin	stool	stool	1	485.49	G4	female	singleton	700	NA	USA	no	c_section	unknown	NA	yes	NA	24.7	yes	no	yes	IlluminaNextSeq	Ahmed_Bargheet	industrialized	yes	USA	GA_N022	breastfeeding and solids	7203384	14+
Gasparrini_2019	31501537	SRR9865782	SRR9865782	SRR9865782	PRJNA489090	T0108B	child	no	NA	NA	no	NA	NA	yes	cephalosporins	cephalosporin	stool	stool	1	438.8	G4	male	singleton	2380	NA	USA	no	c_section	unknown	NA	no	NA	36.3	yes	no	yes	IlluminaNextSeq	Ahmed_Bargheet	industrialized	yes	USA	GA_T0108B	breastfeeding and solids	4545362	14+
Gasparrini_2019	31501537	SRR9865783	SRR9865783	SRR9865783	PRJNA489090	T0108B	child	no	NA	NA	no	NA	NA	yes	cephalosporins	cephalosporin	stool	stool	1	523.83	G4	male	singleton	2380	NA	USA	no	c_section	unknown	NA	no	NA	36.3	yes	no	yes	IlluminaNextSeq	Ahmed_Bargheet	industrialized	yes	USA	GA_T0108B	breastfeeding and solids	2850996	14+
Gasparrini_2019	31501537	SRR9865792	SRR9865792	SRR9865792	PRJNA489090	T0108B	child	no	NA	NA	no	NA	NA	yes	cephalosporins	cephalosporin	stool	stool	0	233.67	G3	male	singleton	2380	NA	USA	no	c_section	unknown	NA	no	NA	36.3	yes	no	yes	IlluminaNextSeq	Ahmed_Bargheet	industrialized	yes	USA	GA_T0108B	breastfeeding and solids	2761848	8
Gasparrini_2019	31501537	SRR9865793	SRR9865793	SRR9865793	PRJNA489090	T0108B	child	no	NA	NA	no	NA	NA	yes	cephalosporins	cephalosporin	stool	stool	0	304.91	G3	male	singleton	2380	NA	USA	no	c_section	unknown	NA	no	NA	36.3	yes	no	yes	IlluminaNextSeq	Ahmed_Bargheet	industrialized	yes	USA	GA_T0108B	breastfeeding and solids	4045423	11
Gasparrini_2019	31501537	SRR9865794	SRR9865794	SRR9865794	PRJNA489090	T0181A	child	no	NA	NA	no	NA	NA	yes	cephalosporins	cephalosporin	stool	stool	0	295.4	G3	male	singleton	2799	NA	USA	no	c_section	unknown	NA	no	NA	37.1	yes	no	yes	IlluminaNextSeq	Ahmed_Bargheet	industrialized	yes	USA	GA_T0181A	breastfeeding and solids	5526948	10
Gasparrini_2019	31501537	SRR9865795	SRR9865795	SRR9865795	PRJNA489090	T0108B	child	no	NA	NA	no	NA	NA	yes	cephalosporins	cephalosporin	stool	stool	1	601	G4	male	singleton	2380	NA	USA	no	c_section	unknown	NA	no	NA	36.3	yes	no	yes	IlluminaNextSeq	Ahmed_Bargheet	industrialized	yes	USA	GA_T0108B	breastfeeding and solids	5231865	14+
Gasparrini_2019	31501537	SRR9865796	SRR9865796	SRR9865796	PRJNA489090	T0181A	child	no	NA	NA	no	NA	NA	yes	cephalosporins	cephalosporin	stool	stool	0	354.13	G3	male	singleton	2799	NA	USA	no	c_section	unknown	NA	no	NA	37.1	yes	no	yes	IlluminaNextSeq	Ahmed_Bargheet	industrialized	yes	USA	GA_T0181A	breastfeeding and solids	3526073	12
Gasparrini_2019	31501537	SRR9865799	SRR9865799	SRR9865799	PRJNA489090	T0132A	child	no	NA	NA	no	NA	NA	yes	cephalosporins	cephalosporin	stool	stool	1	597.38	G4	male	singleton	3060	NA	USA	no	c_section	unknown	NA	no	NA	37.3	yes	no	yes	IlluminaNextSeq	Ahmed_Bargheet	industrialized	yes	USA	GA_T0132A	breastfeeding and solids	4895029	14+
Gasparrini_2019	31501537	SRR9865802	SRR9865802	SRR9865802	PRJNA489090	N032	child	NA	NA	NA	yes	NA	NA	yes	cephalosporins	cephalosporin	stool	stool	0	233.53	G3	female	singleton	580	NA	USA	no	c_section	unknown	NA	yes	NA	24.7	yes	no	yes	IlluminaNextSeq	Ahmed_Bargheet	industrialized	yes	USA	GA_N032	breastfeeding and solids	6549787	8
Gasparrini_2019	31501537	SRR9865805	SRR9865805	SRR9865805	PRJNA489090	T0185A	child	no	NA	NA	no	NA	NA	yes	penicillins	penam	stool	stool	0	252.85	G3	female	singleton	2721	NA	USA	no	c_section	unknown	NA	no	NA	37.6	yes	no	yes	IlluminaNextSeq	Ahmed_Bargheet	industrialized	yes	USA	GA_T0185A	breastfeeding and solids	4655853	9
Gasparrini_2019	31501537	SRR9865806	SRR9865806	SRR9865806	PRJNA489090	T0185A	child	no	NA	NA	no	NA	NA	yes	penicillins	penam	stool	stool	0	311.79	G3	female	singleton	2721	NA	USA	no	c_section	unknown	NA	no	NA	37.6	yes	no	yes	IlluminaNextSeq	Ahmed_Bargheet	industrialized	yes	USA	GA_T0185A	breastfeeding and solids	6825212	11
Gasparrini_2019	31501537	SRR9865807	SRR9865807	SRR9865807	PRJNA489090	T0185A	child	no	NA	NA	no	NA	NA	yes	penicillins	penam	stool	stool	1	371.75	G4	female	singleton	2721	NA	USA	no	c_section	unknown	NA	no	NA	37.6	yes	no	yes	IlluminaNextSeq	Ahmed_Bargheet	industrialized	yes	USA	GA_T0185A	breastfeeding and solids	2997024	13
Gasparrini_2019	31501537	SRR9865808	SRR9865808	SRR9865808	PRJNA489090	T0132A	child	no	NA	NA	no	NA	NA	yes	cephalosporins	cephalosporin	stool	stool	1	486.83	G4	male	singleton	3060	NA	USA	no	c_section	unknown	NA	no	NA	37.3	yes	no	yes	IlluminaNextSeq	Ahmed_Bargheet	industrialized	yes	USA	GA_T0132A	breastfeeding and solids	8040640	14+
Gasparrini_2019	31501537	SRR9865809	SRR9865809	SRR9865809	PRJNA489090	T0132A	child	no	NA	NA	no	NA	NA	yes	cephalosporins	cephalosporin	stool	stool	1	365.67	G4	male	singleton	3060	NA	USA	no	c_section	unknown	NA	no	NA	37.3	yes	no	yes	IlluminaNextSeq	Ahmed_Bargheet	industrialized	yes	USA	GA_T0132A	breastfeeding and solids	8257966	13
Gasparrini_2019	31501537	SRR9865810	SRR9865810	SRR9865810	PRJNA489090	T0132A	child	no	NA	NA	no	NA	NA	yes	cephalosporins	cephalosporin	stool	stool	0	314.35	G3	male	singleton	3060	NA	USA	no	c_section	unknown	NA	no	NA	37.3	yes	no	yes	IlluminaNextSeq	Ahmed_Bargheet	industrialized	yes	USA	GA_T0132A	breastfeeding and solids	3213878	11
Gasparrini_2019	31501537	SRR9865811	SRR9865811	SRR9865811	PRJNA489090	T0132A	child	no	NA	NA	no	NA	NA	yes	cephalosporins	cephalosporin	stool	stool	0	266.58	G3	male	singleton	3060	NA	USA	no	c_section	unknown	NA	no	NA	37.3	yes	no	yes	IlluminaNextSeq	Ahmed_Bargheet	industrialized	yes	USA	GA_T0132A	breastfeeding and solids	5917108	9
Gasparrini_2019	31501537	SRR9865812	SRR9865812	SRR9865812	PRJNA489090	T0132A	child	no	NA	NA	no	NA	NA	yes	cephalosporins	cephalosporin	stool	stool	0	205.45	G3	male	singleton	3060	NA	USA	no	c_section	unknown	NA	no	NA	37.3	yes	no	yes	IlluminaNextSeq	Ahmed_Bargheet	industrialized	yes	USA	GA_T0132A	breastfeeding and solids	5965004	7
Gasparrini_2019	31501537	SRR9865814	SRR9865814	SRR9865814	PRJNA489090	T0181A	child	no	NA	NA	no	NA	NA	yes	cephalosporins	cephalosporin	stool	stool	0	234.89	G3	male	singleton	2799	NA	USA	no	c_section	unknown	NA	no	NA	37.1	yes	no	yes	IlluminaNextSeq	Ahmed_Bargheet	industrialized	yes	USA	GA_T0181A	breastfeeding and solids	3297933	8
Gasparrini_2019	31501537	SRR9865816	SRR9865816	SRR9865816	PRJNA489090	T0185A	child	no	NA	NA	no	NA	NA	yes	penicillins	penam	stool	stool	1	456.42	G4	female	singleton	2721	NA	USA	no	c_section	unknown	NA	no	NA	37.6	yes	no	yes	IlluminaNextSeq	Ahmed_Bargheet	industrialized	yes	USA	GA_T0185A	breastfeeding and solids	3257560	14+
Gasparrini_2019	31501537	SRR9865817	SRR9865817	SRR9865817	PRJNA489090	T0185A	child	no	NA	NA	no	NA	NA	yes	penicillins	penam	stool	stool	1	525.82	G4	female	singleton	2721	NA	USA	no	c_section	unknown	NA	no	NA	37.6	yes	no	yes	IlluminaNextSeq	Ahmed_Bargheet	industrialized	yes	USA	GA_T0185A	breastfeeding and solids	2956423	14+
Gasparrini_2019	31501537	SRR9865818	SRR9865818	SRR9865818	PRJNA489090	T0185A	child	no	NA	NA	no	NA	NA	yes	penicillins	penam	stool	stool	1	619.71	G4	female	singleton	2721	NA	USA	no	c_section	unknown	NA	no	NA	37.6	yes	no	yes	IlluminaNextSeq	Ahmed_Bargheet	industrialized	yes	USA	GA_T0185A	breastfeeding and solids	2968556	14+
Gasparrini_2019	31501537	SRR9865820	SRR9865820	SRR9865820	PRJNA489090	N035	child	NA	NA	NA	yes	NA	NA	yes	cephalosporins	cephalosporin	stool	stool	0	297.5	G3	female	singleton	1180	NA	USA	no	c_section	unknown	NA	yes	NA	27.7	yes	no	yes	IlluminaNextSeq	Ahmed_Bargheet	industrialized	yes	USA	GA_N035	breastfeeding and solids	8709083	10
Gasparrini_2019	31501537	SRR9865821	SRR9865821	SRR9865821	PRJNA489090	N035	child	NA	NA	NA	yes	NA	NA	yes	cephalosporins	cephalosporin	stool	stool	1	396.91	G4	female	singleton	1180	NA	USA	no	c_section	unknown	NA	yes	NA	27.7	yes	no	yes	IlluminaNextSeq	Ahmed_Bargheet	industrialized	yes	USA	GA_N035	breastfeeding and solids	7012668	14+
Gasparrini_2019	31501537	SRR9865823	SRR9865823	SRR9865823	PRJNA489090	N035	child	NA	NA	NA	yes	NA	NA	yes	cephalosporins	cephalosporin	stool	stool	0	210.83	G3	female	singleton	1180	NA	USA	no	c_section	unknown	NA	yes	NA	27.7	yes	no	yes	IlluminaNextSeq	Ahmed_Bargheet	industrialized	yes	USA	GA_N035	breastfeeding and solids	1081175	8
Gasparrini_2019	31501537	SRR9865829	SRR9865829	SRR9865829	PRJNA489090	N009	child	NA	NA	NA	yes	NA	NA	yes	cephalosporins	cephalosporin	stool	stool	0	364.15	G3	male	singleton	800	NA	USA	no	c_section	unknown	NA	yes	NA	25.4	yes	no	yes	IlluminaNextSeq	Ahmed_Bargheet	industrialized	yes	USA	GA_N009	breastfeeding and solids	9493226	13
Gasparrini_2019	31501537	SRR9865830	SRR9865830	SRR9865830	PRJNA489090	N009	child	NA	NA	NA	yes	NA	NA	yes	cephalosporins	cephalosporin	stool	stool	1	471.52	G4	male	singleton	800	NA	USA	no	c_section	unknown	NA	yes	NA	25.4	yes	no	yes	IlluminaNextSeq	Ahmed_Bargheet	industrialized	yes	USA	GA_N009	breastfeeding and solids	4770315	14+
Gasparrini_2019	31501537	SRR9865841	SRR9865841	SRR9865841	PRJNA489090	N008	child	NA	NA	NA	yes	NA	NA	yes	cephalosporins	cephalosporin	stool	stool	0	358.05	G3	male	singleton	920	NA	USA	no	c_section	unknown	NA	yes	NA	28.6	yes	no	yes	IlluminaNextSeq	Ahmed_Bargheet	industrialized	yes	USA	GA_N008	breastfeeding and solids	2977516	12
Gasparrini_2019	31501537	SRR9865428	SRR9865428	SRR9865428	PRJNA489090	N026	child	NA	NA	NA	yes	NA	NA	yes	penicillins	penam	stool	stool	0	166.03	G2	male	singleton	860	NA	USA	no	vaginal	NA	NA	yes	NA	25.9	yes	no	no	IlluminaNextSeq	Ahmed_Bargheet	industrialized	yes	USA	GA_N026	exclusive breastfeeding	3767499	6
Gasparrini_2019	31501537	SRR9865431	SRR9865431	SRR9865431	PRJNA489090	N026	child	NA	NA	NA	yes	NA	NA	yes	penicillins	penam	stool	stool	0	97.89	G2	male	singleton	860	NA	USA	no	vaginal	NA	NA	yes	NA	25.9	yes	no	no	IlluminaNextSeq	Ahmed_Bargheet	industrialized	yes	USA	GA_N026	exclusive breastfeeding	3641144	4
Gasparrini_2019	31501537	SRR9865432	SRR9865432	SRR9865432	PRJNA489090	N026	child	NA	NA	NA	yes	NA	NA	yes	penicillins	penam	stool	stool	0	30.01	G1	male	singleton	860	NA	USA	no	vaginal	NA	NA	yes	NA	25.9	yes	no	no	IlluminaNextSeq	Ahmed_Bargheet	industrialized	yes	USA	GA_N026	exclusive breastfeeding	4285916	2
Gasparrini_2019	31501537	SRR9865433	SRR9865433	SRR9865433	PRJNA489090	N011	child	NA	NA	NA	yes	NA	NA	yes	cephalosporins	cephalosporin	stool	stool	0	60.1	G1	male	singleton	810	NA	USA	no	c_section	unknown	NA	yes	NA	26.4	yes	no	no	IlluminaNextSeq	Ahmed_Bargheet	industrialized	yes	USA	GA_N011	exclusive breastfeeding	4868955	3
Gasparrini_2019	31501537	SRR9865435	SRR9865435	SRR9865435	PRJNA489090	N012	child	NA	NA	NA	yes	NA	NA	yes	cephalosporins	cephalosporin	stool	stool	0	45.94	G1	female	singleton	630	NA	USA	no	c_section	unknown	NA	yes	NA	26.4	yes	no	no	IlluminaNextSeq	Ahmed_Bargheet	industrialized	yes	USA	GA_N012	exclusive breastfeeding	4365586	2
Gasparrini_2019	31501537	SRR9865436	SRR9865436	SRR9865436	PRJNA489090	N012	child	NA	NA	NA	yes	NA	NA	yes	cephalosporins	cephalosporin	stool	stool	0	42.94	G1	female	singleton	630	NA	USA	no	c_section	unknown	NA	yes	NA	26.4	yes	no	no	IlluminaNextSeq	Ahmed_Bargheet	industrialized	yes	USA	GA_N012	exclusive breastfeeding	4539700	2
Gasparrini_2019	31501537	SRR9865438	SRR9865438	SRR9865438	PRJNA489090	N029	child	NA	NA	NA	yes	NA	NA	yes	clindamycin	lincosamide	stool	stool	0	43.65	G1	female	singleton	960	NA	USA	no	c_section	unknown	NA	yes	NA	26.4	yes	no	no	IlluminaNextSeq	Ahmed_Bargheet	industrialized	yes	USA	GA_N029	exclusive breastfeeding	5034011	2
Gasparrini_2019	31501537	SRR9865439	SRR9865439	SRR9865439	PRJNA489090	N029	child	NA	NA	NA	yes	NA	NA	yes	clindamycin	lincosamide	stool	stool	0	17.93	G1	female	singleton	960	NA	USA	no	c_section	unknown	NA	yes	NA	26.4	yes	no	no	IlluminaNextSeq	Ahmed_Bargheet	industrialized	yes	USA	GA_N029	exclusive breastfeeding	2618096	1
Gasparrini_2019	31501537	SRR9865440	SRR9865440	SRR9865440	PRJNA489090	N029	child	NA	NA	NA	yes	NA	NA	yes	clindamycin	lincosamide	stool	stool	0	10.31	G1	female	singleton	960	NA	USA	no	c_section	unknown	NA	yes	NA	26.4	yes	no	no	IlluminaNextSeq	Ahmed_Bargheet	industrialized	yes	USA	GA_N029	exclusive breastfeeding	3179477	1
Gasparrini_2019	31501537	SRR9865441	SRR9865441	SRR9865441	PRJNA489090	N026	child	NA	NA	NA	yes	NA	NA	yes	penicillins	penam	stool	stool	0	140.04	G2	male	singleton	860	NA	USA	no	vaginal	NA	NA	yes	NA	25.9	yes	no	no	IlluminaNextSeq	Ahmed_Bargheet	industrialized	yes	USA	GA_N026	exclusive breastfeeding	5474173	5
Gasparrini_2019	31501537	SRR9865442	SRR9865442	SRR9865442	PRJNA489090	N026	child	NA	NA	NA	yes	NA	NA	yes	penicillins	penam	stool	stool	0	105.17	G2	male	singleton	860	NA	USA	no	vaginal	NA	NA	yes	NA	25.9	yes	no	no	IlluminaNextSeq	Ahmed_Bargheet	industrialized	yes	USA	GA_N026	exclusive breastfeeding	5600246	4
Gasparrini_2019	31501537	SRR9865449	SRR9865449	SRR9865449	PRJNA489090	N001	child	NA	NA	NA	yes	NA	NA	yes	cephalosporins	cephalosporin	stool	stool	0	40.93	G1	male	singleton	830	NA	USA	no	c_section	unknown	NA	yes	NA	26.6	yes	no	no	IlluminaNextSeq	Ahmed_Bargheet	industrialized	yes	USA	GA_N001	exclusive breastfeeding	6205518	2
Gasparrini_2019	31501537	SRR9865451	SRR9865451	SRR9865451	PRJNA489090	N001	child	NA	NA	NA	yes	NA	NA	yes	cephalosporins	cephalosporin	stool	stool	0	23.67	G1	male	singleton	830	NA	USA	no	c_section	unknown	NA	yes	NA	26.6	yes	no	no	IlluminaNextSeq	Ahmed_Bargheet	industrialized	yes	USA	GA_N001	exclusive breastfeeding	5433092	1
Gasparrini_2019	31501537	SRR9865452	SRR9865452	SRR9865452	PRJNA489090	N001	child	NA	NA	NA	yes	NA	NA	yes	cephalosporins	cephalosporin	stool	stool	0	26.92	G1	male	singleton	830	NA	USA	no	c_section	unknown	NA	yes	NA	26.6	yes	no	no	IlluminaNextSeq	Ahmed_Bargheet	industrialized	yes	USA	GA_N001	exclusive breastfeeding	5337701	1
Gasparrini_2019	31501537	SRR9865454	SRR9865454	SRR9865454	PRJNA489090	N040	child	NA	NA	NA	yes	NA	NA	yes	penicillins	penam	stool	stool	0	36	G1	female	singleton	1080	NA	USA	no	vaginal	NA	NA	yes	NA	27.9	yes	no	no	IlluminaNextSeq	Ahmed_Bargheet	industrialized	yes	USA	GA_N040	exclusive breastfeeding	2760695	2
Gasparrini_2019	31501537	SRR9865483	SRR9865483	SRR9865483	PRJNA489090	N012	child	NA	NA	NA	yes	NA	NA	yes	cephalosporins	cephalosporin	stool	stool	0	80.42	G1	female	singleton	630	NA	USA	no	c_section	unknown	NA	yes	NA	26.4	yes	no	no	IlluminaNextSeq	Ahmed_Bargheet	industrialized	yes	USA	GA_N012	exclusive breastfeeding	4492653	3
Gasparrini_2019	31501537	SRR9865484	SRR9865484	SRR9865484	PRJNA489090	N012	child	NA	NA	NA	yes	NA	NA	yes	cephalosporins	cephalosporin	stool	stool	0	92.18	G2	female	singleton	630	NA	USA	no	c_section	unknown	NA	yes	NA	26.4	yes	no	no	IlluminaNextSeq	Ahmed_Bargheet	industrialized	yes	USA	GA_N012	exclusive breastfeeding	3005433	4
Gasparrini_2019	31501537	SRR9865490	SRR9865490	SRR9865490	PRJNA489090	N018	child	NA	NA	NA	yes	NA	NA	yes	penicillins	penam	stool	stool	0	175.26	G2	female	singleton	680	NA	USA	no	vaginal	NA	NA	yes	NA	24.6	yes	no	no	IlluminaNextSeq	Ahmed_Bargheet	industrialized	yes	USA	GA_N018	exclusive breastfeeding	4485211	6
Gasparrini_2019	31501537	SRR9865499	SRR9865499	SRR9865499	PRJNA489090	N021	child	NA	NA	NA	yes	NA	NA	yes	penicillins	penam	stool	stool	0	73.78	G1	male	singleton	840	NA	USA	no	c_section	unknown	NA	yes	NA	24.6	yes	no	no	IlluminaNextSeq	Ahmed_Bargheet	industrialized	yes	USA	GA_N021	exclusive breastfeeding	6706912	3
Gasparrini_2019	31501537	SRR9865520	SRR9865520	SRR9865520	PRJNA489090	N039	child	NA	NA	NA	yes	NA	NA	yes	penicillins	penam	stool	stool	0	172.98	G2	male	singleton	1340	NA	USA	no	vaginal	NA	NA	yes	NA	28.1	yes	no	no	IlluminaNextSeq	Ahmed_Bargheet	industrialized	yes	USA	GA_N039	exclusive breastfeeding	7621494	6
Gasparrini_2019	31501537	SRR9865521	SRR9865521	SRR9865521	PRJNA489090	N039	child	NA	NA	NA	yes	NA	NA	yes	penicillins	penam	stool	stool	0	22.39	G1	male	singleton	1340	NA	USA	no	vaginal	NA	NA	yes	NA	28.1	yes	no	no	IlluminaNextSeq	Ahmed_Bargheet	industrialized	yes	USA	GA_N039	exclusive breastfeeding	2132484	1
Gasparrini_2019	31501537	SRR9865522	SRR9865522	SRR9865522	PRJNA489090	N039	child	NA	NA	NA	yes	NA	NA	yes	penicillins	penam	stool	stool	0	30.14	G1	male	singleton	1340	NA	USA	no	vaginal	NA	NA	yes	NA	28.1	yes	no	no	IlluminaNextSeq	Ahmed_Bargheet	industrialized	yes	USA	GA_N039	exclusive breastfeeding	3929068	2
Gasparrini_2019	31501537	SRR9865524	SRR9865524	SRR9865524	PRJNA489090	N039	child	NA	NA	NA	yes	NA	NA	yes	penicillins	penam	stool	stool	0	14.46	G1	male	singleton	1340	NA	USA	no	vaginal	NA	NA	yes	NA	28.1	yes	no	no	IlluminaNextSeq	Ahmed_Bargheet	industrialized	yes	USA	GA_N039	exclusive breastfeeding	4058062	1
Gasparrini_2019	31501537	SRR9865529	SRR9865529	SRR9865529	PRJNA489090	N031	child	NA	NA	NA	yes	NA	NA	yes	cephalosporins	cephalosporin	stool	stool	0	109.86	G2	male	singleton	570	NA	USA	no	c_section	unknown	NA	yes	NA	25.7	yes	no	no	IlluminaNextSeq	Ahmed_Bargheet	industrialized	yes	USA	GA_N031	exclusive breastfeeding	2562869	4
Gasparrini_2019	31501537	SRR9865530	SRR9865530	SRR9865530	PRJNA489090	N031	child	NA	NA	NA	yes	NA	NA	yes	cephalosporins	cephalosporin	stool	stool	0	67.21	G1	male	singleton	570	NA	USA	no	c_section	unknown	NA	yes	NA	25.7	yes	no	no	IlluminaNextSeq	Ahmed_Bargheet	industrialized	yes	USA	GA_N031	exclusive breastfeeding	3077327	3
Gasparrini_2019	31501537	SRR9865532	SRR9865532	SRR9865532	PRJNA489090	N016	child	NA	NA	NA	yes	NA	NA	yes	cephalosporins	cephalosporin	stool	stool	0	150.44	G2	female	singleton	510	NA	USA	no	c_section	unknown	NA	yes	NA	23.9	yes	no	no	IlluminaNextSeq	Ahmed_Bargheet	industrialized	yes	USA	GA_N016	exclusive breastfeeding	2964789	6
Gasparrini_2019	31501537	SRR9865533	SRR9865533	SRR9865533	PRJNA489090	N016	child	NA	NA	NA	yes	NA	NA	yes	cephalosporins	cephalosporin	stool	stool	0	35.68	G1	female	singleton	510	NA	USA	no	c_section	unknown	NA	yes	NA	23.9	yes	no	no	IlluminaNextSeq	Ahmed_Bargheet	industrialized	yes	USA	GA_N016	exclusive breastfeeding	2286613	2
Gasparrini_2019	31501537	SRR9865535	SRR9865535	SRR9865535	PRJNA489090	N041	child	NA	NA	NA	yes	NA	NA	no	none	NA	stool	stool	0	49.85	G1	female	singleton	770	NA	USA	no	c_section	unknown	NA	yes	NA	26.7	yes	no	no	IlluminaNextSeq	Ahmed_Bargheet	industrialized	yes	USA	GA_N041	exclusive breastfeeding	6343002	2
Gasparrini_2019	31501537	SRR9865536	SRR9865536	SRR9865536	PRJNA489090	N041	child	NA	NA	NA	yes	NA	NA	no	none	NA	stool	stool	0	31.24	G1	female	singleton	770	NA	USA	no	c_section	unknown	NA	yes	NA	26.7	yes	no	no	IlluminaNextSeq	Ahmed_Bargheet	industrialized	yes	USA	GA_N041	exclusive breastfeeding	4601672	2
Gasparrini_2019	31501537	SRR9865545	SRR9865545	SRR9865545	PRJNA489090	N016	child	NA	NA	NA	yes	NA	NA	yes	cephalosporins	cephalosporin	stool	stool	0	139.47	G2	female	singleton	510	NA	USA	no	c_section	unknown	NA	yes	NA	23.9	yes	no	no	IlluminaNextSeq	Ahmed_Bargheet	industrialized	yes	USA	GA_N016	exclusive breastfeeding	1723808	5
Gasparrini_2019	31501537	SRR9865547	SRR9865547	SRR9865547	PRJNA489090	N016	child	NA	NA	NA	yes	NA	NA	yes	cephalosporins	cephalosporin	stool	stool	0	107.87	G2	female	singleton	510	NA	USA	no	c_section	unknown	NA	yes	NA	23.9	yes	no	no	IlluminaNextSeq	Ahmed_Bargheet	industrialized	yes	USA	GA_N016	exclusive breastfeeding	1104328	4
Gasparrini_2019	31501537	SRR9865548	SRR9865548	SRR9865548	PRJNA489090	N016	child	NA	NA	NA	yes	NA	NA	yes	cephalosporins	cephalosporin	stool	stool	0	46.75	G1	female	singleton	510	NA	USA	no	c_section	unknown	NA	yes	NA	23.9	yes	no	no	IlluminaNextSeq	Ahmed_Bargheet	industrialized	yes	USA	GA_N016	exclusive breastfeeding	5520136	2
Gasparrini_2019	31501537	SRR9865553	SRR9865553	SRR9865553	PRJNA489090	N015	child	NA	NA	NA	yes	NA	NA	yes	penicillins	penam	stool	stool	0	12.57	G1	female	singleton	1000	NA	USA	no	c_section	unknown	NA	yes	NA	26.7	yes	no	no	IlluminaNextSeq	Ahmed_Bargheet	industrialized	yes	USA	GA_N015	exclusive breastfeeding	1686703	1
Gasparrini_2019	31501537	SRR9865554	SRR9865554	SRR9865554	PRJNA489090	N015	child	NA	NA	NA	yes	NA	NA	yes	penicillins	penam	stool	stool	0	9.72	G1	female	singleton	1000	NA	USA	no	c_section	unknown	NA	yes	NA	26.7	yes	no	no	IlluminaNextSeq	Ahmed_Bargheet	industrialized	yes	USA	GA_N015	exclusive breastfeeding	4314291	1
Gasparrini_2019	31501537	SRR9865616	SRR9865616	SRR9865616	PRJNA489090	N041	child	NA	NA	NA	yes	NA	NA	no	none	NA	stool	stool	0	66.22	G1	female	singleton	770	NA	USA	no	c_section	unknown	NA	yes	NA	26.7	yes	no	no	IlluminaNextSeq	Ahmed_Bargheet	industrialized	yes	USA	GA_N041	exclusive breastfeeding	6934397	3
Gasparrini_2019	31501537	SRR9865617	SRR9865617	SRR9865617	PRJNA489090	N041	child	NA	NA	NA	yes	NA	NA	no	none	NA	stool	stool	0	78.7	G1	female	singleton	770	NA	USA	no	c_section	unknown	NA	yes	NA	26.7	yes	no	no	IlluminaNextSeq	Ahmed_Bargheet	industrialized	yes	USA	GA_N041	exclusive breastfeeding	3873911	3
Gasparrini_2019	31501537	SRR9865618	SRR9865618	SRR9865618	PRJNA489090	N041	child	NA	NA	NA	yes	NA	NA	no	none	NA	stool	stool	0	90.48	G1	female	singleton	770	NA	USA	no	c_section	unknown	NA	yes	NA	26.7	yes	no	no	IlluminaNextSeq	Ahmed_Bargheet	industrialized	yes	USA	GA_N041	exclusive breastfeeding	7211156	4
Gasparrini_2019	31501537	SRR9865624	SRR9865624	SRR9865624	PRJNA489090	N001	child	NA	NA	NA	yes	NA	NA	yes	cephalosporins	cephalosporin	stool	stool	0	76.07	G1	male	singleton	830	NA	USA	no	c_section	unknown	NA	yes	NA	26.6	yes	no	no	IlluminaNextSeq	Ahmed_Bargheet	industrialized	yes	USA	GA_N001	exclusive breastfeeding	5122477	3
Gasparrini_2019	31501537	SRR9865627	SRR9865627	SRR9865627	PRJNA489090	N041	child	NA	NA	NA	yes	NA	NA	no	none	NA	stool	stool	0	104.05	G2	female	singleton	770	NA	USA	no	c_section	unknown	NA	yes	NA	26.7	yes	no	no	IlluminaNextSeq	Ahmed_Bargheet	industrialized	yes	USA	GA_N041	exclusive breastfeeding	3893013	4
Gasparrini_2019	31501537	SRR9865636	SRR9865636	SRR9865636	PRJNA489090	N030	child	NA	NA	NA	yes	NA	NA	yes	clindamycin	lincosamide	stool	stool	0	49.51	G1	female	singleton	830	NA	USA	no	c_section	unknown	NA	yes	NA	25.9	yes	no	no	IlluminaNextSeq	Ahmed_Bargheet	industrialized	yes	USA	GA_N030	exclusive breastfeeding	4147301	2
Gasparrini_2019	31501537	SRR9865638	SRR9865638	SRR9865638	PRJNA489090	N030	child	NA	NA	NA	yes	NA	NA	yes	clindamycin	lincosamide	stool	stool	0	29.24	G1	female	singleton	830	NA	USA	no	c_section	unknown	NA	yes	NA	25.9	yes	no	no	IlluminaNextSeq	Ahmed_Bargheet	industrialized	yes	USA	GA_N030	exclusive breastfeeding	6225031	1
Gasparrini_2019	31501537	SRR9865639	SRR9865639	SRR9865639	PRJNA489090	N030	child	NA	NA	NA	yes	NA	NA	yes	clindamycin	lincosamide	stool	stool	0	42.23	G1	female	singleton	830	NA	USA	no	c_section	unknown	NA	yes	NA	25.9	yes	no	no	IlluminaNextSeq	Ahmed_Bargheet	industrialized	yes	USA	GA_N030	exclusive breastfeeding	2969798	2
Gasparrini_2019	31501537	SRR9865652	SRR9865652	SRR9865652	PRJNA489090	N040	child	NA	NA	NA	yes	NA	NA	yes	penicillins	penam	stool	stool	0	11.87	G1	female	singleton	1080	NA	USA	no	vaginal	NA	NA	yes	NA	27.9	yes	no	no	IlluminaNextSeq	Ahmed_Bargheet	industrialized	yes	USA	GA_N040	exclusive breastfeeding	4490362	1
Gasparrini_2019	31501537	SRR9865656	SRR9865656	SRR9865656	PRJNA489090	N001	child	NA	NA	NA	yes	NA	NA	yes	cephalosporins	cephalosporin	stool	stool	0	62.66	G1	male	singleton	830	NA	USA	no	c_section	unknown	NA	yes	NA	26.6	yes	no	no	IlluminaNextSeq	Ahmed_Bargheet	industrialized	yes	USA	GA_N001	exclusive breastfeeding	3814361	3
Gasparrini_2019	31501537	SRR9865659	SRR9865659	SRR9865659	PRJNA489090	N008	child	NA	NA	NA	yes	NA	NA	yes	cephalosporins	cephalosporin	stool	stool	0	125.05	G2	male	singleton	920	NA	USA	no	c_section	unknown	NA	yes	NA	28.6	yes	no	no	IlluminaNextSeq	Ahmed_Bargheet	industrialized	yes	USA	GA_N008	exclusive breastfeeding	4611629	5
Gasparrini_2019	31501537	SRR9865660	SRR9865660	SRR9865660	PRJNA489090	N008	child	NA	NA	NA	yes	NA	NA	yes	cephalosporins	cephalosporin	stool	stool	0	17.69	G1	male	singleton	920	NA	USA	no	c_section	unknown	NA	yes	NA	28.6	yes	no	no	IlluminaNextSeq	Ahmed_Bargheet	industrialized	yes	USA	GA_N008	exclusive breastfeeding	3598829	1
Gasparrini_2019	31501537	SRR9865663	SRR9865663	SRR9865663	PRJNA489090	N007	child	NA	NA	NA	yes	NA	NA	yes	cephalosporins	cephalosporin	stool	stool	0	116.92	G2	female	singleton	400	NA	USA	no	c_section	unknown	NA	yes	NA	23.1	yes	no	no	IlluminaNextSeq	Ahmed_Bargheet	industrialized	yes	USA	GA_N007	exclusive breastfeeding	5428063	4
Gasparrini_2019	31501537	SRR9865664	SRR9865664	SRR9865664	PRJNA489090	N008	child	NA	NA	NA	yes	NA	NA	yes	cephalosporins	cephalosporin	stool	stool	0	118.1	G2	male	singleton	920	NA	USA	no	c_section	unknown	NA	yes	NA	28.6	yes	no	no	IlluminaNextSeq	Ahmed_Bargheet	industrialized	yes	USA	GA_N008	exclusive breastfeeding	4965623	4
Gasparrini_2019	31501537	SRR9865665	SRR9865665	SRR9865665	PRJNA489090	N008	child	NA	NA	NA	yes	NA	NA	yes	cephalosporins	cephalosporin	stool	stool	0	83.09	G1	male	singleton	920	NA	USA	no	c_section	unknown	NA	yes	NA	28.6	yes	no	no	IlluminaNextSeq	Ahmed_Bargheet	industrialized	yes	USA	GA_N008	exclusive breastfeeding	3788004	3
Gasparrini_2019	31501537	SRR9865668	SRR9865668	SRR9865668	PRJNA489090	N009	child	NA	NA	NA	yes	NA	NA	yes	cephalosporins	cephalosporin	stool	stool	0	24.62	G1	male	singleton	800	NA	USA	no	c_section	unknown	NA	yes	NA	25.4	yes	no	no	IlluminaNextSeq	Ahmed_Bargheet	industrialized	yes	USA	GA_N009	exclusive breastfeeding	2636557	1
Gasparrini_2019	31501537	SRR9865669	SRR9865669	SRR9865669	PRJNA489090	N009	child	NA	NA	NA	yes	NA	NA	yes	cephalosporins	cephalosporin	stool	stool	0	59.02	G1	male	singleton	800	NA	USA	no	c_section	unknown	NA	yes	NA	25.4	yes	no	no	IlluminaNextSeq	Ahmed_Bargheet	industrialized	yes	USA	GA_N009	exclusive breastfeeding	1282182	2
Gasparrini_2019	31501537	SRR9865670	SRR9865670	SRR9865670	PRJNA489090	N009	child	NA	NA	NA	yes	NA	NA	yes	cephalosporins	cephalosporin	stool	stool	0	70.17	G1	male	singleton	800	NA	USA	no	c_section	unknown	NA	yes	NA	25.4	yes	no	no	IlluminaNextSeq	Ahmed_Bargheet	industrialized	yes	USA	GA_N009	exclusive breastfeeding	4080014	3
Gasparrini_2019	31501537	SRR9865688	SRR9865688	SRR9865688	PRJNA489090	N015	child	NA	NA	NA	yes	NA	NA	yes	penicillins	penam	stool	stool	0	64.22	G1	female	singleton	1000	NA	USA	no	c_section	unknown	NA	yes	NA	26.7	yes	no	no	IlluminaNextSeq	Ahmed_Bargheet	industrialized	yes	USA	GA_N015	exclusive breastfeeding	2895233	3
Gasparrini_2019	31501537	SRR9865689	SRR9865689	SRR9865689	PRJNA489090	N015	child	NA	NA	NA	yes	NA	NA	yes	penicillins	penam	stool	stool	0	96.8	G2	female	singleton	1000	NA	USA	no	c_section	unknown	NA	yes	NA	26.7	yes	no	no	IlluminaNextSeq	Ahmed_Bargheet	industrialized	yes	USA	GA_N015	exclusive breastfeeding	3647665	4
Gasparrini_2019	31501537	SRR9865698	SRR9865698	SRR9865698	PRJNA489090	N015	child	NA	NA	NA	yes	NA	NA	yes	penicillins	penam	stool	stool	0	32.2	G1	female	singleton	1000	NA	USA	no	c_section	unknown	NA	yes	NA	26.7	yes	no	no	IlluminaNextSeq	Ahmed_Bargheet	industrialized	yes	USA	GA_N015	exclusive breastfeeding	4304558	2
Gasparrini_2019	31501537	SRR9865699	SRR9865699	SRR9865699	PRJNA489090	N015	child	NA	NA	NA	yes	NA	NA	yes	penicillins	penam	stool	stool	0	46.87	G1	female	singleton	1000	NA	USA	no	c_section	unknown	NA	yes	NA	26.7	yes	no	no	IlluminaNextSeq	Ahmed_Bargheet	industrialized	yes	USA	GA_N015	exclusive breastfeeding	4526713	2
Gasparrini_2019	31501537	SRR9865700	SRR9865700	SRR9865700	PRJNA489090	N036	child	NA	NA	NA	yes	NA	NA	yes	penicillins	penam	stool	stool	0	27.22	G1	male	singleton	880	NA	USA	no	c_section	unknown	NA	yes	NA	26.7	yes	no	no	IlluminaNextSeq	Ahmed_Bargheet	industrialized	yes	USA	GA_N036	exclusive breastfeeding	4617721	1
Gasparrini_2019	31501537	SRR9865701	SRR9865701	SRR9865701	PRJNA489090	N036	child	NA	NA	NA	yes	NA	NA	yes	penicillins	penam	stool	stool	0	61.22	G1	male	singleton	880	NA	USA	no	c_section	unknown	NA	yes	NA	26.7	yes	no	no	IlluminaNextSeq	Ahmed_Bargheet	industrialized	yes	USA	GA_N036	exclusive breastfeeding	4988095	3
Gasparrini_2019	31501537	SRR9865710	SRR9865710	SRR9865710	PRJNA489090	N024	child	NA	NA	NA	yes	NA	NA	yes	penicillins	penam	stool	stool	0	77.69	G1	male	singleton	880	NA	USA	no	vaginal	NA	NA	yes	NA	24.7	yes	no	no	IlluminaNextSeq	Ahmed_Bargheet	industrialized	yes	USA	GA_N024	exclusive breastfeeding	3355533	3
Gasparrini_2019	31501537	SRR9865721	SRR9865721	SRR9865721	PRJNA489090	N013	child	NA	NA	NA	yes	NA	NA	yes	cephalosporins	cephalosporin	stool	stool	0	45.26	G1	male	singleton	810	NA	USA	no	c_section	unknown	NA	yes	NA	24.7	yes	no	no	IlluminaNextSeq	Ahmed_Bargheet	industrialized	yes	USA	GA_N013	exclusive breastfeeding	4243459	2
Gasparrini_2019	31501537	SRR9865724	SRR9865724	SRR9865724	PRJNA489090	N012	child	NA	NA	NA	yes	NA	NA	yes	cephalosporins	cephalosporin	stool	stool	0	103.95	G2	female	singleton	630	NA	USA	no	c_section	unknown	NA	yes	NA	26.4	yes	no	no	IlluminaNextSeq	Ahmed_Bargheet	industrialized	yes	USA	GA_N012	exclusive breastfeeding	4046546	4
Gasparrini_2019	31501537	SRR9865738	SRR9865738	SRR9865738	PRJNA489090	N008	child	NA	NA	NA	yes	NA	NA	yes	cephalosporins	cephalosporin	stool	stool	0	45.11	G1	male	singleton	920	NA	USA	no	c_section	unknown	NA	yes	NA	28.6	yes	no	no	IlluminaNextSeq	Ahmed_Bargheet	industrialized	yes	USA	GA_N008	exclusive breastfeeding	2452429	2
Gasparrini_2019	31501537	SRR9865747	SRR9865747	SRR9865747	PRJNA489090	N023	child	NA	NA	NA	yes	NA	NA	yes	penicillins	penam	stool	stool	0	38.08	G1	male	singleton	580	NA	USA	no	c_section	unknown	NA	yes	NA	23.4	yes	no	no	IlluminaNextSeq	Ahmed_Bargheet	industrialized	yes	USA	GA_N023	exclusive breastfeeding	4989467	2
Gasparrini_2019	31501537	SRR9865748	SRR9865748	SRR9865748	PRJNA489090	N023	child	NA	NA	NA	yes	NA	NA	yes	penicillins	penam	stool	stool	0	80.62	G1	male	singleton	580	NA	USA	no	c_section	unknown	NA	yes	NA	23.4	yes	no	no	IlluminaNextSeq	Ahmed_Bargheet	industrialized	yes	USA	GA_N023	exclusive breastfeeding	4953927	3
Gasparrini_2019	31501537	SRR9865749	SRR9865749	SRR9865749	PRJNA489090	N023	child	NA	NA	NA	yes	NA	NA	yes	penicillins	penam	stool	stool	0	160.49	G2	male	singleton	580	NA	USA	no	c_section	unknown	NA	yes	NA	23.4	yes	no	no	IlluminaNextSeq	Ahmed_Bargheet	industrialized	yes	USA	GA_N023	exclusive breastfeeding	3056045	6
Gasparrini_2019	31501537	SRR9865752	SRR9865752	SRR9865752	PRJNA489090	N030	child	NA	NA	NA	yes	NA	NA	yes	clindamycin	lincosamide	stool	stool	0	56.99	G1	female	singleton	830	NA	USA	no	c_section	unknown	NA	yes	NA	25.9	yes	no	no	IlluminaNextSeq	Ahmed_Bargheet	industrialized	yes	USA	GA_N030	exclusive breastfeeding	4030525	2
Gasparrini_2019	31501537	SRR9865755	SRR9865755	SRR9865755	PRJNA489090	N021	child	NA	NA	NA	yes	NA	NA	yes	penicillins	penam	stool	stool	0	67.54	G1	male	singleton	840	NA	USA	no	c_section	unknown	NA	yes	NA	24.6	yes	no	no	IlluminaNextSeq	Ahmed_Bargheet	industrialized	yes	USA	GA_N021	exclusive breastfeeding	5843210	3
Gasparrini_2019	31501537	SRR9865756	SRR9865756	SRR9865756	PRJNA489090	N021	child	NA	NA	NA	yes	NA	NA	yes	penicillins	penam	stool	stool	0	61.43	G1	male	singleton	840	NA	USA	no	c_section	unknown	NA	yes	NA	24.6	yes	no	no	IlluminaNextSeq	Ahmed_Bargheet	industrialized	yes	USA	GA_N021	exclusive breastfeeding	1216988	3
Gasparrini_2019	31501537	SRR9865757	SRR9865757	SRR9865757	PRJNA489090	N021	child	NA	NA	NA	yes	NA	NA	yes	penicillins	penam	stool	stool	0	47.94	G1	male	singleton	840	NA	USA	no	c_section	unknown	NA	yes	NA	24.6	yes	no	no	IlluminaNextSeq	Ahmed_Bargheet	industrialized	yes	USA	GA_N021	exclusive breastfeeding	1006715	2
Gasparrini_2019	31501537	SRR9865759	SRR9865759	SRR9865759	PRJNA489090	N013	child	NA	NA	NA	yes	NA	NA	yes	cephalosporins	cephalosporin	stool	stool	0	93.38	G2	male	singleton	810	NA	USA	no	c_section	unknown	NA	yes	NA	24.7	yes	no	no	IlluminaNextSeq	Ahmed_Bargheet	industrialized	yes	USA	GA_N013	exclusive breastfeeding	4209036	4
Gasparrini_2019	31501537	SRR9865760	SRR9865760	SRR9865760	PRJNA489090	N018	child	NA	NA	NA	yes	NA	NA	yes	penicillins	penam	stool	stool	0	25.77	G1	female	singleton	680	NA	USA	no	vaginal	NA	NA	yes	NA	24.6	yes	no	no	IlluminaNextSeq	Ahmed_Bargheet	industrialized	yes	USA	GA_N018	exclusive breastfeeding	4519678	1
[truncated: 2,682 more rows]

## Sheet: Table S3
Type	col.name	col.class	uniqueness	requiredness	multiplevalues	allowedvalues	description	units	Curations
[truncated: 44 more rows]

## Sheet: Table S4
study_name	sample_id	# contigs (>= 0 bp)	# contigs (>= 1000 bp)	# contigs (>= 5000 bp)	# contigs (>= 10000 bp)	# contigs (>= 25000 bp)	# contigs (>= 50000 bp)	Total length (>= 0 bp)	Total length (>= 1000 bp)	Total length (>= 5000 bp)	Total length (>= 10000 bp)	Total length (>= 25000 bp)	Total length (>= 50000 bp)	# contigs	Largest contig	Total length	GC (%)	N50	N90	auN	L50	L90	# N's per 100 kbp
[truncated: 3,980 more rows]

[truncated: 5 more sheets: Table S6, Table S7, Table S8, Table S9, Table S10]
